# Supplementary material for: A high-throughput 3’ UTR reporter screening identifies microRNA interactomes of cancer genes
Source: PLoS One. 2018 Mar 9;13(3):e0194017. doi: 10.1371/journal.pone.0194017 (PMC5844555; doi:10.1371/journal.pone.0194017)
Supplement: S1 Table — PubMed IDs (PMIDs) of publications describing the involvement of the cancer genes under study in different cancer entities. (XLSX) [file pone.0194017.s004.xlsx]

## Sheet: Sheet1
gene	cancer type involvement	PMIDs (query on January 27, 2015)	Cancer Gene Census (query on January 27, 2015)
ALK	anaplastic large-cell lymphoma (ALCL)		x
	non-small-cell lung carcinoma (NSCLC)		x
	neuroblastoma		x
	inflammatory myofibroblastic tumour		x
	Spitzoid tumour		x
BRCA1	breast cancer		x
	ovarian cancer		x
BRCA2	breast cancer		x
	ovarian cancer		x
	pancreatic cancer		x
EZH2	diffuse large-cell lymphoma		x
FBXW7	colorectal cancer		x
	endometrial cancer		x
	T-cell acute lymphblastic leukemia (T-ALL)		x
HRAS	infrequent sarcomas		x
	rhabdomyosarcoma		x
	ganglioneuroblastoma		x
	bladder cancer		x
	rare other tumour types		x
MYB	T-ALL	17435759
	adenoid cystic carcinoma		x
MYC	Burkitt lymphoma		x
	B-cell lymphocytic leukemia (B-CLL)		x
	amplified in other cancers		x
MYCN	neuroblastoma		x
MYT1L	medulloblastoma	24252690
	gastric cancer	24015200
NOTCH1	T-cell acute lymphoblastic leukemia (T-ALL)		x
PALB2	Wilms tumour		x
	medulloblastoma		x
	acute myeloid leukemia (AML)		x
	breast cancer		x
PHF6	T-ALL		x
	AML	21030981
PHOX2B	neuroblastoma		x
RB1	retinoblastoma		x
	sarcoma		x
	breast cancer		x
	small cell lung carcinoma		x
TP53	breast cancer		x
	colorectal carcinoma		x
	lung cancer		x
	sarcoma		x
	adrenocortical carcinoma		x
	glioma		x
	Spitzoid tumour		x
	multiple other tumour types		x
ZEB2	T-ALL	25565005
	gastric cancer	25502084, 25435948
	prostate cancer	24812058, 25296715, 21747944
	lung cancer	25115923, 24769353, 24626466
	ovarian cancer	25052237, 24677166, 21529905, 19486012
	liver cancer	25008569, 22393452, 24005989
	thyroid cancer	24968735
	colorectal cancer	24829139, 22042972
	renal cancer	24810210, 23658743
	pancreatic cancer	23479023
	Ewing Sarcoma	24386509
