# Supplementary material for: A high-throughput 3’ UTR reporter screening identifies microRNA interactomes of cancer genes
Source: PLoS One. 2018 Mar 9;13(3):e0194017. doi: 10.1371/journal.pone.0194017 (PMC5844555; doi:10.1371/journal.pone.0194017)
Supplement: S2 Table — Results for all 7990 miRNA-3’ UTR combinations probed in replicate 3’ UTR reporter and RT-qPCR screenings. For each cancer gene under study, the identified miRNA interactome is listed. (XLSX) [file pone.0194017.s005.xlsx]

## Sheet: 3' UTR reporter screen
gene	miRNA accession number	miRNA name	miRNA sequence	3' UTR reporter screening - replicate 1				3' UTR reporter screening - replicate 2				3' UTR reporter screening - replicate 3				3' UTR reporter screening - average
				z-score	B-score	knockdown	interaction score	z-score	B-score	knockdown	interaction score	z-score	B-score	knockdown	interaction score	z-score	standard deviation	B-score	standard deviation	knockdown	standard deviation	interaction score	standard deviation
ALK	MIMAT0000062	hsa-let-7a	UGAGGUAGUAGGUUGUAUAGUU	0.790957	-1.36169	NA	0.101718	-1.27461	-2.06428	0.713268	-1.96385	NA	NA	NA	-	-0.241827	1.46058	-1.71298	0.496803	0.713268	NA	-0.931065	1.46058
ALK	MIMAT0000063	hsa-let-7b	UGAGGUAGUAGGUUGUGUGGUU	0.854709	1.31825	NA	0.204864	0.125539	0.55435	0.81406	-0.524306	NA	NA	NA	-	0.490124	0.515601	0.936301	0.540159	0.81406	NA	-0.159721	0.515601
ALK	MIMAT0000064	hsa-let-7c	UGAGGUAGUAGGUUGUAUGGUU	0.269898	-0.771892	NA	-0.68759	-0.336979	-0.319408	0.779281	-1.29447	NA	NA	NA	-	-0.0335407	0.429126	-0.54565	0.319955	0.779281	NA	-0.991028	0.429126
ALK	MIMAT0000065	hsa-let-7d	AGAGGUAGUAGGUUGCAUAGU	0	-0.660524	NA	-0.820036	1.19018	-0.123365	0.900128	0.370141	NA	NA	NA	-	0.595088	0.841582	-0.391944	0.379829	0.900128	NA	-0.224948	0.841582
ALK	MIMAT0000066	hsa-let-7e	UGAGGUAGGAGGUUGUAUAGU	0.318491	-0.371514	NA	-0.696919	0.792654	0.49693	0.866975	-0.222756	NA	NA	NA	-	0.555573	0.335284	0.0627079	0.614082	0.866975	NA	-0.459838	0.335284
ALK	MIMAT0000067	hsa-let-7f	UGAGGUAGUAGAUUGUAUAGUU	1.60376	2.1511	NA	0.624582	0.173379	-0.120794	0.817745	-0.805801	NA	NA	NA	-	0.888571	1.01143	1.01515	1.60647	0.817745	NA	-0.0906092	1.01143
ALK	MIMAT0000068	hsa-miR-15a	UAGCAGCACAUAAUGGUUUGUG	-2.62211	-4.49464	NA	-0.705451	-2.48988	-3.11573	0.635959	-0.573218	NA	NA	NA	-	-2.556	0.0935025	-3.80519	0.975042	0.635959	NA	-0.639334	0.0935025
ALK	MIMAT0000069	hsa-miR-16	UAGCAGCACGUAAAUAUUGGCG	-0.109999	0	NA	0.237551	1.17733	0.674859	0.899037	1.52488	NA	NA	NA	-	0.533664	0.910276	0.33743	0.477197	0.899037	NA	0.881214	0.910276
ALK	MIMAT0000070	hsa-miR-17-5p	CAAAGUGCUUACAGUGCAGGUAGU	0.228136	0.0787554	NA	0.121669	1.01013	-0.160132	0.884958	0.903663	NA	NA	NA	-	0.619133	0.552953	-0.0406882	0.168919	0.884958	NA	0.512666	0.552953
ALK	MIMAT0000071	hsa-miR-17-3p	ACUGCAGUGAAGGCACUUGU	0.948905	3.58112	NA	0.512629	2.15166	3.87308	0.985651	1.71538	NA	NA	NA	-	1.55028	0.850474	3.7271	0.206445	0.985651	NA	1.114	0.850474
ALK	MIMAT0000072	hsa-miR-18a	UAAGGUGCAUCUAGUGCAGAUA	1.63036	1.66431	NA	0.860882	0.37753	0.829477	0.833657	-0.39195	NA	NA	NA	-	1.00395	0.885886	1.24689	0.590315	0.833657	NA	0.234466	0.885886
ALK	MIMAT0000073	hsa-miR-19a	UGUGCAAAUCUAUGCAAAACUGA	0.580415	-0.564718	NA	0.473175	0.605536	-1.02416	0.865719	0.498296	NA	NA	NA	-	0.592975	0.0177632	-0.794438	0.324874	0.865719	NA	0.485735	0.0177632
ALK	MIMAT0000074	hsa-miR-19b	UGUGCAAAUCCAUGCAAAACUGA	0.0484245	-1.40125	NA	0.011784	0.868283	-1.28962	0.890234	0.831643	NA	NA	NA	-	0.458354	0.579728	-1.34544	0.0789355	0.890234	NA	0.421713	0.579728
ALK	MIMAT0000075	hsa-miR-20a	UAAAGUGCUUAUAGUGCAGGUAG	1.37232	2.21163	NA	0.571405	1.089	2.84609	0.911364	0.288083	NA	NA	NA	-	1.23066	0.200339	2.52886	0.44863	0.911364	NA	0.429744	0.200339
ALK	MIMAT0000076	hsa-miR-21	UAGCUUAUCAGACUGAUGUUGA	-0.356426	0.647501	NA	0.584752	-0.730982	0.268713	0.751086	0.210196	NA	NA	NA	-	-0.543704	0.264851	0.458107	0.267843	0.751086	NA	0.397474	0.264851
ALK	MIMAT0000077	hsa-miR-22	AAGCUGCCAGUUGAAGAACUGU	1.11829	0.885255	NA	0.280794	-0.687337	0	0.754578	-1.52483	NA	NA	NA	-	0.215476	1.27677	0.442627	0.62597	0.754578	NA	-0.622019	1.27677
ALK	MIMAT0000078	hsa-miR-23a	AUCACAUUGCCAGGGAUUUCC	-0.335818	0.910757	NA	-0.239193	0.547396	1.29297	0.860387	0.644021	NA	NA	NA	-	0.105789	0.624527	1.10186	0.270264	0.860387	NA	0.202414	0.624527
ALK	MIMAT0000079	hsa-miR-189	GUGCCUACUGAGCUGAUAUCAGU	0.485129	0.52868	NA	-0.0544178	-0.369699	-0.0745765	0.776877	-0.909246	NA	NA	NA	-	0.0577151	0.604455	0.227052	0.426567	0.776877	NA	-0.481832	0.604455
ALK	MIMAT0000080	hsa-miR-24	UGGCUCAGUUCAGCAGGAACAG	-2.55415	-5.05372	NA	-1.31224	-3.28438	-7.57287	0.57258	-2.04248	NA	NA	NA	-	-2.91926	0.516353	-6.31329	1.78131	0.57258	NA	-1.67736	0.516353
ALK	MIMAT0000081	hsa-miR-25	CAUUGCACUUGUCUCGGUCUGA	1.10195	0.812418	NA	0.775186	1.72699	-0.0551683	0.975301	1.40022	NA	NA	NA	-	1.41447	0.441968	0.378625	0.613476	0.975301	NA	1.0877	0.441968
ALK	MIMAT0000082	hsa-miR-26a	UUCAAGUAAUCCAGGAUAGGC	-2.23722	-1.6497	NA	0.443374	-3.99289	-2.61174	0.531049	-1.31229	NA	NA	NA	-	-3.11505	1.24144	-2.13072	0.680266	0.531049	NA	-0.434459	1.24144
ALK	MIMAT0000083	hsa-miR-26b	UUCAAGUAAUUCAGGAUAGGUU	-3.19323	-4.05486	NA	-0.59946	-3.28634	-1.89342	0.572461	-0.69257	NA	NA	NA	-	-3.23978	0.0658389	-2.97414	1.52837	0.572461	NA	-0.646015	0.0658389
ALK	MIMAT0000084	hsa-miR-27a	UUCACAGUGGCUAAGUUCCGC	-1.9	0.0925723	NA	-0.587123	-2.78732	-0.230139	0.60364	-1.47444	NA	NA	NA	-	-2.34366	0.62743	-0.0687835	0.228192	0.60364	NA	-1.03078	0.62743
ALK	MIMAT0000085	hsa-miR-28	AAGGAGCUCACAGUCUAUUGAG	-4.16865	-3.68443	NA	-1.48064	-5.5581	-6.31826	0.449667	-2.87009	NA	NA	NA	-	-4.86338	0.982491	-5.00134	1.8624	0.449667	NA	-2.17536	0.982491
ALK	MIMAT0000086	hsa-miR-29a	UAGCACCAUCUGAAAUCGGUU	-0.415979	2.26606	NA	-1.03254	0.00519187	2.16443	0.812209	-0.611367	NA	NA	NA	-	-0.205394	0.297813	2.21525	0.0718631	0.812209	NA	-0.821953	0.297813
ALK	MIMAT0000087	hsa-miR-30a-5p	UGUAAACAUCCUCGACUGGAAG	2.99455	1.35155	NA	0.830435	2.65899	1.19174	1.07685	0.494879	NA	NA	NA	-	2.82677	0.237274	1.27165	0.113005	1.07685	NA	0.662657	0.237274
ALK	MIMAT0000088	hsa-miR-30a-3p	CUUUCAGUCGGAUGUUUGCAGC	0.5277	-0.658672	NA	0.139277	-0.00519187	-1.1958	0.811314	-0.393615	NA	NA	NA	-	0.261254	0.376812	-0.927236	0.379806	0.811314	NA	-0.127169	0.376812
ALK	MIMAT0000089	hsa-miR-31	GGCAAGAUGCUGGCAUAGCUG	-1.45244	-3.16191	NA	-0.396649	-1.91354	-3.54119	0.662381	-0.857748	NA	NA	NA	-	-1.68299	0.326046	-3.35155	0.268191	0.662381	NA	-0.627199	0.326046
ALK	MIMAT0000090	hsa-miR-32	UAUUGCACAUUACUAAGUUGC	0.833259	0.294294	NA	0.893779	-0.988317	-0.646567	0.730823	-0.927797	NA	NA	NA	-	-0.0775287	1.28805	-0.176137	0.66529	0.730823	NA	-0.0170093	1.28805
ALK	MIMAT0000091	hsa-miR-33	GUGCAUUGUAGUUGCAUUG	1.41328	2.60921	NA	1.19246	0.680485	0.149297	0.872643	0.459664	NA	NA	NA	-	1.04688	0.518162	1.37926	1.73942	0.872643	NA	0.82606	0.518162
ALK	MIMAT0000092	hsa-miR-92	UAUUGCACUUGUCCCGGCCUG	-1	0	NA	-0.036285	-2.56717	-2.46249	0.632069	-1.60345	NA	NA	NA	-	-1.78358	1.10815	-1.23124	1.74124	0.632069	NA	-0.819869	1.10815
ALK	MIMAT0000093	hsa-miR-93	AAAGUGCUGUUCGUGCAGGUAG	1.30738	0	NA	1.32276	-2.2976	-0.0645766	0.657347	-2.28222	NA	NA	NA	-	-0.495112	2.5491	-0.0322883	0.0456625	0.657347	NA	-0.479733	2.5491
ALK	MIMAT0000094	hsa-miR-95	UUCAACGGGUAUUUAUUGAGCA	0.609657	0	NA	1.17267	-1.30403	-1.50238	0.759567	-0.741016	NA	NA	NA	-	-0.347187	1.35318	-0.75119	1.06234	0.759567	NA	0.215828	1.35318
ALK	MIMAT0000095	hsa-miR-96	UUUGGCACUAGCACAUUUUUGC	-3.06147	-0.832564	NA	-3.25322	-1.21267	2.34527	0.76973	-1.40443	NA	NA	NA	-	-2.13707	1.3073	0.756353	2.24707	0.76973	NA	-2.32883	1.3073
ALK	MIMAT0000096	hsa-miR-98	UGAGGUAGUAAGUUGUAUUGUU	-1.44464	-2.55983	NA	-1.72118	-0.569484	0	0.845227	-0.846017	NA	NA	NA	-	-1.00706	0.618832	-1.27992	1.81008	0.845227	NA	-1.2836	0.618832
ALK	MIMAT0000097	hsa-miR-99a	AACCCGUAGAUCCGAUCUUGUG	1.53589	1	NA	0.307538	-0.151744	1.81914	0.898183	-1.3801	NA	NA	NA	-	0.692072	1.19334	1.40957	0.579218	0.898183	NA	-0.536278	1.19334
ALK	MIMAT0000098	hsa-miR-100	AACCCGUAGAUCCGAACUUGUG	1.97921	2.11008	NA	-0.0288515	3.63522	2.7787	1.13383	1.62716	NA	NA	NA	-	2.80721	1.17098	2.44439	0.472787	1.13383	NA	0.799154	1.17098
ALK	MIMAT0000099	hsa-miR-101	UACAGUACUGUGAUAACUGAAG	0.840403	0.430344	NA	0.505029	2.5253	1.66038	1.02104	2.18993	NA	NA	NA	-	1.68285	1.1914	1.04536	0.869767	1.02104	NA	1.34748	1.1914
ALK	MIMAT0000100	hsa-miR-29b	UAGCACCAUUUGAAAUCAGUGUU	-0.268266	0.564718	NA	-1.01861	0.76131	1.42459	0.880171	0.0109678	NA	NA	NA	-	0.246522	0.72802	0.994651	0.608018	0.880171	NA	-0.50382	0.72802
ALK	MIMAT0000101	hsa-miR-103	AGCAGCAUUGUACAGGGCUAUGA	2.22265	0.0393509	NA	1.62032	0.27907	-0.587325	0.825944	-0.32326	NA	NA	NA	-	1.25086	1.37432	-0.273987	0.443127	0.825944	NA	0.648528	1.37432
ALK	MIMAT0000102	hsa-miR-105	UCAAAUGCUCAGACUCCUGU	-1.81432	-4.92673	NA	-0.761835	-3.5824	-5.70103	0.573638	-2.52992	NA	NA	NA	-	-2.69836	1.25022	-5.31388	0.547508	0.573638	NA	-1.64588	1.25022
ALK	MIMAT0000103	hsa-miR-106a	AAAAGUGCUUACAGUGCAGGUAGC	1.76767	0.752359	NA	1.40496	0.161326	-0.393408	0.816815	-0.201385	NA	NA	NA	-	0.964496	1.13585	0.179476	0.810179	0.816815	NA	0.601785	1.13585
ALK	MIMAT0000104	hsa-miR-107	AGCAGCAUUGUACAGGGCUAUCA	0.933383	-0.49344	NA	1.51368	-0.522321	-2.24182	0.765765	0.0579726	NA	NA	NA	-	0.205531	1.02934	-1.36763	1.23629	0.765765	NA	0.785825	1.02934
ALK	MIMAT0000222	hsa-miR-192	CUGACCUAUGAAUUGACAGCC	1.36237	3.01794	NA	-0.323302	2.0637	2.92376	0.977501	0.378028	NA	NA	NA	-	1.71304	0.495916	2.97085	0.0665918	0.977501	NA	0.027363	0.495916
ALK	MIMAT0000226	hsa-miR-196a	UAGGUAGUUUCAUGUUGUUGG	-2.23718	-2.93473	NA	-0.269003	-2.6907	-2.26519	0.609871	-0.722519	NA	NA	NA	-	-2.46394	0.320685	-2.59996	0.47343	0.609871	NA	-0.495761	0.320685
ALK	MIMAT0000227	hsa-miR-197	UUCACCACCUUCUCCACCCAGC	-0.312079	0	NA	-0.689014	0.493001	1.40627	0.855427	0.116066	NA	NA	NA	-	0.0904608	0.569277	0.703137	0.994386	0.855427	NA	-0.286474	0.569277
ALK	MIMAT0000228	hsa-miR-198	GGUCCAGAGGGGAGAUAGG	0.956013	1.82762	NA	0.726887	1.3522	4.19269	0.937217	1.12308	NA	NA	NA	-	1.15411	0.280148	3.01015	1.67236	0.937217	NA	0.924982	0.280148
ALK	MIMAT0000231	hsa-miR-199a	CCCAGUGUUCAGACUACCUGUUC	-0.360337	0.995116	NA	0.252624	-0.276106	1.18395	0.788287	0.336854	NA	NA	NA	-	-0.318221	0.0595603	1.08953	0.133525	0.788287	NA	0.294739	0.0595603
ALK	MIMAT0000232	hsa-miR-199a*	UACAGUAGUCUGCACAUUGGUU	-2.93954	-3.78385	NA	0.172223	-3.01626	-4.37499	0.58913	0.0954985	NA	NA	NA	-	-2.9779	0.0542521	-4.07942	0.417994	0.58913	NA	0.133861	0.0542521
ALK	MIMAT0000241	hsa-miR-208	AUAAGACGAGCAAAAAGCUUGU	1.15605	-1.33313	NA	0.652299	5.03141	2.19178	1.38566	4.52766	NA	NA	NA	-	3.09373	2.7403	0.429328	2.49249	1.38566	NA	2.58998	2.7403
ALK	MIMAT0000242	hsa-miR-129	CUUUUUGCGGUCUGGGCUUGC	-1.05354	-1.42119	NA	-1.23622	0.319368	0.120794	0.829092	0.136691	NA	NA	NA	-	-0.367088	0.970796	-0.650197	1.09035	0.829092	NA	-0.549765	0.970796
ALK	MIMAT0000243	hsa-miR-148a	UCAGUGCACUACAGAACUUUGU	0.965969	3.24804	NA	-0.044497	-0.326492	0.210607	0.780053	-1.33696	NA	NA	NA	-	0.319739	0.913908	1.72932	2.14779	0.780053	NA	-0.690728	0.913908
ALK	MIMAT0000244	hsa-miR-30c	UGUAAACAUCCUACACUCUCAGC	2.64039	2.33194	NA	1.02434	0.259002	1.16076	0.834416	-1.35705	NA	NA	NA	-	1.44969	1.68389	1.74635	0.828153	0.834416	NA	-0.166353	1.68389
ALK	MIMAT0000245	hsa-miR-30d	UGUAAACAUCCCCGACUGGAAG	2.35123	0.99402	NA	1.08105	0.306052	0.798134	0.838599	-0.964127	NA	NA	NA	-	1.32864	1.44616	0.896077	0.138512	0.838599	NA	0.0584639	1.44616
ALK	MIMAT0000250	hsa-miR-139	UCUACAGUGCACGUGUCU	-0.740366	-0.751607	NA	-0.175465	-0.171955	-0.210607	0.791516	0.392946	NA	NA	NA	-	-0.45616	0.401927	-0.481107	0.382545	0.791516	NA	0.108741	0.401927
ALK	MIMAT0000251	hsa-miR-147	GUGUGUGGAAAUGCUUCUGC	-0.877181	-0.0191527	NA	1.98536	-2.43243	-2.43216	0.639417	0.430115	NA	NA	NA	-	-1.65481	1.09973	-1.22565	1.70625	0.639417	NA	1.20774	1.09973
ALK	MIMAT0000252	hsa-miR-7	UGGAAGACUAGUGAUUUUGUUG	-3.52605	-5.84538	NA	-1.32223	-0.685586	-3.61203	0.831071	1.51823	NA	NA	NA	-	-2.10582	2.00851	-4.7287	1.57922	0.831071	NA	0.0979985	2.00851
ALK	MIMAT0000253	hsa-miR-10a	UACCCUGUAGAUCCGAAUUUGUG	1.60613	0.887087	NA	0.358645	4.46772	5.38375	1.22653	3.22024	NA	NA	NA	-	3.03692	2.02345	3.13542	3.17962	1.22653	NA	1.78944	2.02345
ALK	MIMAT0000254	hsa-miR-10b	UACCCUGUAGAACCGAAUUUGU	2.44201	2.27616	NA	1.69546	2.87989	2.59826	1.05579	2.13334	NA	NA	NA	-	2.66095	0.309632	2.43721	0.227762	1.05579	NA	1.9144	0.309632
ALK	MIMAT0000255	hsa-miR-34a	UGGCAGUGUCUUAGCUGGUUGUU	2.10104	1.97423	NA	1.06688	2.81145	4.60519	1.13424	1.77729	NA	NA	NA	-	2.45624	0.502337	3.28971	1.86037	1.13424	NA	1.42209	0.502337
ALK	MIMAT0000256	hsa-miR-181a	AACAUUCAACGCUGUCGGUGAGU	1.21399	2.36057	NA	0.660884	1.45063	1	0.922535	0.897523	NA	NA	NA	-	1.33231	0.167329	1.68029	0.962071	0.922535	NA	0.779204	0.167329
ALK	MIMAT0000257	hsa-miR-181b	AACAUUCAUUGCUGUCGGUGGG	-0.105971	1.59306	NA	-0.0209384	-0.238306	1.59661	0.786574	-0.153274	NA	NA	NA	-	-0.172138	0.0935752	1.59484	0.00250437	0.786574	NA	-0.0871061	0.0935752
ALK	MIMAT0000258	hsa-miR-181c	AACAUUCAACCUGUCGGUGAGU	-0.807174	-0.714098	NA	-0.782306	-0.607036	0.860677	0.759665	-0.582168	NA	NA	NA	-	-0.707105	0.141519	0.0732894	1.11353	0.759665	NA	-0.682237	0.141519
ALK	MIMAT0000259	hsa-miR-182	UUUGGCAAUGGUAGAACUCACA	-1.12665	-1	NA	-0.340056	-1.47896	-1.26442	0.699641	-0.69237	NA	NA	NA	-	-1.3028	0.249123	-1.13221	0.186972	0.699641	NA	-0.516213	0.249123
ALK	MIMAT0000260	hsa-miR-182*	UGGUUCUAGACUUGCCAACUA	-1	-0.637709	NA	0	-1.3105	-0.724503	0.710856	-0.310495	NA	NA	NA	-	-1.15525	0.219553	-0.681106	0.0613721	0.710856	NA	-0.155248	0.219553
ALK	MIMAT0000261	hsa-miR-183	UAUGGCACUGGUAGAAUUCACUG	-2.25763	-3.1521	NA	-1.01055	-1.44276	-1.37094	0.702036	-0.195677	NA	NA	NA	-	-1.85019	0.576201	-2.26152	1.25948	0.702036	NA	-0.603112	0.576201
ALK	MIMAT0000262	hsa-miR-187	UCGUGUCUUGUGUUGCAGCCG	-0.427277	0.132735	NA	0.397069	-0.00901968	-0.487033	0.803785	0.815326	NA	NA	NA	-	-0.218148	0.295753	-0.177149	0.438242	0.803785	NA	0.606198	0.295753
ALK	MIMAT0000263	hsa-miR-199b	CCCAGUGUUUAGACUAUCUGUUC	0.349169	1.00294	NA	0.479216	0.806	1.28356	0.884361	0.936047	NA	NA	NA	-	0.577585	0.323028	1.14325	0.198425	0.884361	NA	0.707632	0.323028
ALK	MIMAT0000264	hsa-miR-203	GUGAAAUGUUUAGGACCACUAG	-0.160998	-0.390387	NA	-0.906162	1.89769	1.40477	0.993155	1.15253	NA	NA	NA	-	0.868346	1.45571	0.507193	1.26937	0.993155	NA	0.123183	1.45571
ALK	MIMAT0000265	hsa-miR-204	UUCCCUUUGUCAUCCUAUGCCU	0.158086	-0.530909	NA	-0.443667	1.41879	-0.447895	0.943872	0.817034	NA	NA	NA	-	0.788436	0.89145	-0.489402	0.0586996	0.943872	NA	0.186683	0.89145
ALK	MIMAT0000266	hsa-miR-205	UCCUUCAUUCCACCGGAGUCUG	0.928656	0.225833	NA	-0.0936446	2.33205	0.4427	1.04008	1.30975	NA	NA	NA	-	1.63035	0.992348	0.334266	0.153348	1.04008	NA	0.608052	0.992348
ALK	MIMAT0000267	hsa-miR-210	CUGUGCGUGUGACAGCGGCUGA	-3.38568	-4.47182	NA	-1.19499	-2.49831	-4.35885	0.622469	-0.307616	NA	NA	NA	-	-2.942	0.627471	-4.41533	0.0798807	0.622469	NA	-0.751304	0.627471
ALK	MIMAT0000268	hsa-miR-211	UUCCCUUUGUCAUCCUUCGCCU	-0.669642	0	NA	-0.647405	0.0357924	-0.021236	0.814855	0.05803	NA	NA	NA	-	-0.316925	0.498818	-0.010618	0.0150161	0.814855	NA	-0.294687	0.498818
ALK	MIMAT0000269	hsa-miR-212	UAACAGUCUCCAGUCACGGCC	-2.33771	-2.87145	NA	0.820361	-3.14079	-3.84961	0.581385	0.0172822	NA	NA	NA	-	-2.73925	0.567863	-3.36053	0.691664	0.581385	NA	0.418822	0.567863
ALK	MIMAT0000270	hsa-miR-181a*	ACCAUCGACCGUUGAUUGUACC	0.392087	-0.0393509	NA	0.965485	-0.943001	0	0.73595	-0.369603	NA	NA	NA	-	-0.275457	0.94405	-0.0196754	0.0278253	0.73595	NA	0.297941	0.94405
ALK	MIMAT0000271	hsa-miR-214	ACAGCAGGCACAGACAGGCAG	-0.716687	0.997057	NA	0.883292	-1.02883	-0.727917	0.727683	0.571151	NA	NA	NA	-	-0.872757	0.220717	0.13457	1.21974	0.727683	NA	0.727222	0.220717
ALK	MIMAT0000272	hsa-miR-215	AUGACCUAUGAAUUGACAGAC	1.37952	3.70066	NA	-0.353058	3.03279	4.86149	1.12049	1.30021	NA	NA	NA	-	2.20616	1.16904	4.28107	0.820827	1.12049	NA	0.473578	1.16904
ALK	MIMAT0000273	hsa-miR-216	UAAUCUCAGCUGGCAACUGUG	-0.776181	-0.225833	NA	0.41539	-0.14677	-0.956194	0.799198	1.0448	NA	NA	NA	-	-0.461476	0.445061	-0.591013	0.516443	0.799198	NA	0.730096	0.445061
ALK	MIMAT0000274	hsa-miR-217	UACUGCAUCAGGAACUGAUUGGAU	1.87494	2.07931	NA	0.684779	2.70266	1.73496	1.08186	1.51249	NA	NA	NA	-	2.2888	0.585281	1.90713	0.24349	1.08186	NA	1.09864	0.585281
ALK	MIMAT0000275	hsa-miR-218	UUGUGCUUGAUCUAACCAUGU	-0.585843	-1.84409	NA	-0.31522	-0.20831	-3.73232	0.793988	0.0623126	NA	NA	NA	-	-0.397077	0.266956	-2.78821	1.33518	0.793988	NA	-0.126454	0.266956
ALK	MIMAT0000276	hsa-miR-219	UGAUUGUCCAAACGCAAUUCU	-0.875302	-1.43015	NA	-0.46494	-3.06344	-3.45478	0.586184	-2.65308	NA	NA	NA	-	-1.96937	1.54725	-2.44247	1.43163	0.586184	NA	-1.55901	1.54725
ALK	MIMAT0000277	hsa-miR-220	CCACACCGUAUCUGACACUUU	-0.714929	0.029088	NA	0.0416977	-1.0627	0.230139	0.725068	-0.306076	NA	NA	NA	-	-0.888816	0.245913	0.129614	0.142165	0.725068	NA	-0.132189	0.245913
ALK	MIMAT0000278	hsa-miR-221	AGCUACAUUGUCUGCUGGGUUUC	-0.727069	-0.261601	NA	-0.546758	-0.171926	-0.0407046	0.797064	0.00838603	NA	NA	NA	-	-0.449497	0.392546	-0.151153	0.156197	0.797064	NA	-0.269186	0.392546
ALK	MIMAT0000279	hsa-miR-222	AGCUACAUCUGGCUACUGGGUCUC	0.0655367	1.13193	NA	-0.00385383	0.614534	1.43247	0.866548	0.545143	NA	NA	NA	-	0.340035	0.3882	1.2822	0.212514	0.866548	NA	0.270645	0.3882
ALK	MIMAT0000280	hsa-miR-223	UGUCAGUUUGUCAAAUACCCC	-1.32127	-1.28939	NA	-0.609763	-1.07935	0.0342807	0.723786	-0.367846	NA	NA	NA	-	-1.20031	0.171061	-0.627553	0.935974	0.723786	NA	-0.488805	0.171061
ALK	MIMAT0000281	hsa-miR-224	CAAGUCACUAGUGGUUCCGUUUA	-1.56594	-0.406755	NA	0.422351	-1.01168	-0.19469	0.72901	0.976607	NA	NA	NA	-	-1.28881	0.391918	-0.300722	0.149952	0.72901	NA	0.699479	0.391918
ALK	MIMAT0000318	hsa-miR-200b	UAAUACUGCCUGGUAAUGAUGAC	0.968739	0.491535	NA	0.406871	0.135028	-0.975841	0.823494	-0.42684	NA	NA	NA	-	0.551884	0.589523	-0.242153	1.03759	0.823494	NA	-0.00998471	0.589523
ALK	MIMAT0000414	hsa-let-7g	UGAGGUAGUAGUUUGUACAGU	1.19545	1.22031	NA	0.244381	0.724462	0.236996	0.861412	-0.22661	NA	NA	NA	-	0.959957	0.333041	0.728655	0.69531	0.861412	NA	0.00888515	0.333041
ALK	MIMAT0000415	hsa-let-7i	UGAGGUAGUAGUUUGUGCUGU	0.551631	0	NA	-0.160314	0.555702	-1.15758	0.847798	-0.156243	NA	NA	NA	-	0.553667	0.00287892	-0.578791	0.818535	0.847798	NA	-0.158279	0.00287892
ALK	MIMAT0000416	hsa-miR-1	UGGAAUGUAAAGAAGUAUGUA	-3.97787	-6.83879	NA	-0.821988	-3.27717	-5.02389	0.590408	-0.121285	NA	NA	NA	-	-3.62752	0.495472	-5.93134	1.28333	0.590408	NA	-0.471637	0.495472
ALK	MIMAT0000417	hsa-miR-15b	UAGCAGCACAUCAUGGUUUACA	-1.8725	-3.26641	NA	0.0457685	-2.4423	-3.49787	0.638822	-0.524036	NA	NA	NA	-	-2.1574	0.402912	-3.38214	0.163665	0.638822	NA	-0.239134	0.402912
ALK	MIMAT0000418	hsa-miR-23b	AUCACAUUGCCAGGGAUUACC	0.721873	2.12701	NA	0.649956	0.597616	0.769008	0.864991	0.5257	NA	NA	NA	-	0.659744	0.0878626	1.44801	0.960252	0.864991	NA	0.587828	0.0878626
ALK	MIMAT0000419	hsa-miR-27b	UUCACAGUGGCUAAGUUCUGC	-2.55109	-1.2207	NA	-1.31595	-1.56605	0.0407046	0.6873	-0.330915	NA	NA	NA	-	-2.05857	0.696526	-0.589996	0.891945	0.6873	NA	-0.823434	0.696526
ALK	MIMAT0000420	hsa-miR-30b	UGUAAACAUCCUACACUCAGCU	2.14075	0	NA	0.345125	2.91079	0.90833	1.10606	1.11516	NA	NA	NA	-	2.52577	0.544497	0.454165	0.642286	1.10606	NA	0.730142	0.544497
ALK	MIMAT0000422	hsa-miR-124a	UUAAGGCACGCGGUGAAUGCCA	-2.00185	-4.4228	NA	-1.12126	-0.361561	-1.54549	0.777474	0.519029	NA	NA	NA	-	-1.1817	1.15986	-2.98415	2.03457	0.777474	NA	-0.301113	1.15986
ALK	MIMAT0000423	hsa-miR-125b	UCCCUGAGACCCUAACUUGUGA	1.0361	-0.473191	NA	-0.314839	3.67541	2.54426	1.13814	2.32447	NA	NA	NA	-	2.35576	1.86627	1.03553	2.13366	1.13814	NA	1.00482	1.86627
ALK	MIMAT0000424	hsa-miR-128a	UCACAGUGAACCGGUCUCUUUU	1.10642	2.78488	NA	0.914313	-0.348179	-2.35704	0.778457	-0.540288	NA	NA	NA	-	0.379121	1.02856	0.213919	3.63589	0.778457	NA	0.187012	1.02856
ALK	MIMAT0000425	hsa-miR-130a	CAGUGCAAUGUUAAAAGGGCAU	0.20266	0.751607	NA	-1.16604	1.57742	1.51753	0.933643	0.208719	NA	NA	NA	-	0.890039	0.972101	1.13457	0.541586	0.933643	NA	-0.478661	0.972101
ALK	MIMAT0000426	hsa-miR-132	UAACAGUCUACAGCCAUGGUCG	-3.14458	-3.90265	NA	-0.321568	-2.76193	-4.23966	0.619834	0.0610797	NA	NA	NA	-	-2.95325	0.270573	-4.07115	0.238305	0.619834	NA	-0.130244	0.270573
ALK	MIMAT0000427	hsa-miR-133a	UUGGUCCCCUUCAACCAGCUGU	-1.49196	-2.97969	NA	-1.13652	-0.332669	-3.02535	0.779598	0.0227692	NA	NA	NA	-	-0.912312	0.819739	-3.00252	0.0322841	0.779598	NA	-0.556874	0.819739
ALK	MIMAT0000428	hsa-miR-135a	UAUGGCUUUUUAUUCCUAUGUGA	-1.88022	-2.14366	NA	-2.04298	-1.42447	-0.853755	0.703249	-1.58723	NA	NA	NA	-	-1.65235	0.322264	-1.49871	0.912099	0.703249	NA	-1.81511	0.322264
ALK	MIMAT0000429	hsa-miR-137	UAUUGCUUAAGAAUACGCGUAG	1.37837	3.24222	NA	-0.242083	3.52988	5.38923	1.12261	1.90943	NA	NA	NA	-	2.45412	1.52135	4.31572	1.51817	1.12261	NA	0.833674	1.52135
ALK	MIMAT0000430	hsa-miR-138	AGCUGGUGUUGUGAAUC	-0.417883	0.0191527	NA	-0.613096	0	0.494158	0.804469	-0.195212	NA	NA	NA	-	-0.208942	0.295488	0.256655	0.335879	0.804469	NA	-0.404154	0.295488
ALK	MIMAT0000431	hsa-miR-140	AGUGGUUUUACCCUAUGGUAG	-2.73225	-4.48546	NA	-2.18153	-2.13357	-4.23992	0.657714	-1.58285	NA	NA	NA	-	-2.43291	0.423329	-4.36269	0.173624	0.657714	NA	-1.88219	0.423329
ALK	MIMAT0000432	hsa-miR-141	UAACACUGUCUGGUAAAGAUGG	2.15522	6.23426	NA	-0.150213	4.11685	6.7119	1.18657	1.81141	NA	NA	NA	-	3.13604	1.38708	6.47308	0.337744	1.18657	NA	0.830601	1.38708
ALK	MIMAT0000433	hsa-miR-142-5p	CAUAAAGUAGAAAGCACUAC	-0.339826	-0.132735	NA	-0.370301	0.264843	-0.79178	0.824836	0.234367	NA	NA	NA	-	-0.0374916	0.427565	-0.462257	0.466015	0.824836	NA	-0.0679671	0.427565
ALK	MIMAT0000434	hsa-miR-142-3p	UGUAGUGUUUCCUACUUUAUGGA	-0.383784	-0.658326	NA	-0.402818	-0.780178	-2.84029	0.747349	-0.799212	NA	NA	NA	-	-0.581981	0.280293	-1.74931	1.54288	0.747349	NA	-0.601015	0.280293
ALK	MIMAT0000435	hsa-miR-143	UGAGAUGAAGCACUGUAGCUCA	-0.939574	-2.13276	NA	1.11347	-4.68951	-5.56466	0.516712	-2.63647	NA	NA	NA	-	-2.81454	2.65161	-3.84871	2.42672	0.516712	NA	-0.761501	2.65161
ALK	MIMAT0000436	hsa-miR-144	UACAGUAUAGAUGAUGUACUAG	-1.61178	-0.825043	NA	0.28334	-2.72102	-2.11081	0.622233	-0.825905	NA	NA	NA	-	-2.1664	0.784354	-1.46793	0.909174	0.622233	NA	-0.271283	0.784354
ALK	MIMAT0000437	hsa-miR-145	GUCCAGUUUUCCCAGGAAUCCCUU	-0.250129	0.714098	NA	0.0966903	-0.935281	0.319408	0.736486	-0.588462	NA	NA	NA	-	-0.592705	0.484476	0.516753	0.279089	0.736486	NA	-0.245886	0.484476
ALK	MIMAT0000438	hsa-miR-152	UCAGUGCAUGACAGAACUUGGG	1.11203	0.470625	NA	-0.123813	-0.28568	0.307949	0.783064	-1.52153	NA	NA	NA	-	0.413177	0.988333	0.389287	0.115029	0.783064	NA	-0.822671	0.988333
ALK	MIMAT0000439	hsa-miR-153	UUGCAUAGUCACAAAAGUGA	-0.518194	-0.00795987	NA	-0.380799	-0.82623	0.0745765	0.744107	-0.688835	NA	NA	NA	-	-0.672212	0.217814	0.0333083	0.058362	0.744107	NA	-0.534817	0.217814
ALK	MIMAT0000440	hsa-miR-191	CAACGGAAUCCCAAAAGCAGCU	-1.25509	-3.44934	NA	-0.0953658	-1.50424	-2.93938	0.697973	-0.344514	NA	NA	NA	-	-1.37966	0.176174	-3.19436	0.360595	0.697973	NA	-0.21994	0.176174
ALK	MIMAT0000441	hsa-miR-9	UCUUUGGUUAUCUAGCUGUAUGA	0.0256543	4.22767	NA	-0.0262182	-0.426797	-1.48987	0.862954	-0.47867	NA	NA	NA	-	-0.200572	0.319932	1.3689	4.04291	0.862954	NA	-0.252444	0.319932
ALK	MIMAT0000442	hsa-miR-9*	UAAAGCUAGAUAACCGAAAGU	2.66204	2.13144	NA	0.877727	-1	-1.68599	0.793915	-2.78431	NA	NA	NA	-	0.831018	2.58945	0.222725	2.69933	0.793915	NA	-0.953291	2.58945
ALK	MIMAT0000443	hsa-miR-125a	UCCCUGAGACCCUUUAACCUGUG	1.44336	-0.157457	NA	0.204859	3.10879	1.19879	1.07886	1.87029	NA	NA	NA	-	2.27608	1.17764	0.520667	0.959012	1.07886	NA	1.03757	1.17764
ALK	MIMAT0000444	hsa-miR-126*	CAUUAUUACUUUUGGUACGCG	-0.589443	0.00795987	NA	-0.589443	-0.163746	0.156272	0.79213	-0.163746	NA	NA	NA	-	-0.376594	0.301013	0.082116	0.104873	0.79213	NA	-0.376594	0.301013
ALK	MIMAT0000445	hsa-miR-126	UCGUACCGUGAGUAAUAAUGC	1.5202	1.38044	NA	0.686136	1.21012	1.61426	0.901824	0.376055	NA	NA	NA	-	1.36516	0.219261	1.49735	0.165335	0.901824	NA	0.531095	0.219261
ALK	MIMAT0000446	hsa-miR-127	UCGGAUCCGUCUGAGCUUGGCU	-0.948366	-1.661	NA	0.104731	-2.78354	-3.88776	0.618571	-1.73044	NA	NA	NA	-	-1.86595	1.29766	-2.77438	1.57455	0.618571	NA	-0.812855	1.29766
ALK	MIMAT0000447	hsa-miR-134	UGUGACUGGUUGACCAGAGGG	1.01994	0.702795	NA	0.556083	-0.461768	0	0.770155	-0.925628	NA	NA	NA	-	0.279087	1.04773	0.351397	0.496951	0.770155	NA	-0.184772	1.04773
ALK	MIMAT0000448	hsa-miR-136	ACUCCAUUUGUUUUGAUGAUGGA	-0.105574	0.780156	NA	-0.105574	1.81023	1.6576	0.954389	1.81023	NA	NA	NA	-	0.852331	1.35468	1.21888	0.620448	0.954389	NA	0.852331	1.35468
ALK	MIMAT0000449	hsa-miR-146a	UGAGAACUGAAUUCCAUGGGUU	-1.58458	-1.15946	NA	0.019324	-0.785084	-1.50809	0.747003	0.818821	NA	NA	NA	-	-1.18483	0.565329	-1.33377	0.24652	0.747003	NA	0.419072	0.565329
ALK	MIMAT0000450	hsa-miR-149	UCUGGCUCCGUGUCUUCACUCC	-1.98675	-0.670617	NA	-1.32825	-0.798744	0.136397	0.746041	-0.140248	NA	NA	NA	-	-1.39275	0.840047	-0.26711	0.570644	0.746041	NA	-0.734251	0.840047
ALK	MIMAT0000451	hsa-miR-150	UCUCCCAACCCUUGUACCAGUG	0.59095	1.97721	NA	-0.0734732	2.621	2.8063	1.0303	1.95657	NA	NA	NA	-	1.60597	1.43546	2.39175	0.586255	1.0303	NA	0.94155	1.43546
ALK	MIMAT0000452	hsa-miR-154	UAGGUUAUCCGUGUUGCCUUCG	-2.81718	-5.29429	NA	-0.272899	-4.42121	-5.40255	0.529967	-1.87692	NA	NA	NA	-	-3.61919	1.13422	-5.34842	0.076557	0.529967	NA	-1.07491	1.13422
ALK	MIMAT0000453	hsa-miR-154*	AAUCAUACACGGUUGACCUAUU	0.0468745	0.660524	NA	0.229396	0.831015	0.267742	0.870121	1.01354	NA	NA	NA	-	0.438945	0.554471	0.464133	0.277739	0.870121	NA	0.621466	0.554471
ALK	MIMAT0000454	hsa-miR-184	UGGACGGAGAACUGAUAAGGGU	-0.320086	0.440688	NA	0.314579	0.287983	0.025937	0.82664	0.922649	NA	NA	NA	-	-0.0160516	0.42997	0.233313	0.293274	0.82664	NA	0.618614	0.42997
ALK	MIMAT0000455	hsa-miR-185	UGGAGAGAAAGGCAGUUC	-1.05849	0.670617	NA	0.429205	-1.02444	-0.136397	0.730313	0.463256	NA	NA	NA	-	-1.04147	0.0240779	0.26711	0.570644	0.730313	NA	0.44623	0.0240779
ALK	MIMAT0000456	hsa-miR-186	CAAAGAAUUCUCCUUUUGGGCUU	0.0947214	0.662405	NA	0.354756	0.678794	0.0109787	0.857707	0.938829	NA	NA	NA	-	0.386758	0.413002	0.336692	0.460628	0.857707	NA	0.646793	0.413002
ALK	MIMAT0000457	hsa-miR-188	CAUCCCUUGCAUGGUGGAGGGU	0.950965	-1.16381	NA	0.452906	0.362278	0.440112	0.832458	-0.13578	NA	NA	NA	-	0.656622	0.416264	-0.361851	1.13415	0.832458	NA	0.158563	0.416264
ALK	MIMAT0000458	hsa-miR-190	UGAUAUGUUUGAUAUAUUAGGU	2.23517	3.22794	NA	-0.508653	4.04561	5.66859	1.17861	1.30178	NA	NA	NA	-	3.14039	1.28017	4.44826	1.7258	1.17861	NA	0.396565	1.28017
ALK	MIMAT0000459	hsa-miR-193a	AACUGGCCUACAAAGUCCCAG	0.859172	-0.0787554	NA	-0.589185	1.66965	-0.0109787	0.941807	0.221292	NA	NA	NA	-	1.26441	0.573094	-0.0448671	0.0479253	0.941807	NA	-0.183946	0.573094
ALK	MIMAT0000460	hsa-miR-194	UGUAACAGCAACUCCAUGUGGA	0.360635	0.0202638	NA	0.564229	-1.05567	0.00902849	0.72561	-0.852077	NA	NA	NA	-	-0.347518	1.00148	0.0146462	0.00794459	0.72561	NA	-0.143924	1.00148
ALK	MIMAT0000461	hsa-miR-195	UAGCAGCACAGAAAUAUUGGC	-1.21817	-3.38162	NA	0.64935	-1.80513	-1.65911	0.670057	0.0623831	NA	NA	NA	-	-1.51165	0.415048	-2.52036	1.218	0.670057	NA	0.355866	0.415048
ALK	MIMAT0000462	hsa-miR-206	UGGAAUGUAAGGAAGUGUGUGG	-4.1045	-9.76703	NA	0.0956641	-4.48608	-12.7116	0.503931	-0.285913	NA	NA	NA	-	-4.29529	0.269816	-11.2393	2.08211	0.503931	NA	-0.0951246	0.269816
ALK	MIMAT0000510	hsa-miR-320	AAAAGCUGGGUUGAGAGGGCGAA	0.631807	1.24609	NA	0.211085	-0.267683	0.19469	0.788993	-0.688404	NA	NA	NA	-	0.182062	0.636035	0.720389	0.743451	0.788993	NA	-0.238659	0.636035
ALK	MIMAT0000617	hsa-miR-200c	UAAUACUGCCGGGUAAUGAUGG	0.833716	0.00418247	NA	0.604048	0.943297	-1.38192	0.89736	0.713629	NA	NA	NA	-	0.888507	0.0774857	-0.688867	0.980121	0.89736	NA	0.658839	0.0774857
ALK	MIMAT0000646	hsa-miR-155	UUAAUGCUAAUCGUGAUAGGGG	-0.14873	-0.00902703	NA	0.0285394	-0.508935	-0.49693	0.766733	-0.331666	NA	NA	NA	-	-0.328832	0.254703	-0.252978	0.344999	0.766733	NA	-0.151563	0.254703
ALK	MIMAT0000676	hsa-miR-128b	UCACAGUGAACCGGUCUCUUUC	0.165961	0.7265	NA	0.260821	0.807038	0.545115	0.868153	0.901899	NA	NA	NA	-	0.4865	0.45331	0.635807	0.128259	0.868153	NA	0.58136	0.45331
ALK	MIMAT0000680	hsa-miR-106b	UAAAGUGCUGACAGUGCAGAU	1.73664	1.30912	NA	0.782796	1.999	0.258963	0.971549	1.04515	NA	NA	NA	-	1.86782	0.185514	0.784041	0.742572	0.971549	NA	0.913974	0.185514
ALK	MIMAT0000681	hsa-miR-29c	UAGCACCAUUUGAAAUCGGU	-0.0484245	0.931423	NA	-0.786058	0.408198	0.149711	0.847752	-0.329435	NA	NA	NA	-	0.179887	0.322881	0.540567	0.552754	0.847752	NA	-0.557746	0.322881
ALK	MIMAT0000682	hsa-miR-200a	UAACACUGUCUGGUAACGAUGU	4.17787	4.42488	NA	1.29668	2.58796	2.63895	1.06875	-0.293232	NA	NA	NA	-	3.38291	1.12424	3.53192	1.26284	1.06875	NA	0.501725	1.12424
ALK	MIMAT0000683	hsa-miR-302a*	UAAACGUGGAUGUACUUGCUUU	-1.32936	-3.42917	NA	-0.0386771	-4.02705	-5.60531	0.529125	-2.73637	NA	NA	NA	-	-2.6782	1.90756	-4.51724	1.53876	0.529125	NA	-1.38752	1.90756
ALK	MIMAT0000684	hsa-miR-302a	UAAGUGCUUCCAUGUUUUGGUGA	0.966945	-1.83188	NA	0.305242	-0.230571	-0.228131	0.792111	-0.892274	NA	NA	NA	-	0.368187	0.846772	-1.03001	1.13402	0.792111	NA	-0.293516	0.846772
ALK	MIMAT0000685	hsa-miR-34b	UAGGCAGUGUCAUUAGCUGAUUG	-1.86539	-3.64164	NA	1.8362	-2.4713	-3.67571	0.648943	1.23029	NA	NA	NA	-	-2.16835	0.428441	-3.65868	0.0240917	0.648943	NA	1.53325	0.428441
ALK	MIMAT0000686	hsa-miR-34c	AGGCAGUGUAGUUAGCUGAUUGC	1.59635	-0.0715974	NA	0.81006	3.40152	2.65433	1.20723	2.61523	NA	NA	NA	-	2.49893	1.27644	1.29137	1.92752	1.20723	NA	1.71264	1.27644
ALK	MIMAT0000687	hsa-miR-299-3p	UAUGUGGGAUGGUAAACCGCUU	-4.75637	-3.55267	NA	-0.386925	-5.09529	-4.52143	0.472338	-0.725842	NA	NA	NA	-	-4.92583	0.23965	-4.03705	0.685012	0.472338	NA	-0.556384	0.23965
ALK	MIMAT0000688	hsa-miR-301	CAGUGCAAUAGUAUUGUCAAAGC	1.26159	-0.485174	NA	0.149122	-0.365185	-0.00902849	0.78086	-1.47765	NA	NA	NA	-	0.448202	1.1503	-0.247101	0.336686	0.78086	NA	-0.664266	1.1503
ALK	MIMAT0000689	hsa-miR-99b	CACCCGUAGAACCGACCUUGCG	1.65221	2.19566	NA	0.285767	0.345711	1.6884	0.965591	-1.02073	NA	NA	NA	-	0.998962	0.923837	1.94203	0.358684	0.965591	NA	-0.367484	0.923837
ALK	MIMAT0000690	hsa-miR-296	AGGGCCCCCCCUCAAUCCUGU	-0.666119	1.71921	NA	-0.452316	-2.17342	0.607493	0.644337	-1.95962	NA	NA	NA	-	-1.41977	1.06583	1.16335	0.786103	0.644337	NA	-1.20597	1.06583
ALK	MIMAT0000691	hsa-miR-130b	CAGUGCAAUGAUGAAAGGGCAU	2.0654	4.20493	NA	0.202546	2.80265	2.17152	1.04812	0.939799	NA	NA	NA	-	2.43403	0.521317	3.18822	1.43784	1.04812	NA	0.571172	0.521317
ALK	MIMAT0000692	hsa-miR-30e-5p	UGUAAACAUCCUUGACUGGA	2.60165	3.20126	NA	1.13047	1.93354	2.58017	0.996947	0.462365	NA	NA	NA	-	2.2676	0.472421	2.89072	0.439181	0.996947	NA	0.796418	0.472421
ALK	MIMAT0000693	hsa-miR-30e-3p	CUUUCAGUCGGAUGUUUACAGC	-0.286741	-1.15009	NA	-0.288266	-0.168364	0.865929	0.797366	-0.169888	NA	NA	NA	-	-0.227552	0.0837056	-0.14208	1.42554	0.797366	NA	-0.229077	0.0837056
ALK	MIMAT0000703	hsa-miR-361	UUAUCAGAAUCUCCAGGGGUAC	0.670052	0	NA	-0.32468	2.80697	2.82971	1.1337	1.81224	NA	NA	NA	-	1.73851	1.51103	1.41485	2.00091	1.1337	NA	0.74378	1.51103
ALK	MIMAT0000705	hsa-miR-362	AAUCCUUGGAACCUAGGUGUGAGU	0.90743	1.17814	NA	0.402781	0.305236	-0.0592784	0.870283	-0.199413	NA	NA	NA	-	0.606333	0.425815	0.559429	0.874984	0.870283	NA	0.101684	0.425815
ALK	MIMAT0000707	hsa-miR-363	AAUUGCACGGUAUCCAUCUGUA	-0.0990156	-0.837764	NA	-0.48088	1.353	0.845864	0.972203	0.971138	NA	NA	NA	-	0.626993	1.02673	0.00405033	1.1905	0.972203	NA	0.245129	1.02673
ALK	MIMAT0000710	hsa-miR-365	UAAUGCCCCUAAAAAUCCUUAU	0.400672	-0.774291	NA	-0.0589273	-0.428438	0.093687	0.805345	-0.888038	NA	NA	NA	-	-0.0138831	0.58627	-0.340302	0.613753	0.805345	NA	-0.473483	0.58627
ALK	MIMAT0000714	hsa-miR-302b*	ACUUUAACAUGGAAGUGCUUUCU	1.12291	0.349237	NA	0.283615	0.778121	0.723809	0.881745	-0.0611754	NA	NA	NA	-	0.950516	0.243804	0.536523	0.264862	0.881745	NA	0.11122	0.243804
ALK	MIMAT0000715	hsa-miR-302b	UAAGUGCUUCCAUGUUUUAGUAG	0.980207	-0.00418247	NA	0.128992	0.212651	-0.387154	0.830316	-0.638563	NA	NA	NA	-	0.596429	0.542744	-0.195668	0.270802	0.830316	NA	-0.254786	0.542744
ALK	MIMAT0000716	hsa-miR-302c*	UUUAACAUGGGGGUACCUGCUG	0.366272	0.210652	NA	0.199117	0.153406	0.738147	0.825104	-0.0137492	NA	NA	NA	-	0.259839	0.150519	0.4744	0.372995	0.825104	NA	0.0926839	0.150519
ALK	MIMAT0000717	hsa-miR-302c	UAAGUGCUUCCAUGUUUCAGUGG	1.01979	-0.0176475	NA	0.0183366	-0.504318	0	0.769398	-1.50577	NA	NA	NA	-	0.257738	1.07771	-0.00882373	0.0124786	0.769398	NA	-0.743719	1.07771
ALK	MIMAT0000718	hsa-miR-302d	UAAGUGCUUCCAUGUUUGAGUGU	1.27162	1.0084	NA	0.27094	0.438605	0.137871	0.850496	-0.562076	NA	NA	NA	-	0.855113	0.589031	0.573133	0.615554	0.850496	NA	-0.145568	0.589031
ALK	MIMAT0000719	hsa-miR-367	AAUUGCACUUUAGCAAUGGUGA	-0.417296	-1.27988	NA	0.0138108	-0.323788	-0.0702986	0.814302	0.107319	NA	NA	NA	-	-0.370542	0.06612	-0.675088	0.855301	0.814302	NA	0.0605647	0.06612
ALK	MIMAT0000720	hsa-miR-368	ACAUAGAGGAAAUUCCACGUUU	0.420492	-1.11151	NA	0.402163	-0.086905	-1.63901	0.834948	-0.105234	NA	NA	NA	-	0.166794	0.358784	-1.37526	0.372998	0.834948	NA	0.148464	0.358784
ALK	MIMAT0000721	hsa-miR-369-3p	AAUAAUACAUGGUUGAUCUUU	1.32223	0.563098	NA	0.74157	0.974893	-0.250043	0.934115	0.394233	NA	NA	NA	-	1.14856	0.245605	0.156528	0.574978	0.934115	NA	0.567901	0.245605
ALK	MIMAT0000722	hsa-miR-370	GCCUGCUGGGGUGGAACCUGG	0.929404	0.059283	NA	0.0119732	0.885056	0.92227	0.925287	-0.032375	NA	NA	NA	-	0.90723	0.0313589	0.490777	0.610224	0.925287	NA	-0.0102009	0.0313589
ALK	MIMAT0000723	hsa-miR-371	GUGCCGCCAUCUUUUGAGUGU	1.92647	0.0715974	NA	0.758489	2.26776	0.677597	1.0709	1.09979	NA	NA	NA	-	2.09711	0.241334	0.374597	0.428507	1.0709	NA	0.929138	0.241334
ALK	MIMAT0000724	hsa-miR-372	AAAGUGCUGCGACAUUUGAGCGU	0.900964	0	NA	-0.640993	1.09069	0	0.945618	-0.451265	NA	NA	NA	-	0.995828	0.134158	0	0	0.945618	NA	-0.546129	0.134158
ALK	MIMAT0000725	hsa-miR-373*	ACUCAAAAUGGGGGCGCUUUCC	-0.681571	-2.01199	NA	-0.832019	0.400216	-0.865888	0.879064	0.249768	NA	NA	NA	-	-0.140677	0.764939	-1.43894	0.810417	0.879064	NA	-0.291126	0.764939
ALK	MIMAT0000726	hsa-miR-373	GAAGUGCUUCGAUUUUGGGGUGU	1.74315	2.05117	NA	0.281783	1.1807	0.906021	0.954658	-0.280663	NA	NA	NA	-	1.46193	0.397709	1.47859	0.80974	0.954658	NA	0.000560082	0.397709
ALK	MIMAT0000727	hsa-miR-374	UUAUAAUACAACCUGAUAAGUG	2.81621	1.16489	NA	0.594715	2.06004	0.980306	1.04764	-0.161451	NA	NA	NA	-	2.43812	0.534691	1.0726	0.130523	1.04764	NA	0.216632	0.534691
ALK	MIMAT0000728	hsa-miR-375	UUUGUUCGUUCGGCUCGCGUGA	1.72596	2.59712	NA	1.11499	-0.656641	0.856917	0.786152	-1.26761	NA	NA	NA	-	0.53466	1.68475	1.72702	1.23051	0.786152	NA	-0.0763108	1.68475
ALK	MIMAT0000729	hsa-miR-376a	AUCAUAGAGGAAAAUCCACGU	-0.0067553	0.771107	NA	-0.00154332	-1.09296	-0.0991909	0.75072	-1.08775	NA	NA	NA	-	-0.549857	0.768062	0.335958	0.615393	0.75072	NA	-0.544645	0.768062
ALK	MIMAT0000730	hsa-miR-377	AUCACACAAAGGCAACUUUUGU	0.37435	0.606845	NA	0.636848	0.720118	2.32368	0.909295	0.982615	NA	NA	NA	-	0.547234	0.244495	1.46526	1.21399	0.909295	NA	0.809732	0.244495
ALK	MIMAT0000731	hsa-miR-378	CUCCUGACUCCAGGUCCUGUGU	1.65137	2.55981	NA	-0.186812	2.26653	4.0425	1.07076	0.428347	NA	NA	NA	-	1.95895	0.434983	3.30115	1.04842	1.07076	NA	0.120767	0.434983
ALK	MIMAT0000732	hsa-miR-422b	CUGGACUUGGAGUCAGAAGGCC	-1.55012	0.179521	NA	-0.208984	-0.428821	0	0.805312	0.912317	NA	NA	NA	-	-0.989472	0.79288	0.0897605	0.126941	0.805312	NA	0.351667	0.79288
ALK	MIMAT0000733	hsa-miR-379	UGGUAGACUAUGGAACGUA	0.265318	-0.867866	NA	0.44533	-0.872911	-2.82381	0.768385	-0.692898	NA	NA	NA	-	-0.303796	0.804849	-1.84584	1.38306	0.768385	NA	-0.123784	0.804849
ALK	MIMAT0000734	hsa-miR-380-5p	UGGUUGACCAUAGAACAUGCGC	-1.25543	-0.818855	NA	-0.715131	-2.38055	-3.21122	0.655198	-1.84025	NA	NA	NA	-	-1.81799	0.79558	-2.01504	1.69166	0.655198	NA	-1.27769	0.79558
ALK	MIMAT0000735	hsa-miR-380-3p	UAUGUAAUAUGGUCCACAUCUU	-0.109353	0	NA	-0.508018	0.410803	0.101841	0.880048	0.0121382	NA	NA	NA	-	0.150725	0.367806	0.0509205	0.0720125	0.880048	NA	-0.24794	0.367806
ALK	MIMAT0000736	hsa-miR-381	UAUACAAGGGCAAGCUCUCUGU	-0.42241	-0.179521	NA	0.00189361	0.242122	0	0.864496	0.666426	NA	NA	NA	-	-0.0901439	0.469895	-0.0897605	0.126941	0.864496	NA	0.33416	0.469895
ALK	MIMAT0000737	hsa-miR-382	GAAGUUGUUCGUGGUGGAUUCG	-1.20179	-3.17664	NA	-0.00155551	-0.229516	-1.27483	0.822457	0.970722	NA	NA	NA	-	-0.715655	0.687504	-2.22574	1.34478	0.822457	NA	0.484583	0.687504
ALK	MIMAT0000738	hsa-miR-383	AGAUCAGAAGGUGAUUGUGGCU	-1.44969	0	NA	-0.331327	-2.19151	-0.408107	0.66842	-1.07315	NA	NA	NA	-	-1.8206	0.524552	-0.204053	0.288575	0.66842	NA	-0.702241	0.524552
ALK	MIMAT0000750	hsa-miR-340	UCCGUCUCAGUUACUUUAUAGCC	0.868886	0.234886	NA	0.578133	-1.39776	-1.00904	0.726919	-1.68851	NA	NA	NA	-	-0.264437	1.60276	-0.387076	0.879588	0.726919	NA	-0.555189	1.60276
ALK	MIMAT0000751	hsa-miR-330	GCAAAGCACACGGCCUGCAGAGA	-0.297897	-0.00433242	NA	-1.30013	0.389709	-0.143155	0.846088	-0.612529	NA	NA	NA	-	0.0459061	0.486211	-0.0737439	0.0981626	0.846088	NA	-0.956332	0.486211
ALK	MIMAT0000752	hsa-miR-328	CUGGCCCUCUCUGCCCUUCCGU	3.62539	4.34302	NA	0.890338	2.53776	4.07892	1.06307	-0.197285	NA	NA	NA	-	3.08157	0.769066	4.21097	0.186751	1.06307	NA	0.346526	0.769066
ALK	MIMAT0000753	hsa-miR-342	UCUCACACAGAAAUCGCACCCGUC	-1.51151	-2.52603	NA	-0.469637	-2.39381	-2.78474	0.65428	-1.35194	NA	NA	NA	-	-1.95266	0.623883	-2.65539	0.182937	0.65428	NA	-0.910789	0.623883
ALK	MIMAT0000754	hsa-miR-337	UCCAGCUCCUAUAUGAUGCCUUU	-0.601065	-0.0683645	NA	0.636392	-0.938866	-2.35019	0.734674	0.298591	NA	NA	NA	-	-0.769965	0.238861	-1.20928	1.6135	0.734674	NA	0.467491	0.238861
ALK	MIMAT0000755	hsa-miR-323	GCACAUUACACGGUCGACCUCU	-2.02903	-3.66354	NA	-1.95172	0.180853	-0.137871	0.827515	0.258164	NA	NA	NA	-	-0.924091	1.56263	-1.9007	2.49302	0.827515	NA	-0.84678	1.56263
ALK	MIMAT0000756	hsa-miR-326	CCUCUGGGCCCUUCCUCCAG	0.352201	-0.0202638	NA	-1.1977	-0.449881	-0.378192	0.773863	-1.99978	NA	NA	NA	-	-0.0488404	0.567158	-0.199228	0.253094	0.773863	NA	-1.59874	0.567158
ALK	MIMAT0000757	hsa-miR-151	ACUAGACUGAAGCUCCUUGAGG	-0.256099	0.841461	NA	-0.116333	0.690652	0.482297	0.858667	0.830419	NA	NA	NA	-	0.217277	0.669455	0.661879	0.253967	0.858667	NA	0.357043	0.669455
ALK	MIMAT0000758	hsa-miR-135b	UAUGGCUUUUCAUUCCUAUGUG	0.210618	0.755106	NA	-0.242706	-0.41953	0.429023	0.773232	-0.872853	NA	NA	NA	-	-0.104456	0.445582	0.592065	0.230575	0.773232	NA	-0.557779	0.445582
ALK	MIMAT0000759	hsa-miR-148b	UCAGUGCAUCACAGAACUUUGU	-0.0786394	1.28043	NA	-1.28788	0.310406	0	0.828391	-0.89883	NA	NA	NA	-	0.115883	0.275097	0.640217	0.905404	0.828391	NA	-1.09335	0.275097
ALK	MIMAT0000760	hsa-miR-331	GCCCCUGGGCCUAUCCUAGAA	-0.158037	0.0176475	NA	0.122965	-0.363782	0	0.780976	-0.0827801	NA	NA	NA	-	-0.260909	0.145484	0.00882373	0.0124786	0.780976	NA	0.0200923	0.145484
ALK	MIMAT0000761	hsa-miR-324-5p	CGCAUCCCCUAGGGCAUUGGUGU	-0.302747	-3.315	NA	-0.610318	-0.42441	-3.71534	0.77596	-0.731981	NA	NA	NA	-	-0.363579	0.0860287	-3.51517	0.28308	0.77596	NA	-0.671149	0.0860287
ALK	MIMAT0000762	hsa-miR-324-3p	CCACUGCCCCAGGUGCUGCUGG	0.260007	-0.476619	NA	0.30644	0.364768	-0.4427	0.843848	0.411201	NA	NA	NA	-	0.312388	0.0740777	-0.459659	0.0239844	0.843848	NA	0.35882	0.0740777
ALK	MIMAT0000763	hsa-miR-338	UCCAGCAUCAGUGAUUUUGUUGA	-2.20189	-3.10683	NA	0.164956	-3.15843	-6.5944	0.580296	-0.791579	NA	NA	NA	-	-2.68016	0.676373	-4.85062	2.46608	0.580296	NA	-0.313312	0.676373
ALK	MIMAT0000764	hsa-miR-339	UCCCUGUCCUCCAGGAGCUCA	1.71027	1.21649	NA	0.672239	2.69729	1.02416	1.08124	1.65925	NA	NA	NA	-	2.20378	0.697923	1.12033	0.136	1.08124	NA	1.16574	0.697923
ALK	MIMAT0000765	hsa-miR-335	UCAAGAGCAAUAACGAAAAAUGU	-1.09686	-0.210652	NA	0.561994	-1.66258	-2.46866	0.680285	-0.00372553	NA	NA	NA	-	-1.37972	0.400024	-1.33966	1.59665	0.680285	NA	0.279134	0.400024
ALK	MIMAT0000770	hsa-miR-133b	UUGGUCCCCUUCAACCAGCUA	-1.2778	-2.13675	NA	-0.577127	0.0160472	-2.0001	0.805689	0.716716	NA	NA	NA	-	-0.630874	0.914885	-2.06842	0.0966244	0.805689	NA	0.0697941	0.914885
ALK	MIMAT0000771	hsa-miR-325	CCUAGUAGGUGUCCAGUAAGUGU	1.75931	0	NA	1.28489	1.26126	-1.64859	0.928201	0.786841	NA	NA	NA	-	1.51028	0.352175	-0.824294	1.16573	0.928201	NA	1.03587	0.352175
ALK	MIMAT0000772	hsa-miR-345	UGCUGACUCCUAGUCCAGGGC	3.58114	3.78415	NA	1.02196	2.32841	2.21428	1.07778	-0.230766	NA	NA	NA	-	2.95478	0.885811	2.99922	1.11006	1.07778	NA	0.395597	0.885811
ALK	MIMAT0000773	hsa-miR-346	UGUCUGCCCGCAUGCCUGCCUCU	-0.107587	-1.1675	NA	0.072584	0.0635293	-1.2679	0.84833	0.243701	NA	NA	NA	-	-0.0220289	0.120998	-1.2177	0.070996	0.84833	NA	0.158142	0.120998
ALK	MIMAT0001075	hsa-miR-384	AUUCCUAGAAAUUGUUCAUA	0.861603	4.01144	NA	0.244669	1.54156	4.74089	0.991773	0.924627	NA	NA	NA	-	1.20158	0.480803	4.37617	0.515797	0.991773	NA	0.584648	0.480803
ALK	MIMAT0001080	hsa-miR-196b	UAGGUAGUUUCCUGUUGUUGG	0.70204	1.49797	NA	0.384419	0.773237	1.68145	0.881287	0.455615	NA	NA	NA	-	0.737639	0.0503437	1.58971	0.129738	0.881287	NA	0.420017	0.0503437
ALK	MIMAT0001339	hsa-miR-422a	CUGGACUUAGGGUCAGAAGGCC	-2.08066	-0.0231868	NA	-0.471822	-0.612702	0.359815	0.789811	0.996135	NA	NA	NA	-	-1.34668	1.038	0.168314	0.270823	0.789811	NA	0.262157	1.038
ALK	MIMAT0001340	hsa-miR-423	AGCUCGGUCUGAGGCCCCUCAG	-0.275045	0.147976	NA	-0.30312	0.248203	0.407113	0.865052	0.220128	NA	NA	NA	-	-0.0134213	0.369992	0.277544	0.183237	0.865052	NA	-0.041496	0.369992
ALK	MIMAT0001341	hsa-miR-424	CAGCAGCAAUUCAUGUUUUGAA	-1.30845	-0.518781	NA	-0.259478	-2.29159	-0.093687	0.661387	-1.24262	NA	NA	NA	-	-1.80002	0.695188	-0.306234	0.300587	0.661387	NA	-0.75105	0.695188
ALK	MIMAT0001343	hsa-miR-425-3p	AUCGGGAAUGUCGUGUCCGCC	-1.57543	-0.229031	NA	-0.202511	-2.18338	-0.252462	0.668995	-0.810463	NA	NA	NA	-	-1.87941	0.429887	-0.240746	0.0165679	0.668995	NA	-0.506487	0.429887
ALK	MIMAT0001412	hsa-miR-18b	UAAGGUGCAUCUAGUGCAGUUA	2.06	2.77517	NA	1.05228	1.22072	1.22487	0.902728	0.213002	NA	NA	NA	-	1.64036	0.593458	2.00002	1.09622	0.902728	NA	0.63264	0.593458
ALK	MIMAT0001413	hsa-miR-20b	CAAAGUGCUCAUAGUGCAGGUAG	0.476521	-0.0971772	NA	0.656879	-0.217751	0.264539	0.793191	-0.037392	NA	NA	NA	-	0.129385	0.490924	0.0836808	0.255772	0.793191	NA	0.309744	0.490924
ALK	MIMAT0001532	hsa-miR-448	UUGCAUAUGUAGGAUGUCCCAU	0.995675	3.69479	NA	0.473461	1.83819	4.40954	1.02336	1.31598	NA	NA	NA	-	1.41693	0.595749	4.05216	0.505401	1.02336	NA	0.894719	0.595749
ALK	MIMAT0001536	hsa-miR-429	UAAUACUGUCUGGUAAAACCGU	0.367805	1.908	NA	0.235509	1.00861	2.34011	0.93745	0.876314	NA	NA	NA	-	0.688208	0.453117	2.12405	0.305549	0.93745	NA	0.555911	0.453117
ALK	MIMAT0001541	hsa-miR-449	UGGCAGUGUAUUGUUAGCUGGU	0.572789	2.52125	NA	0.152175	0.48068	1.79271	0.886572	0.0600659	NA	NA	NA	-	0.526735	0.0651311	2.15698	0.515154	0.886572	NA	0.106121	0.0651311
ALK	MIMAT0001545	hsa-miR-450	UUUUUGCGAUGUGUUCCUAAUA	0.0513869	0	NA	-0.320117	0.046784	1.90768	0.84683	-0.32472	NA	NA	NA	-	0.0490855	0.00325476	0.953842	1.34894	0.84683	NA	-0.322418	0.00325476
ALK	MIMAT0001618	hsa-miR-191*	GCUGCGCUUGGAUUUCGUCCCC	-1.99159	-4.84245	NA	-1.63984	-2.74926	-5.9156	0.620576	-2.39751	NA	NA	NA	-	-2.37042	0.535754	-5.37902	0.758831	0.620576	NA	-2.01867	0.535754
ALK	MIMAT0001620	hsa-miR-200a*	CAUCUUACCGGACAGUGCUGGA	2.02058	0.0971772	NA	0.773874	1.24618	0	0.926716	-0.000524005	NA	NA	NA	-	1.63338	0.547582	0.0485886	0.0687147	0.926716	NA	0.386675	0.547582
ALK	MIMAT0001621	hsa-miR-369-5p	AGAUCGACCGUGUUAUAUUCGC	0.95865	-0.00810369	NA	0.748783	-0.149536	-0.0471012	0.829439	-0.359403	NA	NA	NA	-	0.404557	0.783606	-0.0276024	0.0275754	0.829439	NA	0.19469	0.783606
ALK	MIMAT0001625	hsa-miR-431	UGUCUUGCAGGCCGUCAUGCA	-2.74951	-2.63818	NA	-1.58366	-3.21367	-1.99303	0.599969	-2.04781	NA	NA	NA	-	-2.98159	0.328206	-2.3156	0.456192	0.599969	NA	-1.81573	0.328206
ALK	MIMAT0001627	hsa-miR-433	AUCAUGAUGGGCUCCUCGGUGU	0.564748	2.23727	NA	0.0403816	1.41658	3.01796	0.978758	0.892211	NA	NA	NA	-	0.990663	0.602335	2.62762	0.552032	0.978758	NA	0.466296	0.602335
ALK	MIMAT0001629	hsa-miR-329	AACACACCUGGUUAACCUCUUU	-0.404733	-0.029088	NA	-0.808832	-0.241064	0.369704	0.791229	-0.645164	NA	NA	NA	-	-0.322898	0.115731	0.170308	0.281989	0.791229	NA	-0.726998	0.115731
ALK	MIMAT0001630	hsa-miR-453	GAGGUUGUCCGUGGUGAGUUCG	-0.619427	-1.00755	NA	-0.0248449	-2.63119	-2.56276	0.638068	-2.03661	NA	NA	NA	-	-1.62531	1.42253	-1.78516	1.0997	0.638068	NA	-1.03073	1.42253
ALK	MIMAT0001631	hsa-miR-451	AAACCGUUACCAUUACUGAGUUU	-0.257661	0.229031	NA	0.0253409	-0.99139	0.0702986	0.758822	-0.708388	NA	NA	NA	-	-0.624525	0.518825	0.149665	0.112241	0.758822	NA	-0.341524	0.518825
ALK	MIMAT0001635	hsa-miR-452	UGUUUGCAGAGGAAACUGAGAC	0.0493709	-0.368739	NA	1.83596	-1.96869	-3.27629	0.68435	-0.182099	NA	NA	NA	-	-0.959657	1.42698	-1.82251	2.05595	0.68435	NA	0.826929	1.42698
ALK	MIMAT0001636	hsa-miR-452*	UCAGUCUCAUCUGCAAAGAAG	1.7329	2.43437	NA	1.28407	0.774997	0.5754	0.914585	0.326161	NA	NA	NA	-	1.25395	0.677341	1.50489	1.31449	0.914585	NA	0.805114	0.677341
ALK	MIMAT0001638	hsa-miR-409-5p	AGGUUACCCGAGCAACUUUGCA	-1.84473	-0.563098	NA	-1.05367	-2.65839	-3.49032	0.636236	-1.86733	NA	NA	NA	-	-2.25156	0.575348	-2.02671	2.06986	0.636236	NA	-1.4605	0.575348
ALK	MIMAT0001639	hsa-miR-409-3p	CGAAUGUUGCUCGGUGAACCCCU	-1.44844	-0.364025	NA	-1.1797	-0.457443	-0.101754	0.802879	-0.18871	NA	NA	NA	-	-0.95294	0.700738	-0.23289	0.185453	0.802879	NA	-0.684206	0.700738
ALK	MIMAT0002170	hsa-miR-412	ACUUCACCUGGUCCACUAGCCGU	0.17764	0.992448	NA	-0.440093	0.822791	0.641591	0.919217	0.205059	NA	NA	NA	-	0.500215	0.456191	0.817019	0.248093	0.919217	NA	-0.117517	0.456191
ALK	MIMAT0002171	hsa-miR-410	AAUAUAACACAGAUGGCCUGU	1.47314	4.1798	NA	-0.629434	1.93447	5.08426	1.03383	-0.168101	NA	NA	NA	-	1.7038	0.326211	4.63203	0.639548	1.03383	NA	-0.398767	0.326211
ALK	MIMAT0002172	hsa-miR-376b	AUCAUAGAGGAAAAUCCAUGUU	0.663301	1.07032	NA	0.717601	0.93877	0.794442	0.930555	0.99307	NA	NA	NA	-	0.801035	0.194786	0.932381	0.195076	0.930555	NA	0.855335	0.194786
ALK	MIMAT0002173	hsa-miR-483	UCACUCCUCUCCUCCCGUCUUCU	-2.95748	-3.45564	NA	-1.4446	-4.46597	-6.24408	0.525585	-2.95309	NA	NA	NA	-	-3.71173	1.06666	-4.84986	1.97172	0.525585	NA	-2.19885	1.06666
ALK	MIMAT0002174	hsa-miR-484	UCAGGCUCAGUCCCCUCCCGAU	-0.0355856	0.198956	NA	0.00488874	0.904704	0.990961	0.92721	0.945178	NA	NA	NA	-	0.434559	0.664885	0.594958	0.560032	0.92721	NA	0.475033	0.664885
ALK	MIMAT0002175	hsa-miR-485-5p	AGAGGCUGGCCGUGAUGAAUUC	0.491238	1.2892	NA	0.0297928	0.333502	2.59306	0.872887	-0.127943	NA	NA	NA	-	0.41237	0.111536	1.94113	0.921967	0.872887	NA	-0.0490751	0.111536
ALK	MIMAT0002176	hsa-miR-485-3p	GUCAUACACGGCUCUCCUCUCU	1.09746	-0.0376054	NA	0.845298	0.764638	0.201638	0.913584	0.512473	NA	NA	NA	-	0.93105	0.235342	0.0820161	0.16917	0.913584	NA	0.678886	0.235342
ALK	MIMAT0002177	hsa-miR-486	UCCUGUACUGAGCUGCCCCGAG	-1.31058	-0.63655	NA	-1.29443	-0.95803	0.38469	0.761503	-0.941888	NA	NA	NA	-	-1.1343	0.249288	-0.12593	0.722126	0.761503	NA	-1.11816	0.249288
ALK	MIMAT0002178	hsa-miR-487a	AAUCAUACAGGGACAUCCAGUU	0.770783	1.32689	NA	-0.008917	1.85012	2.58101	1.02465	1.07042	NA	NA	NA	-	1.31045	0.76321	1.95395	0.886795	1.02465	NA	0.530754	0.76321
ALK	MIMAT0002804	hsa-miR-488	CCCAGAUAAUGGCACUCUCAA	-2.0254	-2.38277	NA	-0.648909	-2.34812	-1.88273	0.657447	-0.97163	NA	NA	NA	-	-2.18676	0.228198	-2.13275	0.353582	0.657447	NA	-0.81027	0.228198
ALK	MIMAT0002805	hsa-miR-489	AGUGACAUCACAUAUACGGCAGC	-1.57298	-1.6201	NA	-1.874	-2.91236	-3.25447	0.619384	-3.21338	NA	NA	NA	-	-2.24267	0.947085	-2.43728	1.15567	0.619384	NA	-2.54369	0.947085
ALK	MIMAT0002806	hsa-miR-490	CAACCUGGAGGACUCCAUGCUG	0.81383	0.398288	NA	-0.112323	0.421872	-0.641591	0.881078	-0.504281	NA	NA	NA	-	0.617851	0.277156	-0.121652	0.735306	0.881078	NA	-0.308302	0.277156
ALK	MIMAT0002807	hsa-miR-491	AGUGGGGAACCCUUCCAUGAGGA	-0.14924	0.416809	NA	0.109814	0.145722	0	0.855732	0.404776	NA	NA	NA	-	-0.00175909	0.20857	0.208404	0.294728	0.855732	NA	0.257295	0.20857
ALK	MIMAT0002808	hsa-miR-511	GUGUCUUUUGCUCUGCAGUCA	1.54246	1.57566	NA	-1.21518	2.08551	1.28749	1.10701	-0.672123	NA	NA	NA	-	1.81398	0.383996	1.43158	0.203766	1.10701	NA	-0.94365	0.383996
ALK	MIMAT0002809	hsa-miR-146b	UGAGAACUGAAUUCCAUAGGCU	-0.79441	0.00902703	NA	0.481398	-1.2504	-0.987422	0.7149	0.025409	NA	NA	NA	-	-1.0224	0.322433	-0.489197	0.704596	0.7149	NA	0.253404	0.322433
ALK	MIMAT0002810	hsa-miR-202*	UUUCCUAUGCAUAUACUUCUUU	-0.464198	-2.14983	NA	-0.132178	0.244113	-0.965612	0.833097	0.576133	NA	NA	NA	-	-0.110042	0.500851	-1.55772	0.83737	0.833097	NA	0.221977	0.500851
ALK	MIMAT0002811	hsa-miR-202	AGAGGUAUAGGGCAUGGGAAAA	1.26201	0.814658	NA	-0.171284	1.68704	0.021236	0.971168	0.253746	NA	NA	NA	-	1.47452	0.300542	0.417947	0.561034	0.971168	NA	0.0412309	0.300542
ALK	MIMAT0002812	hsa-miR-492	AGGACCUGCGGGACAAGAUUCUU	-1.00073	0.0231868	NA	-0.768663	-0.342537	0.0592784	0.81269	-0.110472	NA	NA	NA	-	-0.671632	0.465411	0.0412326	0.0255207	0.81269	NA	-0.439568	0.465411
ALK	MIMAT0002813	hsa-miR-493-5p	UUGUACAUGGUAGGCUUUCAUU	-0.381882	-1.51873	NA	-0.567194	-0.565884	-1.48106	0.793729	-0.751196	NA	NA	NA	-	-0.473883	0.130109	-1.49989	0.0266388	0.793729	NA	-0.659195	0.130109
ALK	MIMAT0002814	hsa-miR-432	UCUUGGAGUAGGUCAUUGGGUGG	-1.66576	-0.964197	NA	-0.679574	-2.10984	-0.92227	0.674216	-1.12365	NA	NA	NA	-	-1.8878	0.314009	-0.943234	0.0296468	0.674216	NA	-0.901612	0.314009
ALK	MIMAT0002815	hsa-miR-432*	CUGGAUGGCUCCUCCAUGUCU	-4.14352	-5.96773	NA	-0.840297	-5.08506	-7.54812	0.492294	-1.78184	NA	NA	NA	-	-4.61429	0.66577	-6.75792	1.1175	0.492294	NA	-1.31107	0.66577
ALK	MIMAT0002816	hsa-miR-494	UGAAACAUACACGGGAAACCUCUU	-3.8184	-4.62862	NA	-2.26579	-4.68941	-5.25693	0.513318	-3.1368	NA	NA	NA	-	-4.2539	0.615899	-4.94278	0.444286	0.513318	NA	-2.70129	0.615899
ALK	MIMAT0002817	hsa-miR-495	AAACAAACAUGGUGCACUUCUUU	0.999273	3.00074	NA	-0.741361	1.66588	3.73169	1.00489	-0.0747519	NA	NA	NA	-	1.33258	0.471364	3.36622	0.516856	1.00489	NA	-0.408056	0.471364
ALK	MIMAT0002818	hsa-miR-496	AUUACAUGGCCAAUCUC	-0.106215	0.364025	NA	-0.358678	0.495081	0.101754	0.887922	0.242618	NA	NA	NA	-	0.194433	0.42518	0.23289	0.185453	0.887922	NA	-0.0580301	0.42518
ALK	MIMAT0002819	hsa-miR-193b	AACUGGCCCUCAAAGUCCCGCUUU	0.0403679	-1.16184	NA	-1.47413	1	-0.482297	0.884113	-0.514499	NA	NA	NA	-	0.520184	0.678562	-0.822067	0.480508	0.884113	NA	-0.994315	0.678562
ALK	MIMAT0002820	hsa-miR-497	CAGCAGCACACUGUGGUUUGU	-3.40394	-4.02322	NA	-1.37325	-3.32881	-5.66323	0.592712	-1.29812	NA	NA	NA	-	-3.36637	0.0531264	-4.84322	1.15966	0.592712	NA	-1.33568	0.0531264
ALK	MIMAT0002821	hsa-miR-181d	AACAUUCAUUGUUGUCGGUGGGUU	-1.83297	-2.01215	NA	-1.95672	0.284999	0.123365	0.826407	0.161251	NA	NA	NA	-	-0.773987	1.49763	-0.944394	1.51004	0.826407	NA	-0.897735	1.49763
ALK	MIMAT0002822	hsa-miR-512-5p	CACUCAGCCUUGAGGGCACUUUC	-0.555341	-1.15803	NA	-1.05794	-0.258236	-2.49044	0.787479	-0.760833	NA	NA	NA	-	-0.406788	0.210085	-1.82423	0.942158	0.787479	NA	-0.909386	0.210085
ALK	MIMAT0002823	hsa-miR-512-3p	AAGUGCUGUCAUAGCUGAGGUC	-0.711165	-0.573157	NA	-0.780832	-0.571182	-2.00345	0.75247	-0.640849	NA	NA	NA	-	-0.641173	0.0989829	-1.2883	1.01137	0.75247	NA	-0.710841	0.0989829
ALK	MIMAT0002824	hsa-miR-498	UUUCAAGCCAGGGGGCGUUUUUC	-0.579033	0.00810369	NA	0.113011	-0.692044	0.0471012	0.783215	0	NA	NA	NA	-	-0.635539	0.0799106	0.0276024	0.0275754	0.783215	NA	0.0565053	0.0799106
ALK	MIMAT0002825	hsa-miR-520e	AAAGUGCUUCCUUUUUGAGGG	1.5913	0.622809	NA	0.249628	1.343	0.295955	0.993785	0.00133125	NA	NA	NA	-	1.46715	0.175572	0.459382	0.231121	0.993785	NA	0.12548	0.175572
ALK	MIMAT0002826	hsa-miR-515-5p	UUCUCCAAAAGAAAGCACUUUCUG	1.03933	1.50403	NA	0.908185	-0.316359	1.26912	0.780856	-0.447505	NA	NA	NA	-	0.361486	0.958617	1.38657	0.166105	0.780856	NA	0.23034	0.958617
ALK	MIMAT0002827	hsa-miR-515-3p	GAGUGCCUUCUUUUGGAGCGU	-0.0676479	-0.0200008	NA	0.284801	-1.41239	1.33808	0.665887	-1.05995	NA	NA	NA	-	-0.740021	0.95088	0.659039	0.960307	0.665887	NA	-0.387573	0.95088
ALK	MIMAT0002828	hsa-miR-519e*	UUCUCCAAAAGGGAGCACUUUC	-1.62417	-3.56876	NA	-0.310781	-0.351738	-2.15562	0.776852	0.961647	NA	NA	NA	-	-0.987952	0.899743	-2.86219	0.999242	0.776852	NA	0.325433	0.899743
ALK	MIMAT0002829	hsa-miR-519e	AAAGUGCCUCCUUUUAGAGUGU	0.213972	-0.264684	NA	-0.0778297	1.18489	0.612774	0.971213	0.893092	NA	NA	NA	-	0.699433	0.686545	0.174045	0.620456	0.971213	NA	0.407631	0.686545
ALK	MIMAT0002830	hsa-miR-520f	AAGUGCUUCCUUUUAGAGGGUU	-1.08904	-2.07541	NA	-1.02807	-0.222012	-1.30769	0.791635	-0.161044	NA	NA	NA	-	-0.655525	0.61308	-1.69155	0.542862	0.791635	NA	-0.594557	0.61308
ALK	MIMAT0002831	hsa-miR-526c	CUCUAGAGGGAAGCGCUUUCUGUU	-0.107069	0	NA	-0.160404	0.118082	-0.735979	0.831741	0.0647476	NA	NA	NA	-	0.00550625	0.159206	-0.367989	0.520416	0.831741	NA	-0.0478281	0.159206
ALK	MIMAT0002832	hsa-miR-519c	AAAGUGCAUCUUUUUAGAGGAU	3.74668	4.72004	NA	0.453306	2.85611	3.49191	1.23818	-0.437267	NA	NA	NA	-	3.3014	0.62973	4.10597	0.868416	1.23818	NA	0.00801966	0.62973
ALK	MIMAT0002833	hsa-miR-520a*	CUCCAGAGGGAAGUACUUUCU	-2.03381	-3.68148	NA	0.0134723	-2.78456	-3.57162	0.545511	-0.737273	NA	NA	NA	-	-2.40919	0.530857	-3.62655	0.0776823	0.545511	NA	-0.361901	0.530857
ALK	MIMAT0002834	hsa-miR-520a	AAAGUGCUUCCCUUUGGACUGU	2.87008	2.53355	NA	1.80109	0.0151726	2.51865	0.819396	-1.05381	NA	NA	NA	-	1.44263	2.01872	2.5261	0.0105334	0.819396	NA	0.37364	2.01872
ALK	MIMAT0002835	hsa-miR-526b	CUCUUGAGGGAAGCACUUUCUGUU	-0.000786483	0.573157	NA	-0.453894	0.416751	0.0217401	0.868635	-0.0363564	NA	NA	NA	-	0.207982	0.295244	0.297448	0.38991	0.868635	NA	-0.245125	0.295244
ALK	MIMAT0002836	hsa-miR-526b*	AAAGUGCUUCCUUUUAGAGGC	1.23762	1.38212	NA	-0.0325342	1.6469	0.952389	1.03866	0.376749	NA	NA	NA	-	1.44226	0.289407	1.16726	0.303868	1.03866	NA	0.172107	0.289407
ALK	MIMAT0002837	hsa-miR-519b	AAAGUGCAUCCUUUUAGAGGUUU	3.44399	3.57757	NA	0	3.03539	2.95376	1.27086	-0.408592	NA	NA	NA	-	3.23969	0.288918	3.26566	0.441098	1.27086	NA	-0.204296	0.288918
ALK	MIMAT0002838	hsa-miR-525	CUCCAGAGGGAUGCACUUUCU	0.170134	1.59104	NA	-0.443547	0.293681	0.992781	0.853238	-0.32	NA	NA	NA	-	0.231908	0.0873611	1.29191	0.423033	0.853238	NA	-0.381773	0.0873611
ALK	MIMAT0002839	hsa-miR-525*	GAAGGCGCUUCCCUUUAGAGC	-2.41855	-2.61068	NA	-0.0524535	-2.01196	-2.28523	0.610326	0.354133	NA	NA	NA	-	-2.21526	0.2875	-2.44795	0.230125	0.610326	NA	0.15084	0.2875
ALK	MIMAT0002840	hsa-miR-523	AACGCGCUUCCCUAUAGAGGG	1.223	1.75912	NA	-0.0648877	0.34601	1.60915	0.859751	-0.941873	NA	NA	NA	-	0.784503	0.620122	1.68413	0.106047	0.859751	NA	-0.50338	0.620122
ALK	MIMAT0002841	hsa-miR-518f*	CUCUAGAGGGAAGCACUUUCUCU	-0.538997	0	NA	-0.326646	-1.58081	-2.20456	0.649788	-1.36846	NA	NA	NA	-	-1.05991	0.736675	-1.10228	1.55886	0.649788	NA	-0.847554	0.736675
ALK	MIMAT0002842	hsa-miR-518f	AAAGCGCUUCUCUUUAGAGGA	-0.364705	0.116678	NA	-0.320407	0.0639395	2.03557	0.825223	0.108237	NA	NA	NA	-	-0.150383	0.303097	1.07612	1.35686	0.825223	NA	-0.106085	0.303097
ALK	MIMAT0002843	hsa-miR-520b	AAAGUGCUUCCUUUUAGAGGG	0.865024	0.565611	NA	-0.415493	1.03983	1.94488	0.950954	-0.240685	NA	NA	NA	-	0.952429	0.123608	1.25525	0.975292	0.950954	NA	-0.328089	0.123608
ALK	MIMAT0002844	hsa-miR-518b	CAAAGCGCUCCCCUUUAGAGGU	0.365454	0.589755	NA	0.369258	-0.119433	-0.419351	0.803524	-0.11563	NA	NA	NA	-	0.123011	0.342867	0.0852022	0.713546	0.803524	NA	0.126814	0.342867
ALK	MIMAT0002845	hsa-miR-526a	CUCUAGAGGGAAGCACUUUCU	-0.670575	-1.04195	NA	-0.688645	0.106633	-1.27283	0.830359	0.0885635	NA	NA	NA	-	-0.281971	0.549569	-1.15739	0.163261	0.830359	NA	-0.300041	0.549569
ALK	MIMAT0002846	hsa-miR-520c	AAAGUGCUUCCUUUUAGAGGGUU	1.46434	1.90219	NA	0.295353	0.655071	2.90719	0.899244	-0.51392	NA	NA	NA	-	1.05971	0.572242	2.40469	0.71064	0.899244	NA	-0.109284	0.572242
ALK	MIMAT0002847	hsa-miR-518c*	UCUCUGGAGGGAAGCACUUUCUG	0.538208	0.100641	NA	0.505288	-1.88304	-0.373204	0.621868	-1.91596	NA	NA	NA	-	-0.672417	1.71208	-0.136282	0.335059	0.621868	NA	-0.705337	1.71208
ALK	MIMAT0002848	hsa-miR-518c	CAAAGCGCUUCUCUUUAGAGUG	-0.151018	-1.01267	NA	-0.268928	0.464217	0.0893686	0.874647	0.346306	NA	NA	NA	-	0.156599	0.435037	-0.461649	0.779257	0.874647	NA	0.0386892	0.435037
ALK	MIMAT0002849	hsa-miR-524*	CUACAAAGGGAAGCACUUUCUC	-1.45892	-0.614101	NA	-0.407879	-1.46131	-0.0217401	0.661171	-0.410269	NA	NA	NA	-	-1.46011	0.00169025	-0.317921	0.418863	0.661171	NA	-0.409074	0.00169025
ALK	MIMAT0002850	hsa-miR-524	GAAGGCGCUUCCCUUUGGAGU	-2.39363	-2.38251	NA	-0.00681401	-3.03756	-4.01501	0.525819	-0.650747	NA	NA	NA	-	-2.7156	0.45533	-3.19876	1.15435	0.525819	NA	-0.328781	0.45533
ALK	MIMAT0002851	hsa-miR-517*	CCUCUAGAUGGAAGCACUGUCU	-0.310385	0.953744	NA	-0.0307653	-0.748819	0.0652197	0.733295	-0.4692	NA	NA	NA	-	-0.529602	0.31002	0.509482	0.628282	0.733295	NA	-0.249983	0.31002
ALK	MIMAT0002852	hsa-miR-517a	AUCGUGCAUCCCUUUAGAGUGUU	-0.96067	-0.752268	NA	0.664184	-1.79615	-1.26793	0.62977	-0.171294	NA	NA	NA	-	-1.37841	0.590772	-1.0101	0.364632	0.62977	NA	0.246445	0.590772
ALK	MIMAT0002853	hsa-miR-519d	CAAAGUGCCUCCCUUUAGAGUGU	0.525532	-0.212727	NA	-0.0369331	1.24999	0.0387923	0.980443	0.687521	NA	NA	NA	-	0.887758	0.512266	-0.0869673	0.177851	0.980443	NA	0.325294	0.512266
ALK	MIMAT0002854	hsa-miR-521	AACGCACUUCCCUUUAGAGUGU	1.47982	-0.141757	NA	1.38697	1.01232	-0.0893686	0.947159	0.919466	NA	NA	NA	-	1.24607	0.330573	-0.115563	0.0370443	0.947159	NA	1.15322	0.330573
ALK	MIMAT0002855	hsa-miR-520d*	UCUACAAAGGGAAGCCCUUUCUG	0.550888	-0.0349281	NA	0.87668	-0.365947	-0.0832931	0.775249	-0.0401558	NA	NA	NA	-	0.0924707	0.648301	-0.0591106	0.0341992	0.775249	NA	0.418262	0.648301
ALK	MIMAT0002856	hsa-miR-520d	AAAGUGCUUCUCUUUGGUGGGUU	-0.0967459	0	NA	-0.770991	0.0305648	0.243957	0.821231	-0.64368	NA	NA	NA	-	-0.0330906	0.0900223	0.121978	0.172504	0.821231	NA	-0.707336	0.0900223
ALK	MIMAT0002857	hsa-miR-517b	UCGUGCAUCCCUUUAGAGUGUU	0.139347	-0.0177875	NA	0.15672	-0.316065	-1.24242	0.780889	-0.298692	NA	NA	NA	-	-0.0883594	0.322025	-0.630106	0.865949	0.780889	NA	-0.0709858	0.322025
ALK	MIMAT0002858	hsa-miR-520g	ACAAAGUGCUUCCCUUUAGAGUGU	1.47937	0.445941	NA	0.840946	0.857215	-0.610309	0.926051	0.218795	NA	NA	NA	-	1.16829	0.439927	-0.082184	0.746882	0.926051	NA	0.52987	0.439927
ALK	MIMAT0002859	hsa-miR-516-5p	CAUCUGGAGGUAAGAAGCACUUU	-0.16947	1.02745	NA	-0.729108	-2.38371	-0.763681	0.578231	-2.94335	NA	NA	NA	-	-1.27659	1.5657	0.131884	1.26652	0.578231	NA	-1.83623	1.5657
ALK	MIMAT0002860	hsa-miR-516-3p	UGCUUCCUUUCAGAGGGU	-0.129302	0.514213	NA	-0.256823	0.313437	1.84804	0.855691	0.185916	NA	NA	NA	-	0.0920673	0.313064	1.18113	0.943161	0.855691	NA	-0.0354535	0.313064
ALK	MIMAT0002861	hsa-miR-518e	AAAGCGCUUCCCUUCAGAGUGU	-0.236933	-0.283767	NA	0.552329	-0.541515	-0.457221	0.755721	0.247747	NA	NA	NA	-	-0.389224	0.215372	-0.370494	0.12265	0.755721	NA	0.400038	0.215372
ALK	MIMAT0002862	hsa-miR-527	CUGCAAAGGGAAGCCCUUUCU	0.731151	0.141757	NA	-0.413898	1.82379	1.507	1.0657	0.678744	NA	NA	NA	-	1.27747	0.772614	0.82438	0.965374	1.0657	NA	0.132423	0.772614
ALK	MIMAT0002863	hsa-miR-518a	AAAGCGCUUCCCUUUGCUGGA	-0.0737928	-0.324959	NA	0.276464	0.918179	0.509798	0.934291	1.26844	NA	NA	NA	-	0.422193	0.70143	0.0924194	0.590262	0.934291	NA	0.772449	0.70143
ALK	MIMAT0002864	hsa-miR-518d	CAAAGCGCUUCCCUUUGGAGC	-0.715439	-1.41466	NA	-0.142152	-1.22545	-1.11982	0.684225	-0.65216	NA	NA	NA	-	-0.970443	0.36063	-1.26724	0.208485	0.684225	NA	-0.397156	0.36063
ALK	MIMAT0002866	hsa-miR-517c	AUCGUGCAUCCUUUUAGAGUGU	-1.74627	-1.69279	NA	0.193722	-1.46	-2.19524	0.661296	0.479987	NA	NA	NA	-	-1.60313	0.20242	-1.94402	0.355289	0.661296	NA	0.336855	0.20242
ALK	MIMAT0002867	hsa-miR-520h	ACAAAGUGCUUCCCUUUAGAGU	0.738557	-0.158678	NA	0.991776	0.589732	-0.349145	0.890746	0.842951	NA	NA	NA	-	0.664144	0.105235	-0.253911	0.134681	0.890746	NA	0.917363	0.105235
ALK	MIMAT0002868	hsa-miR-522	AAAAUGGUUCCCUUUAGAGUGUU	-3.05532	-3.84803	NA	-0.76334	-2.42092	-0.904438	0.575112	-0.128943	NA	NA	NA	-	-2.73812	0.448586	-2.37624	2.08144	0.575112	NA	-0.446142	0.448586
ALK	MIMAT0002869	hsa-miR-519a	AAAGUGCAUCCUUUUAGAGUGUUAC	4.3824	5.46758	NA	1.11119	2.68842	4.67958	1.20837	-0.582794	NA	NA	NA	-	3.53541	1.19782	5.07358	0.5572	1.20837	NA	0.264196	1.19782
ALK	MIMAT0002870	hsa-miR-499	UUAAGACUUGCAGUGAUGUUUAA	0.0949005	1.09052	NA	-0.782891	1.86777	3.2498	1.02657	0.989974	NA	NA	NA	-	0.981333	1.25361	2.17016	1.52684	1.02657	NA	0.103541	1.25361
ALK	MIMAT0002871	hsa-miR-500	AUGCACCUGGGCAAGGAUUCUG	2.33147	2.89204	NA	0.177004	3.84537	3.87621	1.26522	1.6909	NA	NA	NA	-	3.08842	1.07049	3.38413	0.695915	1.26522	NA	0.933954	1.07049
ALK	MIMAT0002872	hsa-miR-501	AAUCCUUUGUCCCUGGGUGAGA	-1.41492	-1.10712	NA	-1.52118	-0.046784	-0.776989	0.838496	-0.153045	NA	NA	NA	-	-0.730853	0.96742	-0.942052	0.233435	0.838496	NA	-0.837115	0.96742
ALK	MIMAT0002873	hsa-miR-502	AUCCUUGCUAUCUGGGUGCUA	-1.43715	-0.303721	NA	-0.446319	-0.342345	-0.43555	0.812707	0.64849	NA	NA	NA	-	-0.889749	0.774147	-0.369635	0.0932169	0.812707	NA	0.101086	0.774147
ALK	MIMAT0002874	hsa-miR-503	UAGCAGCGGGAACAGUUCUGCAG	-2.27894	-2.08194	NA	-0.971122	-1.97332	-3.45279	0.684015	-0.665497	NA	NA	NA	-	-2.12613	0.21611	-2.76737	0.969339	0.684015	NA	-0.818309	0.21611
ALK	MIMAT0002875	hsa-miR-504	AGACCCUGGUCUGCACUCUAU	1.29387	1.20326	NA	-2.19744	3.20104	3.53962	1.18192	-0.290266	NA	NA	NA	-	2.24746	1.34857	2.37144	1.65206	1.18192	NA	-1.24385	1.34857
ALK	MIMAT0002876	hsa-miR-505	GUCAACACUUGCUGGUUUCCUC	0.128912	0.0200008	NA	0.567428	-1.60601	-0.143135	0.647413	-1.16749	NA	NA	NA	-	-0.738547	1.22677	-0.0615671	0.115355	0.647413	NA	-0.300031	1.22677
ALK	MIMAT0002877	hsa-miR-513	UUCACAGGGAGGUGUCAUUUAU	1.27786	1.55142	NA	-0.28424	0.980281	0.0984039	0.942761	-0.581823	NA	NA	NA	-	1.12907	0.210423	0.824913	1.02744	0.942761	NA	-0.433031	0.210423
ALK	MIMAT0002878	hsa-miR-506	UAAGGCACCCUUCUGAGUAGA	-1.82414	-2.3958	NA	-0.209963	-2.15915	-2.76107	0.597411	-0.544966	NA	NA	NA	-	-1.99165	0.236883	-2.57843	0.258288	0.597411	NA	-0.377465	0.236883
ALK	MIMAT0002879	hsa-miR-507	UUUUGCACCUUUUGGAGUGAA	-0.355704	0.00964667	NA	-0.608803	0.178309	0.457221	0.839053	-0.0747896	NA	NA	NA	-	-0.0886978	0.377604	0.233434	0.316483	0.839053	NA	-0.341796	0.377604
ALK	MIMAT0002880	hsa-miR-508	UGAUUGUAGCCUUUUGGAGUAGA	-0.762843	0.0504048	NA	-1.0292	-0.861034	0.407806	0.721434	-1.12739	NA	NA	NA	-	-0.811939	0.0694319	0.229105	0.252721	0.721434	NA	-1.0783	0.0694319
ALK	MIMAT0002881	hsa-miR-509	UGAUUGGUACGUCUGUGGGUAGA	-2.52325	-2.10842	NA	-1.6177	-0.0684843	-0.0652197	0.809495	0.837075	NA	NA	NA	-	-1.29587	1.73578	-1.08682	1.44476	0.809495	NA	-0.39031	1.73578
ALK	MIMAT0002882	hsa-miR-510	UACUCAGGAGAGUGGCAAUCACA	-0.18377	0.0349281	NA	-0.295525	0.76696	1.51165	0.913984	0.655205	NA	NA	NA	-	0.291595	0.672268	0.773288	1.0442	0.913984	NA	0.17984	0.672268
ALK	MIMAT0002883	hsa-miR-514	AUUGACACUUCUGUGAGUAG	2.53761	2.2359	NA	0.948982	2.07056	1.39018	1.10461	0.481935	NA	NA	NA	-	2.30409	0.330252	1.81304	0.598015	1.10461	NA	0.715458	0.330252
ALK	MIMAT0002888	hsa-miR-532	CAUGCCUUGAGUGUAGGACCGU	0.000786483	-0.415712	NA	1.08769	-2.56687	-0.904424	0.563044	-1.47996	NA	NA	NA	-	-1.28304	1.81561	-0.660068	0.345571	0.563044	NA	-0.196135	1.81561
ALK	MIMAT0002890	hsa-miR-299-5p	UGGUUUACCGUCCCACAUACAU	-2.08692	0.0683645	NA	-1.31895	-1.20046	0.794602	0.71453	-0.432489	NA	NA	NA	-	-1.64369	0.62682	0.431483	0.513528	0.71453	NA	-0.875718	0.62682
ALK	MIMAT0002891	hsa-miR-18a*	ACUGCCCUAAGUGCUCCUUCU	-0.127458	-0.998644	NA	0.134054	-0.157807	-2.00546	0.792574	0.103705	NA	NA	NA	-	-0.142632	0.0214598	-1.50205	0.711927	0.792574	NA	0.118879	0.0214598
ALK	MIMAT0003150	hsa-miR-455	UAUGUGCCUUUGGACUACAUCG	0.588231	0.827052	NA	0.312616	0.219367	-0.157707	0.86242	-0.0562479	NA	NA	NA	-	0.403799	0.260826	0.334673	0.69633	0.86242	NA	0.128184	0.260826
ALK	MIMAT0003161	hsa-miR-493-3p	UGAAGGUCUACUGUGUGCCAG	1.25061	2.70985	NA	1.05347	-0.191909	-0.349229	0.825733	-0.389051	NA	NA	NA	-	0.529352	1.02002	1.18031	2.16309	0.825733	NA	0.33221	1.02002
ALK	MIMAT0003163	hsa-miR-539	GGAGAAAUUAUCCUUGGUGUGU	-1.27569	-1.96041	NA	-0.0683504	-1.29391	-0.699925	0.677452	-0.0865631	NA	NA	NA	-	-1.2848	0.0128784	-1.33017	0.891297	0.677452	NA	-0.0774568	0.0128784
ALK	MIMAT0003164	hsa-miR-544	AUUCUGCAUUUUUAGCAAGU	0.893488	2.01992	NA	0.33727	0.47314	1.49574	0.875782	-0.0830786	NA	NA	NA	-	0.683314	0.297231	1.75783	0.370652	0.875782	NA	0.127096	0.297231
ALK	MIMAT0003165	hsa-miR-545	AUCAGCAAACAUUUAUUGUGUG	-1.52021	-1.95651	NA	0.0126065	-1.10854	-0.663307	0.695948	0.424282	NA	NA	NA	-	-1.31438	0.291098	-1.30991	0.91443	0.695948	NA	0.218444	0.291098
ALK	MIMAT0003180	hsa-miR-487b	AAUCGUACAGGGUCAUCCACUU	-1.07484	-0.964265	NA	-0.956055	0.37145	0.250043	0.876395	0.490231	NA	NA	NA	-	-0.351693	1.02268	-0.357111	0.858646	0.876395	NA	-0.232912	1.02268
ALK	MIMAT0003214	hsa-miR-551a	GCGACCCACUCUUGGUUUCCA	1.63342	1.69867	NA	0.185423	0.0106354	1.385	0.818856	-1.43737	NA	NA	NA	-	0.82203	1.14748	1.54183	0.221799	0.818856	NA	-0.625971	1.14748
ALK	MIMAT0003215	hsa-miR-552	AACAGGUGACUGGUUAGACAA	-3.15582	-3.38776	NA	0.365742	-2.60554	-1.49606	0.559889	0.916023	NA	NA	NA	-	-2.88068	0.389107	-2.44191	1.33763	0.559889	NA	0.640882	0.389107
ALK	MIMAT0003216	hsa-miR-553	AAAACGGUGAGAUUUUGUUUU	-1.19125	-0.750637	NA	0.684816	-0.597618	-0.090611	0.749585	1.27845	NA	NA	NA	-	-0.894433	0.41976	-0.420624	0.466709	0.749585	NA	0.981631	0.41976
ALK	MIMAT0003217	hsa-miR-554	GCUAGUCCUGACUCAGCCAGU	0.230723	0.211401	NA	0.836326	-0.669885	0.0832931	0.741754	-0.0642822	NA	NA	NA	-	-0.219581	0.636826	0.147347	0.0905862	0.741754	NA	0.386022	0.636826
ALK	MIMAT0003218	hsa-miR-92b	UAUUGCACUCGUCCCGGCCUC	-0.324241	-0.962175	NA	0.346619	-1.17799	0	0.773623	-0.507127	NA	NA	NA	-	-0.751114	0.60369	-0.481087	0.68036	0.773623	NA	-0.080254	0.60369
ALK	MIMAT0003219	hsa-miR-555	AGGGUAAGCUGAACCUCUGAU	-2.17405	-3.56657	NA	0.736244	-1.50477	-3.46922	0.657008	1.40553	NA	NA	NA	-	-1.83941	0.473253	-3.51789	0.0688385	0.657008	NA	1.07088	0.473253
ALK	MIMAT0003220	hsa-miR-556	GAUGAGCUCAUUGUAAUAUG	1.08143	1.37764	NA	1.05234	0.864003	1.00722	0.926964	0.834906	NA	NA	NA	-	0.972719	0.153748	1.19243	0.26193	0.926964	NA	0.943622	0.153748
ALK	MIMAT0003221	hsa-miR-557	GUUUGCACGGGUGGGCCUUGUCU	-0.820322	-1.85638	NA	0.133491	-0.834409	-2.58854	0.724231	0.119404	NA	NA	NA	-	-0.827365	0.00996122	-2.22246	0.51771	0.724231	NA	0.126448	0.00996122
ALK	MIMAT0003222	hsa-miR-558	UGAGCUGCUGUACCAAAAU	0.350313	0	NA	0.516926	0.340241	-0.0984039	0.859031	0.506855	NA	NA	NA	-	0.345277	0.00712173	-0.049202	0.0695821	0.859031	NA	0.511891	0.00712173
ALK	MIMAT0003223	hsa-miR-559	UAAAGUAAAUAUGCACCAAAA	1.99518	1.18032	NA	0.929197	1.36245	1.08815	0.996598	0.296468	NA	NA	NA	-	1.67881	0.447407	1.13424	0.0651727	0.996598	NA	0.612833	0.447407
ALK	MIMAT0003224	hsa-miR-560	GCGUGCGCCGGCCGGCCGCC	1.12465	0.506714	NA	0.884115	-1.57402	0.752289	0.65043	-1.81455	NA	NA	NA	-	-0.224686	1.90824	0.629502	0.173648	0.65043	NA	-0.465217	1.90824
ALK	MIMAT0003225	hsa-miR-561	CAAAGUUUAAGAUCCUUGAAGU	1.75312	1.41466	NA	1.84372	-0.467246	0.699925	0.763921	-0.376646	NA	NA	NA	-	0.642936	1.57003	1.05729	0.505394	0.763921	NA	0.733536	1.57003
ALK	MIMAT0003226	hsa-miR-562	AAAGUAGCUGUACCAUUUGC	-3.05581	-4.26207	NA	-0.384389	-2.79644	-3.29458	0.54457	-0.125019	NA	NA	NA	-	-2.92613	0.183402	-3.77832	0.684121	0.54457	NA	-0.254704	0.183402
ALK	MIMAT0003227	hsa-miR-563	AGGUUGACAUACGUUUCCC	-0.223433	-0.0504048	NA	-0.164404	-1.65817	0.0217401	0.642525	-1.59914	NA	NA	NA	-	-0.9408	1.01451	-0.0143323	0.0510142	0.642525	NA	-0.881771	1.01451
ALK	MIMAT0003228	hsa-miR-564	AGGCACGGUGUCAGCAGGC	-1.40191	-1.45998	NA	-0.181392	-2.21555	-2.53774	0.592535	-0.995029	NA	NA	NA	-	-1.80873	0.575329	-1.99886	0.762094	0.592535	NA	-0.588211	0.575329
ALK	MIMAT0003229	hsa-miR-565	GGCUGGCUCGCGAUGUCUGUUU	0.653744	0.317931	NA	0.0483894	-0.0106354	1.15578	0.816329	-0.61599	NA	NA	NA	-	0.321555	0.469787	0.736854	0.592447	0.816329	NA	-0.283801	0.469787
ALK	MIMAT0003230	hsa-miR-566	GGGCGCCUGUGAUCCCAAC	0.950176	0.0177875	NA	0.172352	0.513676	-0.295955	0.880956	-0.264147	NA	NA	NA	-	0.731926	0.308652	-0.139084	0.221849	0.880956	NA	-0.0458973	0.308652
ALK	MIMAT0003231	hsa-miR-567	AGUAUGUUCUUCCAGGACAGAAC	-0.380202	-0.942344	NA	-0.163908	0.163627	-0.0217401	0.837264	0.379921	NA	NA	NA	-	-0.108287	0.384545	-0.482042	0.650965	0.837264	NA	0.108007	0.384545
ALK	MIMAT0003232	hsa-miR-568	AUGUAUAAAUGUAUACACAC	1.12702	0.212727	NA	0.76464	0.780622	-0.0387923	0.915801	0.41824	NA	NA	NA	-	0.953822	0.244942	0.0869673	0.177851	0.915801	NA	0.59144	0.244942
ALK	MIMAT0003233	hsa-miR-551b	GCGACCCAUACUUGGUUUCAG	2.35827	3.14672	NA	1.35031	1.14794	2.74833	0.966011	0.139981	NA	NA	NA	-	1.7531	0.85583	2.94752	0.281706	0.966011	NA	0.745144	0.85583
ALK	MIMAT0003234	hsa-miR-569	AGUUAAUGAAUCCUGGAAAGU	0.690593	0	NA	0.376965	0.47351	0.161121	0.875829	0.159881	NA	NA	NA	-	0.582052	0.153501	0.0805606	0.11393	0.875829	NA	0.268423	0.153501
ALK	MIMAT0003235	hsa-miR-570	GAAAACAGCAAUUACCUUUGCA	-2.3263	-4.82174	NA	0.0892217	-1.68649	-3.57076	0.639885	0.729032	NA	NA	NA	-	-2.0064	0.452414	-4.19625	0.884579	0.639885	NA	0.409127	0.452414
ALK	MIMAT0003236	hsa-miR-571	UGAGUUGGCCAUCUGAGUGAG	0.868545	-0.427279	NA	-0.189121	0.846061	0	0.902819	-0.211605	NA	NA	NA	-	0.857303	0.0158984	-0.213639	0.302132	0.902819	NA	-0.200363	0.0158984
ALK	MIMAT0003237	hsa-miR-572	GUCCGCUCGGCGGUGGCCCA	-1.52189	-3.0568	NA	-1.3991	-1.3663	-2.50087	0.656239	-1.2435	NA	NA	NA	-	-1.44409	0.110022	-2.77884	0.393102	0.656239	NA	-1.3213	0.110022
ALK	MIMAT0003238	hsa-miR-573	CUGAAGUGAUGUGUAACUGAUCAG	2.67125	1.50189	NA	0.134037	3.28099	3.34918	1.28256	0.743782	NA	NA	NA	-	2.97612	0.431155	2.42554	1.30623	1.28256	NA	0.438909	0.431155
ALK	MIMAT0003239	hsa-miR-574	CACGCUCAUGCACACACCCAC	1.57705	1.29556	NA	-0.334128	1.52627	2.41626	0.995854	-0.384914	NA	NA	NA	-	1.55166	0.0359109	1.85591	0.792454	0.995854	NA	-0.359521	0.0359109
ALK	MIMAT0003240	hsa-miR-575	GAGCCAGUUGGACAGGAGC	1.56425	-0.207938	NA	0.898952	1.04932	-0.123014	0.929671	0.384025	NA	NA	NA	-	1.30679	0.364108	-0.165476	0.0600497	0.929671	NA	0.641489	0.364108
ALK	MIMAT0003241	hsa-miR-576	AUUCUAAUUUCUCCACGUCUUUG	1.55568	0.98127	NA	0.292483	-0.0934878	-0.126547	0.788435	-1.35668	NA	NA	NA	-	0.731095	1.16614	0.427361	0.783345	0.788435	NA	-0.5321	1.16614
ALK	MIMAT0003242	hsa-miR-577	UAGAUAAAAUAUUGGUACCUG	3.70571	2.99296	NA	2.46611	-0.958205	-2.37728	0.696012	-2.1978	NA	NA	NA	-	1.37375	3.29789	0.307841	3.79733	0.696012	NA	0.134154	3.29789
ALK	MIMAT0003243	hsa-miR-578	CUUCUUGUGCUCUAGGAUUGU	1.7833	-0.453948	NA	0.650408	4.69563	3.67761	1.57276	3.56274	NA	NA	NA	-	3.23947	2.05933	1.61183	2.92145	1.57276	NA	2.10657	2.05933
ALK	MIMAT0003244	hsa-miR-579	AUUCAUUUGGUAUAAACCGCGAU	1.11585	0	NA	0.0527482	1.72585	1.96585	1.02493	0.66275	NA	NA	NA	-	1.42085	0.431336	0.982927	1.39007	1.02493	NA	0.357749	0.431336
ALK	MIMAT0003245	hsa-miR-580	UUGAGAAUGAUGAAUCAUUAGG	-0.127193	-1.50729	NA	-0.591749	1.08778	-0.495999	0.93484	0.623221	NA	NA	NA	-	0.480292	0.859114	-1.00165	0.715092	0.93484	NA	0.0157363	0.859114
ALK	MIMAT0003246	hsa-miR-581	UCUUGUGUUCUCUAGAUCAGU	2.0358	1.54972	NA	0.456965	2.68897	1.50098	1.17762	1.11014	NA	NA	NA	-	2.36239	0.461861	1.52535	0.0344619	1.17762	NA	0.78355	0.461861
ALK	MIMAT0003247	hsa-miR-582	UUACAGUUGUUCAACCAGUUACU	-0.774397	-0.836417	NA	0.02943	-1.4776	-1.32762	0.645791	-0.673771	NA	NA	NA	-	-1.126	0.497238	-1.08202	0.347336	0.645791	NA	-0.322171	0.497238
ALK	MIMAT0003248	hsa-miR-583	CAAAGAGGAAGGUCCCAUUAC	0.996984	1.68571	NA	0.770215	-1.04127	-0.104664	0.687725	-1.26804	NA	NA	NA	-	-0.0221452	1.44127	0.790525	1.26599	0.687725	NA	-0.248914	1.44127
ALK	MIMAT0003249	hsa-miR-584	UUAUGGUUUGCCUGGGACUGAG	-1.00968	-1.42994	NA	-0.402212	-0.780605	-0.421841	0.714066	-0.173139	NA	NA	NA	-	-0.895142	0.16198	-0.925891	0.712835	0.714066	NA	-0.287676	0.16198
ALK	MIMAT0003250	hsa-miR-585	UGGGCGUAUCUGUAUGCUA	-4.17949	-4.20555	NA	-0.411661	-6.18287	-6.48292	0.327677	-2.41505	NA	NA	NA	-	-5.18118	1.41661	-5.34424	1.61034	0.327677	NA	-1.41335	1.41661
ALK	MIMAT0003251	hsa-miR-548a	CAAAACUGGCAAUUACUUUUGC	0.515127	-0.0177875	NA	0.143156	0.987684	0.314511	0.943775	0.615712	NA	NA	NA	-	0.751405	0.334148	0.148362	0.23497	0.943775	NA	0.379434	0.334148
ALK	MIMAT0003252	hsa-miR-586	UAUGCAUUGUAUUUUUAGGUCC	0.835159	0.514122	NA	0.0071776	0.957871	1.68767	0.917492	0.12989	NA	NA	NA	-	0.896515	0.0867708	1.10089	0.82982	0.917492	NA	0.0685338	0.0867708
ALK	MIMAT0003253	hsa-miR-587	UUUCCAUAGGUGAUGAGUCAC	-0.466031	0.10328	NA	0.196779	NA	NA	NA	NA	NA	NA	NA	-	-0.466031	NA	0.10328	NA	NA	NA	0.196779	#DIV/0!
ALK	MIMAT0003254	hsa-miR-548b	CAAGAACCUCAGUUGCUUUUGU	1.83988	2.44058	NA	0.370454	2.44137	3.37659	1.16576	0.971948	NA	NA	NA	-	2.14062	0.42532	2.90858	0.661854	1.16576	NA	0.671201	0.42532
ALK	MIMAT0003255	hsa-miR-588	UUGGCCACAAUGGGUUAGAAC	-0.433092	-0.505651	NA	-0.674223	-0.360092	0.402878	0.758702	-0.601223	NA	NA	NA	-	-0.396592	0.0516184	-0.0513869	0.642427	0.758702	NA	-0.637723	0.0516184
ALK	MIMAT0003256	hsa-miR-589	UCAGAACAAAUGCCGGUUCCCAGA	0.876138	0.0476868	NA	-0.0726167	1.38902	0.968033	0.976341	0.440268	NA	NA	NA	-	1.13258	0.362664	0.50786	0.650783	0.976341	NA	0.183826	0.362664
ALK	MIMAT0003257	hsa-miR-550	UGUCUUACUCCCUCAGGCACAU	-0.558475	-1.22221	NA	0.933041	-1.9335	0.143135	0.617325	-0.441979	NA	NA	NA	-	-1.24599	0.972286	-0.539536	0.965442	0.617325	NA	0.245531	0.972286
ALK	MIMAT0003258	hsa-miR-590	GAGCUUAUUCAUAAAAGUGCAG	-0.196566	0	NA	-0.27269	-0.886064	0.232965	0.70329	-0.962187	NA	NA	NA	-	-0.541315	0.487549	0.116483	0.164731	0.70329	NA	-0.617439	0.487549
ALK	MIMAT0003259	hsa-miR-591	AGACCAUGGGUUCUCAUUGU	3.00346	3.99251	NA	0.99885	2.74682	3.77574	1.18748	0.742212	NA	NA	NA	-	2.87514	0.18147	3.88413	0.153279	1.18748	NA	0.870531	0.18147
ALK	MIMAT0003260	hsa-miR-592	UUGUGUCAAUAUGCGAUGAUGU	-1.49862	-1.20078	NA	-0.160006	-1.17227	-1.98837	0.674857	0.166345	NA	NA	NA	-	-1.33545	0.230765	-1.59457	0.556912	0.674857	NA	0.00316944	0.230765
ALK	MIMAT0003261	hsa-miR-593	AGGCACCAGCCAGGCAUUGCUCAGC	1.01288	1.47547	NA	-0.330836	1.61931	2.4815	1.0093	0.275595	NA	NA	NA	-	1.31609	0.428811	1.97848	0.711371	1.0093	NA	-0.0276208	0.428811
ALK	MIMAT0003263	hsa-miR-595	GAAGUGUGCCGUGGUGUGUCU	-0.619094	-0.2152	NA	0.0762591	-0.427335	0.213608	0.751381	0.268019	NA	NA	NA	-	-0.523214	0.135594	-0.000796004	0.303213	0.751381	NA	0.172139	0.135594
ALK	MIMAT0003264	hsa-miR-596	AAGCCUGCCCGGCUCCUCGGG	1.04097	1.20797	NA	0.255464	NA	NA	NA	NA	NA	NA	NA	-	1.04097	NA	1.20797	NA	NA	NA	0.255464	#DIV/0!
ALK	MIMAT0003265	hsa-miR-597	UGUGUCACUCGAUGACCACUGU	-3.43378	-3.18296	NA	-0.264327	-2.97827	-2.52238	0.520139	0.19119	NA	NA	NA	-	-3.20603	0.322099	-2.85267	0.467102	0.520139	NA	-0.0365684	0.322099
ALK	MIMAT0003266	hsa-miR-598	UACGUCAUCGUUGUCAUCGUCA	0.337006	-0.00298088	NA	0.365569	0.0743502	-0.0993727	0.807748	0.102913	NA	NA	NA	-	0.205678	0.185726	-0.0511768	0.0681593	0.807748	NA	0.234241	0.185726
ALK	MIMAT0003267	hsa-miR-599	GUUGUGUCAGUUUAUCAAAC	-0.713308	-0.10328	NA	0.293177	-0.995268	0	0.692303	0.0112166	NA	NA	NA	-	-0.854288	0.199376	-0.0516398	0.0730298	0.692303	NA	0.152197	0.199376
ALK	MIMAT0003268	hsa-miR-600	ACUUACAGACAAGAGCCUUGCUC	0.0891316	0.240307	NA	-0.904911	-0.64149	-0.537622	0.728534	-1.63553	NA	NA	NA	-	-0.276179	0.516627	-0.148658	0.550079	0.728534	NA	-1.27022	0.516627
ALK	MIMAT0003269	hsa-miR-601	UGGUCUAGGAUUGUUGGAGGAG	-1.88665	-3.27268	NA	-0.397972	-1.30548	-3.3651	0.662019	0.183203	NA	NA	NA	-	-1.59607	0.410953	-3.31889	0.0653536	0.662019	NA	-0.107385	0.410953
ALK	MIMAT0003270	hsa-miR-602	GACACGGGCGACAGCUGCGGCCC	0.92124	1.48319	NA	0.118126	1.47923	3.0135	0.989122	0.676112	NA	NA	NA	-	1.20023	0.394556	2.24835	1.08209	0.989122	NA	0.397119	0.394556
ALK	MIMAT0003271	hsa-miR-603	CACACACUGCAAUUACUUUUGC	0.832158	1.40432	NA	0	0.628254	0.252325	0.874906	-0.203905	NA	NA	NA	-	0.730206	0.144182	0.828321	0.814582	0.874906	NA	-0.101952	0.144182
ALK	MIMAT0003272	hsa-miR-604	AGGCUGCGGAAUUCAGGAC	-0.623751	-0.0182975	NA	-1.06065	0.6579	0.0398278	0.878654	0.221001	NA	NA	NA	-	0.0170744	0.906264	0.0107651	0.0411008	0.878654	NA	-0.419825	0.906264
ALK	MIMAT0003273	hsa-miR-605	UAAAUCCCAUGGUGCCUUCUCCU	0.792391	0	NA	0.898923	0.145714	-0.321968	0.816103	0.252245	NA	NA	NA	-	0.469053	0.45727	-0.160984	0.227666	0.816103	NA	0.575584	0.45727
ALK	MIMAT0003274	hsa-miR-606	AAACUACUGAAAAUCAAAGAU	1.28947	0.944747	NA	1.28947	0.0156273	0.104664	0.800938	0.0156273	NA	NA	NA	-	0.652547	0.900741	0.524705	0.594028	0.800938	NA	0.652547	0.900741
ALK	MIMAT0003275	hsa-miR-607	GUUCAAAUCCAGAUCUAUAAC	1.72833	0.856261	NA	1.21443	0.626842	0.280327	0.874728	0.112939	NA	NA	NA	-	1.17759	0.778871	0.568294	0.407247	0.874728	NA	0.663683	0.778871
ALK	MIMAT0003276	hsa-miR-608	AGGGGUGGUGUUGGGACAGCUCCGU	-0.179881	-0.357699	NA	0.806921	-0.949702	-0.402094	0.696866	0.0371006	NA	NA	NA	-	-0.564792	0.544345	-0.379897	0.0313917	0.696866	NA	0.422011	0.544345
ALK	MIMAT0003277	hsa-miR-609	AGGGUGUUUCUCUCAUCUCU	-3.94551	-6.50659	NA	-0.490659	-3.63805	-6.05042	0.472938	-0.183194	NA	NA	NA	-	-3.79178	0.217411	-6.27851	0.322563	0.472938	NA	-0.336926	0.217411
ALK	MIMAT0003278	hsa-miR-610	UGAGCUAAAUGUGUGCUGGGA	0.814432	0.585271	NA	0.817081	-0.315005	0.224682	0.76365	-0.312355	NA	NA	NA	-	0.249713	0.798632	0.404976	0.254975	0.76365	NA	0.252363	0.798632
ALK	MIMAT0003279	hsa-miR-611	GCGAGGACCCCUCGGGGUCUGAC	0.67235	-0.240307	NA	0.178378	0.443378	0.255902	0.851892	-0.0505939	NA	NA	NA	-	0.557864	0.161908	0.00779788	0.350873	0.851892	NA	0.0638921	0.161908
ALK	MIMAT0003280	hsa-miR-612	GCUGGGCAGGGCUUCUGAGCUCCUU	-0.153579	-2.32995	NA	-0.148774	0.215335	-1.95867	0.824336	0.22014	NA	NA	NA	-	0.0308782	0.260861	-2.14431	0.262536	0.824336	NA	0.035683	0.260861
ALK	MIMAT0003281	hsa-miR-613	AGGAAUGUUCCUUCUUUGCC	-2.41496	-3.84903	NA	0.480167	-2.92751	-3.91373	0.52396	-0.0323757	NA	NA	NA	-	-2.67123	0.362423	-3.88138	0.0457483	0.52396	NA	0.223896	0.362423
ALK	MIMAT0003282	hsa-miR-614	GAACGCCUGUUCUUGCCAGGUGG	2.32908	2.05472	NA	0.732232	2.12001	1.6179	1.08487	0.523161	NA	NA	NA	-	2.22454	0.147836	1.83631	0.30888	1.08487	NA	0.627696	0.147836
ALK	MIMAT0003283	hsa-miR-615	UCCGAGCCUGGGUCUCCCUCU	0.967361	0.748699	NA	0.278502	1.15947	0.013282	0.944554	0.470611	NA	NA	NA	-	1.06342	0.135842	0.38099	0.520018	0.944554	NA	0.374557	0.135842
ALK	MIMAT0003284	hsa-miR-616	ACUCAAAACCCUUCAGUGACUU	-0.559203	-0.25554	NA	-0.0888752	0.522874	0.57605	0.861713	0.993202	NA	NA	NA	-	-0.0181643	0.765144	0.160255	0.588022	0.861713	NA	0.452163	0.765144
ALK	MIMAT0003285	hsa-miR-548c	CAAAAAUCUCAAUUACUUUUGC	1.32124	0.987333	NA	0.526289	2.37791	2.30782	1.15506	1.58296	NA	NA	NA	-	1.84957	0.74718	1.64757	0.933723	1.15506	NA	1.05462	0.74718
ALK	MIMAT0003286	hsa-miR-617	AGACUUCCCAUUUGAAGGUGGC	-0.18888	0.532307	NA	-0.666934	0.61016	1.30829	0.872627	0.132106	NA	NA	NA	-	0.21064	0.565007	0.920299	0.548703	0.872627	NA	-0.267414	0.565007
ALK	MIMAT0003287	hsa-miR-618	AAACUCUACUUGUCCUUCUGAGU	-1.7708	-2.05758	NA	-2.55143	-1.22238	-1.95178	0.669998	-2.00302	NA	NA	NA	-	-1.49659	0.387786	-2.00468	0.074814	0.669998	NA	-2.27722	0.387786
ALK	MIMAT0003288	hsa-miR-619	GACCUGGACAUGUUUGUGCCCAGU	-0.747094	0.357699	NA	0.20374	-0.639281	0.402094	0.728766	0.311554	NA	NA	NA	-	-0.693187	0.0762354	0.379897	0.0313917	0.728766	NA	0.257647	0.0762354
ALK	MIMAT0003289	hsa-miR-620	AUGGAGAUAGAUAUAGAAAU	0.0974966	-0.084483	NA	0.119295	0.319511	-0.118649	0.836812	0.34131	NA	NA	NA	-	0.208504	0.156988	-0.101566	0.0241592	0.836812	NA	0.230302	0.156988
ALK	MIMAT0003290	hsa-miR-621	GGCUAGCAACAGCGCUUACCU	-0.296124	0.628099	NA	0.125273	-0.36546	0.521506	0.758115	0.055937	NA	NA	NA	-	-0.330792	0.0490282	0.574803	0.0753726	0.758115	NA	0.0906052	0.0490282
ALK	MIMAT0003291	hsa-miR-622	ACAGUCUGCUGAGGUUGGAGC	-0.0152317	0.326094	NA	0.255043	-0.182237	-0.255902	0.77841	0.0880384	NA	NA	NA	-	-0.0987341	0.11809	0.0350957	0.411534	0.77841	NA	0.171541	0.11809
ALK	MIMAT0003292	hsa-miR-623	AUCCCUUGCAGGGGCUGUUGGGU	0.545016	-0.0476868	NA	0.213025	0.658374	-0.968033	0.878714	0.326383	NA	NA	NA	-	0.601695	0.0801558	-0.50786	0.650783	0.878714	NA	0.269704	0.0801558
ALK	MIMAT0003293	hsa-miR-624	UAGUACCAGUACCUUGUGUUCA	1.80096	2.78712	NA	0	3.01867	4.81387	1.23495	1.21771	NA	NA	NA	-	2.40981	0.861049	3.8005	1.43313	1.23495	NA	0.608854	0.861049
ALK	MIMAT0003294	hsa-miR-625	AGGGGGAAAGUUCUAUAGUCCU	-3.55739	-3.81426	NA	-0.261597	-2.37287	-4.33097	0.567583	0.922915	NA	NA	NA	-	-2.96513	0.837576	-4.07262	0.365374	0.567583	NA	0.330659	0.837576
ALK	MIMAT0003295	hsa-miR-626	AGCUGUCUGAAAAUGUCUU	-0.782637	0	NA	-0.406497	0.878996	-0.013282	0.907117	1.25514	NA	NA	NA	-	0.0481797	1.17495	-0.00664101	0.00939181	0.907117	NA	0.424319	1.17495
ALK	MIMAT0003296	hsa-miR-627	GUGAGUCUCUAAGAAAAGAGGA	0.0152317	0	NA	0.25745	-1.90444	-1.9716	0.607244	-1.66222	NA	NA	NA	-	-0.944603	1.35741	-0.9858	1.39413	0.607244	NA	-0.702385	1.35741
ALK	MIMAT0003297	hsa-miR-628	UCUAGUAAGAGUGGCAGUCG	-0.0770639	0.2152	NA	-0.108755	0.618679	2.18523	0.8737	0.586988	NA	NA	NA	-	0.270808	0.491965	1.20021	1.39302	0.8737	NA	0.239116	0.491965
ALK	MIMAT0003298	hsa-miR-629	GUUCUCCCAACGUAAGCCCAGC	-0.432304	-0.856261	NA	0.0252692	-0.449353	0	0.748999	0.00822026	NA	NA	NA	-	-0.440829	0.0120554	-0.42813	0.605468	0.748999	NA	0.0167447	0.0120554
ALK	MIMAT0003299	hsa-miR-630	AGUAUUCUGUACCAGGGAAGGU	0.946573	1.99867	NA	0.489252	-0.0156273	2.14386	0.797336	-0.472948	NA	NA	NA	-	0.465473	0.680378	2.07126	0.102666	0.797336	NA	0.00815176	0.680378
ALK	MIMAT0003300	hsa-miR-631	AGACCUGGCCCAGACCUCAGC	1.35673	1.01873	NA	0.351676	1.05537	1.78086	0.930481	0.0503093	NA	NA	NA	-	1.20605	0.213098	1.3998	0.538908	0.930481	NA	0.200993	0.213098
ALK	MIMAT0003301	hsa-miR-33b	GUGCAUUGCUGUUGCAUUGCA	1.17644	0.377007	NA	0.364488	2.5308	0.0551683	1.06228	1.71885	NA	NA	NA	-	1.85362	0.957676	0.216088	0.227574	1.06228	NA	1.04167	0.957676
ALK	MIMAT0003302	hsa-miR-632	GUGUCUGCUUCCUGUGGGA	-2.11903	-2.08389	NA	-0.896943	-1.67983	-0.461438	0.627232	-0.45774	NA	NA	NA	-	-1.89943	0.310563	-1.27266	1.14725	0.627232	NA	-0.677341	0.310563
ALK	MIMAT0003303	hsa-miR-633	CUAAUAGUAUCUACCACAAUAAA	1.62782	1.90442	NA	0.278864	1.74703	3.32146	1.02806	0.398073	NA	NA	NA	-	1.68743	0.0842931	2.61294	1.002	1.02806	NA	0.338469	0.0842931
ALK	MIMAT0003304	hsa-miR-634	AACCAGCACCCCAACUUUGGAC	2.56445	1.99653	NA	0.635202	2.4357	2.39571	1.13539	0.506454	NA	NA	NA	-	2.50008	0.0910386	2.19612	0.282262	1.13539	NA	0.570828	0.0910386
ALK	MIMAT0003305	hsa-miR-635	ACUUGGGCACUGAAACAAUGUCC	-2.5125	-3.00777	NA	-0.806409	-1.18626	-0.232965	0.673497	0.519827	NA	NA	NA	-	-1.84938	0.937791	-1.62037	1.96208	0.673497	NA	-0.143291	0.937791
ALK	MIMAT0003306	hsa-miR-636	UGUGCUUGCUCGUCCCGCCCGCAG	-0.381976	-0.33913	NA	-0.198557	-0.110754	-0.285656	0.786475	0.0726651	NA	NA	NA	-	-0.246365	0.191783	-0.312393	0.037812	0.786475	NA	-0.0629459	0.191783
ALK	MIMAT0003307	hsa-miR-637	ACUGGGGGCUUUCGGGCUCUGCGU	-0.563972	-0.184846	NA	0.0151722	-0.207061	-0.675233	0.775629	0.372084	NA	NA	NA	-	-0.385516	0.252374	-0.43004	0.346756	0.775629	NA	0.193628	0.252374
ALK	MIMAT0003308	hsa-miR-638	AGGGAUCGCGGGCGGGUGGCGGCCU	-0.8371	0.20851	NA	-0.544397	-0.586358	0	0.734348	-0.293655	NA	NA	NA	-	-0.711729	0.177301	0.104255	0.147439	0.734348	NA	-0.419026	0.177301
ALK	MIMAT0003309	hsa-miR-639	AUCGCUGCGGUUGCGAGCGCUGU	-1.70849	-0.540682	NA	-0.230236	-1.55585	-0.753507	0.638546	-0.0775981	NA	NA	NA	-	-1.63217	0.107931	-0.647095	0.15049	0.638546	NA	-0.153917	0.107931
ALK	MIMAT0003310	hsa-miR-640	AUGAUCCAGGAACCUGCCUCU	0.738914	1.85708	NA	0.167927	0.200387	1.03197	0.822562	-0.3706	NA	NA	NA	-	0.46965	0.380796	1.44452	0.583441	0.822562	NA	-0.101337	0.380796
ALK	MIMAT0003311	hsa-miR-641	AAAGACAUAGGAUAGAGUCACCUC	-0.395849	1.60053	NA	0.497112	-0.429584	1.68035	0.751137	0.463377	NA	NA	NA	-	-0.412716	0.0238541	1.64044	0.0564474	0.751137	NA	0.480244	0.0238541
ALK	MIMAT0003312	hsa-miR-642	GUCCCUCUCCAAAUGUGUCUUG	0.695599	1.46391	NA	0	-0.12248	0.243389	0.785146	-0.818078	NA	NA	NA	-	0.286559	0.578469	0.853651	0.86304	0.785146	NA	-0.409039	0.578469
ALK	MIMAT0003313	hsa-miR-643	ACUUGUAUGCUAGCUCAGGUAG	-3.45157	-2.4698	NA	-3.46317	-2.85913	-2.00095	0.529152	-2.87072	NA	NA	NA	-	-3.15535	0.418919	-2.23537	0.331522	0.529152	NA	-3.16694	0.418919
ALK	MIMAT0003314	hsa-miR-644	AGUGUGGCUUUCUUAGAGC	-1.87924	-1.17321	NA	-0.512788	-2.06682	-1.92203	0.593192	-0.700362	NA	NA	NA	-	-1.97303	0.132634	-1.54762	0.529494	0.593192	NA	-0.606575	0.132634
ALK	MIMAT0003315	hsa-miR-645	UCUAGGCUGGUACUGCUGA	1.13214	1.48712	NA	0.146917	1.79508	1.61353	1.03521	0.809854	NA	NA	NA	-	1.46361	0.468767	1.55033	0.0893828	1.03521	NA	0.478385	0.468767
ALK	MIMAT0003316	hsa-miR-646	AAGCAGCUGCCUCUGAGGC	-2.35975	-1.55513	NA	-0.826405	-2.40407	-1.82661	0.565036	-0.870725	NA	NA	NA	-	-2.38191	0.031339	-1.69087	0.191971	0.565036	NA	-0.848565	0.031339
ALK	MIMAT0003317	hsa-miR-647	GUGGCUGCACUCACUUCCUUC	-1.15448	-0.0318084	NA	0	0.0219095	0.019343	0.801663	1.17639	NA	NA	NA	-	-0.566286	0.831834	-0.00623271	0.0361695	0.801663	NA	0.588195	0.831834
ALK	MIMAT0003318	hsa-miR-648	AAGUGUGCAGGGCACUGGU	-1.43542	0	NA	-0.84379	-1.00473	-1.67821	0.691359	-0.413102	NA	NA	NA	-	-1.22008	0.304543	-0.839105	1.18667	0.691359	NA	-0.628446	0.304543
ALK	MIMAT0003319	hsa-miR-649	AAACCUGUGUUGUUCAAGAGUC	2.62603	2.65384	NA	0.408172	3.06723	3.51648	1.24363	0.84938	NA	NA	NA	-	2.84663	0.311981	3.08516	0.609979	1.24363	NA	0.628776	0.311981
ALK	MIMAT0003320	hsa-miR-650	AGGAGGCAGCGCUCUCAGGAC	-3.33365	-4.39384	NA	-0.274662	-1.09428	-1.72475	0.682489	1.96471	NA	NA	NA	-	-2.21397	1.58348	-3.0593	1.88733	0.682489	NA	0.845025	1.58348
ALK	MIMAT0003321	hsa-miR-651	UUUAGGAUAAGCUUGACUUUUG	-0.59692	-1.63793	NA	0.249925	-0.946146	-2.20015	0.697223	-0.0993008	NA	NA	NA	-	-0.771533	0.24694	-1.91904	0.397545	0.697223	NA	0.0753122	0.24694
ALK	MIMAT0003322	hsa-miR-652	AAUGGCGCCACUAGGGUUGUGCA	-2.48185	-2.82307	NA	-0.173832	-1.58549	-1.56494	0.635822	0.722522	NA	NA	NA	-	-2.03367	0.633818	-2.19401	0.889629	0.635822	NA	0.274345	0.633818
ALK	MIMAT0003323	hsa-miR-548d	CAAAAACCACAGUUUCUUUUGC	1.63234	1.73706	NA	1.13189	1.6081	1.79259	1.03282	1.10765	NA	NA	NA	-	1.62022	0.0171415	1.76482	0.0392598	1.03282	NA	1.11977	0.0171415
ALK	MIMAT0003324	hsa-miR-661	UGCCUGGGUCUCUGGCCUGCGCGU	-0.338065	0	NA	-1.03782	0	-1.38421	0.918231	-0.699755	NA	NA	NA	-	-0.169032	0.239048	-0.692103	0.978781	0.918231	NA	-0.868788	0.239048
ALK	MIMAT0003325	hsa-miR-662	UCCCACGUUGUGGCCCAGCAG	-3.70449	-7.75095	NA	-4.378	0.756468	1.8768	1.02505	0.0829527	NA	NA	NA	-	-1.47401	3.15437	-2.93707	6.80784	1.02505	NA	-2.14752	3.15437
ALK	MIMAT0003326	hsa-miR-663	AGGCGGGGCGCCGCGGGACCGC	2.20709	3.7711	NA	0.704947	1.50238	0	1.14253	0.000239628	NA	NA	NA	-	1.85474	0.498303	1.88555	2.66657	1.14253	NA	0.352593	0.498303
ALK	MIMAT0003327	hsa-miR-449b	AGGCAGUGUAUUGUUAGCUGGC	0.104798	-0.0263838	NA	-0.0373944	-0.598235	-0.371337	0.79102	-0.740427	NA	NA	NA	-	-0.246718	0.497119	-0.19886	0.243919	0.79102	NA	-0.388911	0.497119
ALK	MIMAT0003328	hsa-miR-653	UUGAAACAAUCUCUACUGAAC	1.00302	0.00298088	NA	-0.0842739	0.927483	0.0993727	0.913481	-0.159807	NA	NA	NA	-	0.96525	0.0534097	0.0511768	0.0681593	0.913481	NA	-0.12204	0.0534097
ALK	MIMAT0003329	hsa-miR-411	UAGUAGACCGUAUAGCGUACG	-1.5395	-0.059283	NA	0.25784	-1.90552	-1.08406	0.688935	-0.108182	NA	NA	NA	-	-1.72251	0.258816	-0.57167	0.724624	0.688935	NA	0.0748287	0.258816
ALK	MIMAT0003330	hsa-miR-654	UGGUGGGCCGCAGAACAUGUGC	-0.564102	-0.737038	NA	1.11325	0.18629	0.660484	0.820891	1.86364	NA	NA	NA	-	-0.188906	0.530607	-0.0382769	0.988198	0.820891	NA	1.48845	0.530607
ALK	MIMAT0003331	hsa-miR-655	AUAAUACAUGGUUAACCUCUUU	0.315409	-0.29805	NA	1.60617	1.94991	2.10499	1.05858	3.24067	NA	NA	NA	-	1.13266	1.15577	0.90347	1.69921	1.05858	NA	2.42342	1.15577
ALK	MIMAT0003332	hsa-miR-656	AAUAUUAUACAGUCAACCUCU	2.85038	1.77256	NA	1.21788	0.64859	-1.61853	0.877476	-0.983913	NA	NA	NA	-	1.74949	1.5569	0.0770189	2.39786	0.877476	NA	0.116983	1.5569
ALK	MIMAT0003333	hsa-miR-549	UGACAACUAUGGAUGAGCUCU	1.24689	0.303333	NA	1.69561	0.318454	-0.594067	0.856315	0.76717	NA	NA	NA	-	0.782673	0.656504	-0.145367	0.634558	0.856315	NA	1.23139	0.656504
ALK	MIMAT0003335	hsa-miR-657	GGCAGGUUCUCACCCUCUCUAGG	1.27363	1.10095	NA	1.81837	-0.587136	-0.892335	0.734266	-0.0423995	NA	NA	NA	-	0.343248	1.31576	0.104306	1.40946	0.734266	NA	0.887985	1.31576
ALK	MIMAT0003336	hsa-miR-658	GGCGGAGGGAAGUAGGUCCGUUGGU	0.384557	0.0318084	NA	-0.156509	1.14679	-0.019343	0.942829	0.605726	NA	NA	NA	-	0.765675	0.538982	0.00623271	0.0361695	0.942829	NA	0.224608	0.538982
ALK	MIMAT0003337	hsa-miR-659	CUUGGUUCAGGGAGGGUCCCCA	1.24938	1.48188	NA	-0.115821	1.46971	0.180474	0.987766	0.10451	NA	NA	NA	-	1.35954	0.155797	0.831179	0.920235	0.987766	NA	-0.00565542	0.155797
ALK	MIMAT0003338	hsa-miR-660	UACCCAUUGCAUAUCGGAGUUG	-0.280916	2.23986	NA	-1.33534	0.780882	0	1.02869	-0.273545	NA	NA	NA	-	0.249983	0.750804	1.11993	1.58382	1.02869	NA	-0.804444	0.750804
ALK	MIMAT0003339	hsa-miR-421	AUCAACAGACAUUAAUUGGGCGC	-2.41422	-1.34016	NA	-0.827729	-1.90774	-2.31068	0.688773	-0.321248	NA	NA	NA	-	-2.16098	0.358136	-1.82542	0.686263	0.688773	NA	-0.574489	0.358136
ALK	MIMAT0003340	hsa-miR-542-5p	UCGGGGAUCAUCAUGUCACGAG	-2.36209	-2.2794	NA	-0.0318811	-1.60726	-0.0217401	0.647295	0.722953	NA	NA	NA	-	-1.98468	0.533748	-1.15057	1.5964	0.647295	NA	0.345536	0.533748
ALK	MIMAT0003385	hsa-miR-363*	CGGGUGGAUCACGAUGCAAUUU	1.79657	0.0263838	NA	0.488777	1.03662	-0.201638	0.940229	-0.271175	NA	NA	NA	-	1.41659	0.537367	-0.0876269	0.161235	0.940229	NA	0.108801	0.537367
ALK	MIMAT0003386	hsa-miR-376a*	GGUAGAUUCUCCUUCUAUGAG	-0.0893582	-0.389094	NA	-0.0954965	-0.498647	-1.14453	0.79939	-0.504785	NA	NA	NA	-	-0.294003	0.289411	-0.766811	0.534172	0.79939	NA	-0.300141	0.289411
ALK	MIMAT0003389	hsa-miR-542-3p	UGUGACAGAUUGAUAACUGAAA	-0.160399	-0.00964667	NA	-0.905797	-1.04422	-0.708505	0.702483	-1.78962	NA	NA	NA	-	-0.602311	0.624957	-0.359076	0.494168	0.702483	NA	-1.34771	0.624957
ALK	MIMAT0003393	hsa-miR-425-5p	AAUGACACGAUCACUCCCGUUGA	0.0067553	1.01386	NA	-0.00107147	-0.285073	0.611601	0.817641	-0.2929	NA	NA	NA	-	-0.139159	0.206354	0.812732	0.284442	0.817641	NA	-0.146986	0.206354
ALK	MIMAT0003879	hsa-miR-758	UUUGUGACCUGGUCCACUAACC	-0.173012	0	NA	-1.00053	1.28823	0	1.10749	0.460709	NA	NA	NA	-	0.557609	1.03326	0	0	1.10749	NA	-0.269913	1.03326
ALK	MIMAT0003880	hsa-miR-671	AGGAAGCCCUGGAGGGGCUGGAGGU	0.142023	1.19249	NA	-0.902571	1.1673	-0.393677	1.08818	0.122704	NA	NA	NA	-	0.65466	0.724979	0.399407	1.12159	1.08818	NA	-0.389933	0.724979
ALK	MIMAT0003881	hsa-miR-668	UGUCACUCGGCUCGGCCCACUAC	0.833818	6.94439	NA	0.833818	-0.576856	0	0.844321	-0.576856	NA	NA	NA	-	0.128481	0.997497	3.4722	4.91043	0.844321	NA	0.128481	0.997497
ALK	MIMAT0003882	hsa-miR-767-5p	UGCACCAUGGUUGUCUGAGCAUG	-0.0275915	0.239637	NA	0.397042	1.29272	1.56177	1.10821	1.71735	NA	NA	NA	-	0.632565	0.933602	0.900703	0.934889	1.10821	NA	1.0572	0.933602
ALK	MIMAT0003883	hsa-miR-767-3p	UCUGCUCAUACCCCAUGGUUUCU	-1.66671	-0.477628	NA	-2.20842	1.68087	2.24981	1.17259	1.13916	NA	NA	NA	-	0.0070782	2.3671	0.886091	1.92859	1.17259	NA	-0.534628	2.3671
ALK	MIMAT0003884	hsa-miR-454-5p	ACCCUAUCAAUAUUGUCUCUGC	-0.0493576	-1.50199	NA	0.166924	-0.326015	-2.00224	0.814111	-0.109734	NA	NA	NA	-	-0.187686	0.195626	-1.75212	0.35373	0.814111	NA	0.0285948	0.195626
ALK	MIMAT0003885	hsa-miR-454-3p	UAGUGCAAUAUUGCUUAUAGGGUUU	1.69741	2.44636	NA	0.0654334	1.10797	2.36682	0.947346	-0.524008	NA	NA	NA	-	1.40269	0.416798	2.40659	0.0562478	0.947346	NA	-0.229287	0.416798
ALK	MIMAT0003886	hsa-miR-769-5p	UGAGACCUCUGGGUUCUGAGCU	-0.369003	0	NA	0.207064	1.04996	0.0528075	1.06976	1.62603	NA	NA	NA	-	0.34048	1.00336	0.0264037	0.0373405	1.06976	NA	0.916548	1.00336
ALK	MIMAT0003887	hsa-miR-769-3p	CUGGGAUCUCCGGGGUCUUGGUU	-2.97663	0	NA	0.847899	-1.21929	-0.484312	0.768989	2.60524	NA	NA	NA	-	-2.09796	1.24263	-0.242156	0.34246	0.768989	NA	1.72657	1.24263
ALK	MIMAT0003888	hsa-miR-766	ACUCCAGCCCCACAGCCUCAGC	0.0437447	-2.13144	NA	0.0395807	1.27147	1.68599	1.10479	1.2673	NA	NA	NA	-	0.657606	0.868132	-0.222725	2.69933	1.10479	NA	0.653442	0.868132
ALK	MIMAT0003945	hsa-miR-765	UGGAGGAGAAGGAAGGUGAUG	-4.99753	-4.22767	NA	-0.727518	1.62339	1.48987	1.16282	5.89341	NA	NA	NA	-	-1.68707	4.6817	-1.3689	4.04291	1.16282	NA	2.58294	4.6817
ALK	MIMAT0003946	hsa-miR-768-5p	GUUGGAGGAUGAAAGUACGGAGUGAU	-4.4077	-8.06214	NA	-0.867597	1.38817	0.452017	1.12371	4.92828	NA	NA	NA	-	-1.50977	4.0983	-3.80506	6.02042	1.12371	NA	2.03034	4.0983
ALK	MIMAT0003947	hsa-miR-768-3p	UCACAAUGCUGACACUCAAACUGCUGAC	2.11569	2.09379	NA	1.98593	-0.671515	0	0.832774	-0.801268	NA	NA	NA	-	0.722086	1.97085	1.0469	1.48053	0.832774	NA	0.592332	1.97085
ALK	MIMAT0003948	hsa-miR-770-5p	UCCAGUACCACGUGUCAGGGCCA	0.56953	0	NA	1.04392	0.411669	0	0.9749	0.886061	NA	NA	NA	-	0.4906	0.111625	0	0	0.9749	NA	0.964991	0.111625
ALK	MIMAT0004185	hsa-miR-802	CAGUAACAAAGAUUCAUCCUUGU	1.01856	1.77566	NA	0.541625	-0.615757	-2.72057	0.839556	-1.09269	NA	NA	NA	-	0.201401	1.15564	-0.472456	3.17932	0.839556	NA	-0.275533	1.15564
ALK	MIMAT0004209	hsa-miR-801	GAUUGCUCUGCGUGCGGAAUCGAC	0	0	NA	0.791549	0.982879	0	1.05937	1.77443	NA	NA	NA	-	0.491439	0.695	0	0	1.05937	NA	1.28299	0.695
ALK	MIMAT0004284	hsa-miR-675	UGGUGCGGAGAGGGCCCACAGUG	0.0436923	-0.615084	NA	0.00378588	0.216745	-1	0.947644	0.176838	NA	NA	NA	-	0.130218	0.122367	-0.807542	0.272177	0.947644	NA	0.0903121	0.122367
ALK	MIMAT0004450	hsa-miR-297	AUGUAUGUGUGCAUGUGCAUG	0.392736	0	NA	0.573219	-0.247061	0.750842	0.885815	-0.0665779	NA	NA	NA	-	0.0728379	0.452405	0.375421	0.530925	0.885815	NA	0.253321	0.452405
BRCA1	MIMAT0000062	hsa-let-7a	UGAGGUAGUAGGUUGUAUAGUU	1.10471	0.767826	1.06335	0.415477	1.9376	0.542979	1.11979	1.24836	NA	NA	NA	-	1.52116	0.58894	0.655403	0.158991	1.09157	0.0399096	0.83192	0.58894
BRCA1	MIMAT0000063	hsa-let-7b	UGAGGUAGUAGGUUGUGUGGUU	0.162036	-0.236825	0.964948	-0.487809	0.50516	-0.0399416	0.968633	-0.144685	NA	NA	NA	-	0.333598	0.242626	-0.138383	0.139218	0.966791	0.00260589	-0.316247	0.242626
BRCA1	MIMAT0000064	hsa-let-7c	UGAGGUAGUAGGUUGUAUGGUU	0.946804	0.839434	1.04619	-0.0106836	0.500377	0.17167	0.968164	-0.45711	NA	NA	NA	-	0.723591	0.315671	0.505552	0.472181	1.00718	0.0551747	-0.233897	0.315671
BRCA1	MIMAT0000065	hsa-let-7d	AGAGGUAGUAGGUUGCAUAGU	0.831323	0.478153	1.03382	0.0112873	1.86485	1.00566	1.11157	1.04481	NA	NA	NA	-	1.34808	0.730811	0.741908	0.373006	1.0727	0.0549789	0.528049	0.730811
BRCA1	MIMAT0000066	hsa-let-7e	UGAGGUAGGAGGUUGUAUAGU	1.17559	-0.014481	1.07114	0.160178	0.720118	0.0358123	0.989943	-0.295293	NA	NA	NA	-	0.947853	0.322066	0.0106656	0.0355627	1.03054	0.0574165	-0.0675576	0.322066
BRCA1	MIMAT0000067	hsa-let-7f	UGAGGUAGUAGAUUGUAUAGUU	1.01067	0.882907	1.0531	0.0314904	0.349408	0	0.95348	-0.629772	NA	NA	NA	-	0.680039	0.467583	0.441453	0.624309	1.00329	0.0704408	-0.299141	0.467583
BRCA1	MIMAT0000068	hsa-miR-15a	UAGCAGCACAUAAUGGUUUGUG	-3.65563	-4.23062	0.6512	-1.73896	-3.5662	-3.11126	0.641448	-1.64954	NA	NA	NA	-	-3.61091	0.063233	-3.67094	0.791509	0.646324	0.00689559	-1.69425	0.063233
BRCA1	MIMAT0000069	hsa-miR-16	UAGCAGCACGUAAAUAUUGGCG	0.494907	1.11039	0.998609	0.842456	0.162132	0.172446	0.935574	0.509682	NA	NA	NA	-	0.32852	0.235307	0.641418	0.663227	0.967092	0.0445725	0.676069	0.235307
BRCA1	MIMAT0000070	hsa-miR-17-5p	CAAAGUGCUUACAGUGCAGGUAGU	-0.51341	-0.871228	0.900092	-0.619877	0.130478	-0.826982	0.932581	0.024011	NA	NA	NA	-	-0.191466	0.455298	-0.849105	0.0312867	0.916336	0.0229733	-0.297933	0.455298
BRCA1	MIMAT0000071	hsa-miR-17-3p	ACUGCAGUGAAGGCACUUGU	-1.35839	0.323008	0.825059	-1.79467	-1.48767	-0.00296783	0.79167	-1.92395	NA	NA	NA	-	-1.42303	0.0914154	0.16002	0.2305	0.808365	0.0236095	-1.85931	0.0914154
BRCA1	MIMAT0000072	hsa-miR-18a	UAAGGUGCAUCUAGUGCAGAUA	1.99303	0.589675	1.16524	1.22355	0.710514	0.170188	0.988981	-0.0589663	NA	NA	NA	-	1.35177	0.906875	0.379932	0.296622	1.07711	0.124636	0.582291	0.906875
BRCA1	MIMAT0000073	hsa-miR-19a	UGUGCAAAUCUAUGCAAAACUGA	0.63785	0.0941289	1.09982	0.530611	0.147711	-0.441554	0.959376	0.040471	NA	NA	NA	-	0.392781	0.346581	-0.173712	0.378785	1.0296	0.0993078	0.285541	0.346581
BRCA1	MIMAT0000074	hsa-miR-19b	UGUGCAAAUCCAUGCAAAACUGA	0.156916	-0.839337	1.02793	0.120276	0.0818633	-0.473317	0.949569	0.0452228	NA	NA	NA	-	0.11939	0.0530705	-0.656327	0.258815	0.988751	0.0554125	0.0827494	0.0530705
BRCA1	MIMAT0000075	hsa-miR-20a	UAAAGUGCUUAUAGUGCAGGUAG	0.0859893	0.256613	1.01774	-0.714929	0.385474	0.834955	0.995641	-0.415445	NA	NA	NA	-	0.235732	0.211767	0.545784	0.408949	1.00669	0.0156249	-0.565187	0.211767
BRCA1	MIMAT0000076	hsa-miR-21	UAGCUUAUCAGACUGAUGUUGA	-1.2969	0	0.837963	-0.355727	-1.4781	0	0.744397	-0.536922	NA	NA	NA	-	-1.3875	0.128125	0	0	0.79118	0.0661607	-0.446324	0.128125
BRCA1	MIMAT0000077	hsa-miR-22	AAGCUGCCAGUUGAAGAACUGU	1.54096	2.55949	1.24867	0.703464	1.14285	2.98926	1.12055	0.30535	NA	NA	NA	-	1.3419	0.281509	2.77438	0.303897	1.18461	0.0905922	0.504407	0.281509
BRCA1	MIMAT0000078	hsa-miR-23a	AUCACAUUGCCAGGGAUUUCC	-0.198529	0.989877	0.977843	-0.101903	-0.859543	0.258493	0.819833	-0.762918	NA	NA	NA	-	-0.529036	0.467408	0.624185	0.517167	0.898838	0.11173	-0.43241	0.467408
BRCA1	MIMAT0000079	hsa-miR-189	GUGCCUACUGAGCUGAUAUCAGU	0.242686	-1.84496	0.972998	-0.296861	0.790768	0.0399416	0.997048	0.251221	NA	NA	NA	-	0.516727	0.387552	-0.90251	1.33283	0.985023	0.0170061	-0.0228201	0.387552
BRCA1	MIMAT0000080	hsa-miR-24	UGGCUCAGUUCAGCAGGAACAG	-2.50836	-4.33029	0.70677	-1.26645	-1.5921	-2.00351	0.731271	-0.350199	NA	NA	NA	-	-2.05023	0.647888	-3.1669	1.64528	0.719021	0.0173248	-0.808325	0.647888
BRCA1	MIMAT0000081	hsa-miR-25	CAUUGCACUUGUCUCGGUCUGA	0.319458	0.238643	1.05169	-0.00731082	0.540587	1.75337	1.02003	0.213817	NA	NA	NA	-	0.430022	0.156361	0.996008	1.07108	1.03586	0.0223819	0.103253	0.156361
BRCA1	MIMAT0000082	hsa-miR-26a	UUCAAGUAAUCCAGGAUAGGC	-4.91522	-6.56575	0.503923	-2.23463	-5.08749	-7.6674	0.423828	-2.40689	NA	NA	NA	-	-5.00136	0.121812	-7.11658	0.778981	0.463876	0.0566359	-2.32076	0.121812
BRCA1	MIMAT0000083	hsa-miR-26b	UUCAAGUAAUUCAGGAUAGGUU	-4.80606	-6.72402	0.511715	-2.21229	-5.07866	-7.2558	0.424413	-2.48489	NA	NA	NA	-	-4.94236	0.192759	-6.98991	0.376023	0.468064	0.0617319	-2.34859	0.192759
BRCA1	MIMAT0000084	hsa-miR-27a	UUCACAGUGGCUAAGUUCCGC	-2.13232	0.105279	0.745129	-0.819447	-2.01718	0	0.684337	-0.704305	NA	NA	NA	-	-2.07475	0.0814174	0.0526396	0.0744436	0.714733	0.0429858	-0.761876	0.0814174
BRCA1	MIMAT0000085	hsa-miR-28	AAGGAGCUCACAGUCUAUUGAG	-4.02865	-4.56205	0.570795	-1.34064	-3.52946	-4.04231	0.540481	-0.841443	NA	NA	NA	-	-3.77905	0.352984	-4.30218	0.367509	0.555638	0.0214352	-1.09104	0.352984
BRCA1	MIMAT0000086	hsa-miR-29a	UAGCACCAUCUGAAAUCGGUU	1.46264	6.32234	1.235	0.846083	1.00083	5.53933	1.09599	0.384269	NA	NA	NA	-	1.23174	0.326552	5.93083	0.55367	1.16549	0.0982934	0.615176	0.326552
BRCA1	MIMAT0000087	hsa-miR-30a-5p	UGUAAACAUCCUCGACUGGAAG	2.27104	1.44698	1.3836	0.10693	1.73735	1.04871	1.22948	-0.426767	NA	NA	NA	-	2.0042	0.377381	1.24784	0.281617	1.30654	0.108979	-0.159918	0.377381
BRCA1	MIMAT0000088	hsa-miR-30a-3p	CUUUCAGUCGGAUGUUUGCAGC	-0.425313	-0.259585	0.947166	-0.813737	-0.292911	0.148399	0.895627	-0.681335	NA	NA	NA	-	-0.359112	0.0936224	-0.055593	0.288489	0.921397	0.0364436	-0.747536	0.0936224
BRCA1	MIMAT0000089	hsa-miR-31	GGCAAGAUGCUGGCAUAGCUG	-1.7447	-3.22742	0.786849	-0.68891	-1.10646	-2.18335	0.788845	-0.0506693	NA	NA	NA	-	-1.42558	0.451304	-2.70538	0.738263	0.787847	0.00141112	-0.36979	0.451304
BRCA1	MIMAT0000090	hsa-miR-32	UAUUGCACAUUACUAAGUUGC	-0.359213	0.0467424	0.956007	-0.298694	-0.329805	-0.277844	0.890486	-0.269285	NA	NA	NA	-	-0.344509	0.0207951	-0.115551	0.229517	0.923246	0.0463303	-0.28399	0.0207951
BRCA1	MIMAT0000091	hsa-miR-33	GUGCAUUGUAGUUGCAUUG	-0.169628	0.302004	0.981823	-0.390449	-0.17817	0	0.911808	-0.398991	NA	NA	NA	-	-0.173899	0.00603984	0.151002	0.213549	0.946815	0.0495078	-0.39472	0.00603984
BRCA1	MIMAT0000092	hsa-miR-92	UAUUGCACUUGUCCCGGCCUG	-0.0696296	-1	0.862873	0.894085	-2.43364	-3.40917	0.741303	-1.46992	NA	NA	NA	-	-1.25163	1.67161	-2.20458	1.70354	0.802088	0.0859629	-0.287919	1.67161
BRCA1	MIMAT0000093	hsa-miR-93	AAAGUGCUGUUCGUGCAGGUAG	-0.780555	-0.549581	0.780972	-0.765176	-0.609368	-1.37695	0.956453	-0.593989	NA	NA	NA	-	-0.694962	0.121047	-0.963266	0.585039	0.868712	0.124084	-0.679583	0.121047
BRCA1	MIMAT0000094	hsa-miR-95	UUCAACGGGUAUUUAUUGAGCA	-1.70809	0	0.68569	-1.14507	0.597964	0	1.13215	1.16098	NA	NA	NA	-	-0.555062	1.63062	0	0	0.908922	0.315697	0.00795355	1.63062
BRCA1	MIMAT0000095	hsa-miR-96	UUUGGCACUAGCACAUUUUUGC	1.55521	3.88564	1.08377	1.36346	1.96367	1	1.37011	1.77191	NA	NA	NA	-	1.75944	0.288823	2.44282	2.04045	1.22694	0.202474	1.56769	0.288823
BRCA1	MIMAT0000096	hsa-miR-98	UGAGGUAGUAAGUUGUAUUGUU	1	1.24467	1.00256	0.723467	0.858324	0	1.17409	0.581791	NA	NA	NA	-	0.929162	0.10018	0.622337	0.880118	1.08832	0.121286	0.652629	0.10018
BRCA1	MIMAT0000097	hsa-miR-99a	AACCCGUAGAUCCGAUCUUGUG	2.65257	2.22412	1.26412	1.42422	2.30201	1.73631	1.43642	1.07366	NA	NA	NA	-	2.47729	0.24788	1.98022	0.344938	1.35027	0.121829	1.24894	0.24788
BRCA1	MIMAT0000098	hsa-miR-100	AACCCGUAGAUCCGAACUUGUG	3.36506	3.13399	1.34214	1.35701	3.3585	1.54298	1.29302	1.35044	NA	NA	NA	-	3.36178	0.00464334	2.33848	1.12501	1.31758	0.0347279	1.35372	0.00464334
BRCA1	MIMAT0000099	hsa-miR-101	UACAGUACUGUGAUAACUGAAG	-0.0859378	-1.90143	0.940612	-0.421312	-0.281742	-1.85591	0.894465	-0.617116	NA	NA	NA	-	-0.18384	0.138454	-1.87867	0.0321938	0.917538	0.032631	-0.519214	0.138454
BRCA1	MIMAT0000100	hsa-miR-29b	UAGCACCAUUUGAAAUCAGUGUU	1.2288	3.15603	1.19507	0.478463	1.38877	3.60951	1.16439	0.63843	NA	NA	NA	-	1.30879	0.113114	3.38277	0.320656	1.17973	0.0216936	0.558446	0.113114
BRCA1	MIMAT0000101	hsa-miR-103	AGCAGCAUUGUACAGGGCUAUGA	-0.116355	-0.649139	0.937669	-0.718685	-0.233773	-1.53865	0.898819	-0.836102	NA	NA	NA	-	-0.175064	0.0830268	-1.09389	0.628979	0.918244	0.0274714	-0.777394	0.0830268
BRCA1	MIMAT0000102	hsa-miR-105	UCAAAUGCUCAGACUCCUGU	0.13157	0.0211578	0.961925	1.18405	-0.790944	-1.17793	0.849525	0.261538	NA	NA	NA	-	-0.329687	0.652316	-0.578387	0.847884	0.905725	0.0794787	0.722795	0.652316
BRCA1	MIMAT0000103	hsa-miR-106a	AAAAGUGCUUACAGUGCAGGUAGC	-0.108285	-0.344028	0.938449	-0.470996	-0.0572772	-0.170188	0.915023	-0.419988	NA	NA	NA	-	-0.0827811	0.0360679	-0.257108	0.122923	0.926736	0.0165651	-0.445492	0.0360679
BRCA1	MIMAT0000104	hsa-miR-107	AGCAGCAUUGUACAGGGCUAUCA	-0.782125	-2.46776	0.875518	-0.201831	-0.285683	-0.789198	0.894108	0.29461	NA	NA	NA	-	-0.533904	0.351037	-1.62848	1.18692	0.884813	0.0131446	0.0463896	0.351037
BRCA1	MIMAT0000222	hsa-miR-192	CUGACCUAUGAAUUGACAGCC	2.30973	2.3107	1.20388	0.624059	3.30861	3.82972	1.28651	1.62293	NA	NA	NA	-	2.80917	0.706311	3.07021	1.07411	1.2452	0.0584254	1.1235	0.706311
BRCA1	MIMAT0000226	hsa-miR-196a	UAGGUAGUUUCAUGUUGUUGG	-0.945376	0	0.880404	1.0228	-0.880582	0.0462638	0.817146	1.08759	NA	NA	NA	-	-0.912979	0.0458159	0.0231319	0.0327135	0.848775	0.0447299	1.0552	0.0458159
BRCA1	MIMAT0000227	hsa-miR-197	UUCACCACCUUCUCCACCCAGC	0.0846553	0.199163	1.01755	-0.292279	0.267404	0.588271	0.977464	-0.10953	NA	NA	NA	-	0.17603	0.129223	0.393717	0.275141	0.997505	0.0283427	-0.200905	0.129223
BRCA1	MIMAT0000228	hsa-miR-198	GGUCCAGAGGGGAGAUAGG	0.935834	2.58477	1.14686	0.706708	0.243163	1.11363	0.973773	0.0140363	NA	NA	NA	-	0.589498	0.489793	1.8492	1.04026	1.06032	0.12239	0.360372	0.489793
BRCA1	MIMAT0000231	hsa-miR-199a	CCCAGUGUUCAGACUACCUGUUC	-1.38697	-0.164613	0.827422	-0.77401	-1.40826	-0.0487484	0.752555	-0.795299	NA	NA	NA	-	-1.39762	0.0150536	-0.106681	0.0819285	0.789988	0.0529393	-0.784655	0.0150536
BRCA1	MIMAT0000232	hsa-miR-199a*	UACAGUAGUCUGCACAUUGGUU	-4.26963	-6.58798	0.551786	-1.15787	-3.61752	-5.93041	0.533104	-0.505761	NA	NA	NA	-	-3.94358	0.461113	-6.2592	0.464975	0.542445	0.01321	-0.831817	0.461113
BRCA1	MIMAT0000241	hsa-miR-208	AUAAGACGAGCAAAAAGCUUGU	1.89273	0.490281	1.31195	1.38898	1.46073	-0.316641	1.17754	0.956983	NA	NA	NA	-	1.67673	0.305468	0.0868196	0.57058	1.24475	0.0950458	1.17298	0.305468
BRCA1	MIMAT0000242	hsa-miR-129	CUUUUUGCGGUCUGGGCUUGC	-1.15822	-1.16566	0.842248	-1.34089	0.369356	1.0197	0.955408	0.186679	NA	NA	NA	-	-0.394431	1.08016	-0.0729792	1.54528	0.898828	0.0800158	-0.577108	1.08016
BRCA1	MIMAT0000243	hsa-miR-148a	UCAGUGCACUACAGAACUUUGU	0.716634	3.8217	1.02168	-0.293832	0.948646	2.42984	1.01311	-0.0618202	NA	NA	NA	-	0.83264	0.164057	3.12577	0.984197	1.0174	0.00605867	-0.177826	0.164057
BRCA1	MIMAT0000244	hsa-miR-30c	UGUAAACAUCCUACACUCUCAGC	1.94114	2.37272	1.32091	0.325089	1.34888	1.10765	1.15716	-0.267164	NA	NA	NA	-	1.64501	0.418786	1.74018	0.894543	1.23904	0.115786	0.0289622	0.418786
BRCA1	MIMAT0000245	hsa-miR-30d	UGUAAACAUCCCCGACUGGAAG	1.14103	0.702349	1.18042	-0.129149	0.836655	0.621326	1.06827	-0.433523	NA	NA	NA	-	0.988842	0.215225	0.661838	0.0572915	1.12434	0.0793006	-0.281336	0.215225
BRCA1	MIMAT0000250	hsa-miR-139	UCUACAGUGCACGUGUCU	-0.862183	-0.990001	0.868328	-0.297283	-0.825971	-0.966098	0.846518	-0.26107	NA	NA	NA	-	-0.844077	0.0256062	-0.97805	0.0169021	0.857423	0.0154221	-0.279176	0.0256062
BRCA1	MIMAT0000251	hsa-miR-147	GUGUGUGGAAAUGCUUCUGC	-2.73485	-0.959128	0.71599	0.1277	-3.04612	-1.59135	0.676125	-0.183575	NA	NA	NA	-	-2.89048	0.220105	-1.27524	0.44705	0.696057	0.028189	-0.0279377	0.220105
BRCA1	MIMAT0000252	hsa-miR-7	UGGAAGACUAGUGAUUUUGUUG	-1.02203	0	0.75496	1.18178	-1.62493	-0.667902	0.829956	0.578884	NA	NA	NA	-	-1.32348	0.426314	-0.333951	0.472278	0.792458	0.05303	0.880334	0.426314
BRCA1	MIMAT0000253	hsa-miR-10a	UACCCUGUAGAUCCGAAUUUGUG	1.85232	2.36779	1.14848	0.604838	3.45393	3.60638	1.30558	2.20644	NA	NA	NA	-	2.65312	1.13251	2.98708	0.875816	1.22703	0.111087	1.40564	1.13251
BRCA1	MIMAT0000254	hsa-miR-10b	UACCCUGUAGAACCGAAUUUGU	2.66317	3.43376	1.24852	1.91661	1.84427	1.58537	1.10926	1.09772	NA	NA	NA	-	2.25372	0.579045	2.50957	1.30701	1.17889	0.0984728	1.50717	0.579045
BRCA1	MIMAT0000255	hsa-miR-34a	UGGCAGUGUCUUAGCUGGUUGUU	0.269448	0	0.980538	-0.764712	0.76573	-0.398037	1.17215	-0.268429	NA	NA	NA	-	0.517589	0.350925	-0.199018	0.281454	1.07635	0.135492	-0.516571	0.350925
BRCA1	MIMAT0000256	hsa-miR-181a	AACAUUCAACGCUGUCGGUGAGU	0.13778	-0.135665	0.96254	-0.41533	0.971981	0.605956	1.01551	0.418871	NA	NA	NA	-	0.55488	0.58987	0.235146	0.524405	0.989024	0.0374539	0.00177065	0.58987
BRCA1	MIMAT0000257	hsa-miR-181b	AACAUUCAUUGCUGUCGGUGGG	-0.636449	0.900845	0.888756	-0.551417	-0.719396	0.988755	0.8557	-0.634364	NA	NA	NA	-	-0.677923	0.0586524	0.9448	0.0621616	0.872228	0.0233737	-0.592891	0.0586524
BRCA1	MIMAT0000258	hsa-miR-181c	AACAUUCAACCUGUCGGUGAGU	-2.29797	-1.46434	0.748948	-2.2731	-3.98437	-2.31448	0.614861	-3.9595	NA	NA	NA	-	-3.14117	1.19247	-1.88941	0.601139	0.681904	0.0948139	-3.1163	1.19247
BRCA1	MIMAT0000259	hsa-miR-182	UUUGGCAAUGGUAGAACUCACA	-0.411001	0.014481	0.909637	0.375589	-1.52504	-0.0358123	0.788681	-0.73845	NA	NA	NA	-	-0.96802	0.787744	-0.0106656	0.0355627	0.849159	0.0855289	-0.18143	0.787744
BRCA1	MIMAT0000260	hsa-miR-182*	UGGUUCUAGACUUGCCAACUA	-1.82589	-0.846594	0.786268	-0.825887	-3.54512	-1.84983	0.642818	-2.54512	NA	NA	NA	-	-2.6855	1.21568	-1.34821	0.709394	0.714543	0.101434	-1.6855	1.21568
BRCA1	MIMAT0000261	hsa-miR-183	UAUGGCACUGGUAGAAUUCACUG	-0.998255	0.242994	0.856242	0.248826	-1.4879	0.08246	0.791652	-0.240823	NA	NA	NA	-	-1.24308	0.346235	0.162727	0.113515	0.823947	0.0456721	0.00400139	0.346235
BRCA1	MIMAT0000262	hsa-miR-187	UCGUGUCUUGUGUUGCAGCCG	-0.338832	0.00377662	0.916425	0.485514	-0.700914	0.0410864	0.857303	0.123432	NA	NA	NA	-	-0.519873	0.256031	0.0224315	0.026382	0.886864	0.0418056	0.304473	0.256031
BRCA1	MIMAT0000263	hsa-miR-199b	CCCAGUGUUUAGACUAUCUGUUC	0.137684	2.0398	1.02516	0.267731	0.23538	2.30788	0.972592	0.365427	NA	NA	NA	-	0.186532	0.0690819	2.17384	0.189558	0.998875	0.0371707	0.316579	0.0690819
BRCA1	MIMAT0000264	hsa-miR-203	GUGAAAUGUUUAGGACCACUAG	0.747646	1.82821	1.11692	0.00248233	0.999172	1.88041	1.09571	0.254008	NA	NA	NA	-	0.873409	0.177855	1.85431	0.0369084	1.10631	0.0150022	0.128245	0.177855
BRCA1	MIMAT0000265	hsa-miR-204	UUCCCUUUGUCAUCCUAUGCCU	0.472086	-0.259585	1.07449	-0.129666	1.13359	0.0375178	1.11893	0.531839	NA	NA	NA	-	0.802839	0.467755	-0.111034	0.210084	1.09671	0.0314246	0.201086	0.467755
BRCA1	MIMAT0000266	hsa-miR-205	UCCUUCAUUCCACCGGAGUCUG	0.00346487	0.259585	1.006	-1.01884	0.0979639	-0.148399	0.951957	-0.924337	NA	NA	NA	-	0.0507144	0.0668209	0.055593	0.288489	0.978979	0.0382148	-0.971586	0.0668209
BRCA1	MIMAT0000267	hsa-miR-210	CUGUGCGUGUGACAGCGGCUGA	-2.94519	-3.4189	0.664682	-0.754501	-2.82788	-2.79478	0.603015	-0.637186	NA	NA	NA	-	-2.88653	0.0829542	-3.10684	0.441318	0.633849	0.0436055	-0.695844	0.0829542
BRCA1	MIMAT0000268	hsa-miR-211	UUCCCUUUGUCAUCCUUCGCCU	0.144696	0.883596	1.02617	0.166934	-0.227005	0.719688	0.904886	-0.204768	NA	NA	NA	-	-0.0411546	0.262833	0.801642	0.1159	0.965528	0.0857607	-0.018917	0.262833
BRCA1	MIMAT0000269	hsa-miR-212	UAACAGUCUCCAGUCACGGCC	-4.49556	-5.86296	0.53454	-1.33748	-4.43204	-5.95954	0.469473	-1.27396	NA	NA	NA	-	-4.4638	0.0449152	-5.91125	0.0682919	0.502007	0.0460094	-1.30572	0.0449152
BRCA1	MIMAT0000270	hsa-miR-181a*	ACCAUCGACCGUUGAUUGUACC	-0.6999	0.490068	0.882966	-0.126502	0	0.802933	0.920344	0.573399	NA	NA	NA	-	-0.34995	0.494904	0.646501	0.22123	0.901655	0.0264303	0.223448	0.494904
BRCA1	MIMAT0000271	hsa-miR-214	ACAGCAGGCACAGACAGGCAG	-1.54053	0.164613	0.809756	0.0594528	-1.92235	0.0487484	0.69454	-0.322374	NA	NA	NA	-	-1.73144	0.269992	0.106681	0.0819285	0.752148	0.0814704	-0.131461	0.269992
BRCA1	MIMAT0000272	hsa-miR-215	AUGACCUAUGAAUUGACAGAC	2.06094	4.52425	1.34334	0.328362	2.14821	4.98885	1.31089	0.415632	NA	NA	NA	-	2.10457	0.061709	4.75655	0.328523	1.32711	0.0229447	0.371997	0.061709
BRCA1	MIMAT0000273	hsa-miR-216	UAAUCUCAGCUGGCAACUGUG	-3.18444	-2.90026	0.642703	-1.99287	-2.8595	-2.04199	0.600046	-1.66793	NA	NA	NA	-	-3.02197	0.229768	-2.47113	0.606885	0.621375	0.030163	-1.8304	0.229768
BRCA1	MIMAT0000274	hsa-miR-217	UACUGCAUCAGGAACUGAUUGGAU	3.00786	4.62	1.53456	1.81769	1.87279	3.51462	1.25574	0.682628	NA	NA	NA	-	2.44032	0.802612	4.06731	0.78162	1.39515	0.197156	1.25016	0.802612
BRCA1	MIMAT0000275	hsa-miR-218	UUGUGCUUGAUCUAACCAUGU	-0.226331	-0.892084	0.974029	0.044292	-0.766174	-0.951291	0.831866	-0.495551	NA	NA	NA	-	-0.496252	0.381727	-0.921688	0.0418654	0.902948	0.100525	-0.22563	0.381727
BRCA1	MIMAT0000276	hsa-miR-219	UGAUUGUCCAAACGCAAUUCU	-0.356778	-0.256613	0.956334	0.0535834	-0.415448	-0.0924631	0.878664	-0.00508688	NA	NA	NA	-	-0.386113	0.0414861	-0.174538	0.116072	0.917499	0.0549211	0.0242482	0.0414861
BRCA1	MIMAT0000277	hsa-miR-220	CCACACCGUAUCUGACACUUU	-1.53733	-0.176743	0.810119	-0.780708	-1.74084	0	0.714493	-0.984218	NA	NA	NA	-	-1.63909	0.143904	-0.0883717	0.124976	0.762306	0.0676179	-0.882463	0.143904
BRCA1	MIMAT0000278	hsa-miR-221	AGCUACAUUGUCUGCUGGGUUUC	-0.952249	0.118419	0.879554	-0.771937	-1.5842	-0.198823	0.732174	-1.40388	NA	NA	NA	-	-1.26822	0.446854	-0.0402017	0.224324	0.805864	0.104213	-1.08791	0.446854
BRCA1	MIMAT0000279	hsa-miR-222	AGCUACAUCUGGCUACUGGGUCUC	-0.696392	-0.292031	0.911758	-0.765782	-0.921284	-0.0239547	0.811972	-0.990674	NA	NA	NA	-	-0.808838	0.159023	-0.157993	0.189558	0.861865	0.0705592	-0.878228	0.159023
BRCA1	MIMAT0000280	hsa-miR-223	UGUCAGUUUGUCAAAUACCCC	-1.13225	-0.0467424	0.857581	-0.420742	-0.910425	0.561889	0.813349	-0.198917	NA	NA	NA	-	-1.02134	0.156854	0.257573	0.430368	0.835465	0.0312764	-0.30983	0.156854
BRCA1	MIMAT0000281	hsa-miR-224	CAAGUCACUAGUGGUUCCGUUUA	-3.02789	-2.08576	0.657002	-1.0396	-3.07678	-1.48785	0.580042	-1.08849	NA	NA	NA	-	-3.05233	0.0345735	-1.7868	0.422782	0.618522	0.0544189	-1.06404	0.0345735
BRCA1	MIMAT0000318	hsa-miR-200b	UAAUACUGCCUGGUAAUGAUGAC	0.952117	1.59849	1.14949	0.390249	0.727771	0.598403	1.05027	0.165903	NA	NA	NA	-	0.839944	0.158637	1.09845	0.70717	1.09988	0.0701569	0.278076	0.158637
BRCA1	MIMAT0000414	hsa-let-7g	UGAGGUAGUAGUUUGUACAGU	0.263466	-0.242994	0.975083	-0.687607	0.537846	-0.08246	0.971844	-0.413226	NA	NA	NA	-	0.400656	0.194016	-0.162727	0.113515	0.973463	0.00229049	-0.550416	0.194016
BRCA1	MIMAT0000415	hsa-let-7i	UGAGGUAGUAGUUUGUGCUGU	0.0262223	-1	0.951542	-0.685723	0.739115	-0.31571	0.991848	0.0271692	NA	NA	NA	-	0.382668	0.504091	-0.657855	0.483866	0.971695	0.0285007	-0.329277	0.504091
BRCA1	MIMAT0000416	hsa-miR-1	UGGAAUGUAAAGAAGUAUGUA	-3.71467	-4.44286	0.647251	-0.55879	-4.82953	-4.71608	0.564441	-1.67365	NA	NA	NA	-	-4.2721	0.788325	-4.57947	0.19319	0.605846	0.0585552	-1.11622	0.788325
BRCA1	MIMAT0000417	hsa-miR-15b	UAGCAGCACAUCAUGGUUUACA	-3.00357	-3.38803	0.696442	-1.0853	-3.32705	-3.13905	0.657167	-1.40879	NA	NA	NA	-	-3.16531	0.228736	-3.26354	0.176062	0.676805	0.0277719	-1.24704	0.228736
BRCA1	MIMAT0000418	hsa-miR-23b	AUCACAUUGCCAGGGAUUACC	-0.525946	1.74387	0.933864	-0.597862	-1.25094	1.18275	0.771258	-1.32286	NA	NA	NA	-	-0.888444	0.512649	1.46331	0.396771	0.852561	0.11498	-0.96036	0.512649
BRCA1	MIMAT0000419	hsa-miR-27b	UUCACAGUGGCUAAGUUCUGC	-2.78321	-1.65496	0.679988	-1.54807	-2.50773	-1.31411	0.633906	-1.27259	NA	NA	NA	-	-2.64547	0.194793	-1.48454	0.241016	0.656947	0.0325851	-1.41033	0.194793
BRCA1	MIMAT0000420	hsa-miR-30b	UGUAAACAUCCUACACUCAGCU	2.08874	1.01012	1.3486	0.293108	2.2503	2.01437	1.33194	0.454674	NA	NA	NA	-	2.16952	0.114244	1.51225	0.710113	1.34027	0.011777	0.373891	0.114244
BRCA1	MIMAT0000422	hsa-miR-124a	UUAAGGCACGCGGUGAAUGCCA	-1	-0.323008	0.856088	-0.11941	-0.69296	0.00296783	0.857993	0.187631	NA	NA	NA	-	-0.84648	0.21711	-0.16002	0.2305	0.857041	0.00134746	0.0341105	0.21711
BRCA1	MIMAT0000423	hsa-miR-125b	UCCCUGAGACCCUAACUUGUGA	1.04913	-0.00377662	1.05728	-0.301814	1.41733	0.235245	1.06234	0.0663923	NA	NA	NA	-	1.23323	0.260361	0.115734	0.169014	1.05981	0.00357835	-0.117711	0.260361
BRCA1	MIMAT0000424	hsa-miR-128a	UCACAGUGAACCGGUCUCUUUU	1.58085	2.53523	1.1168	1.38874	3.35995	3.61575	1.29321	3.16784	NA	NA	NA	-	2.4704	1.25801	3.07549	0.764042	1.20501	0.124741	2.27829	1.25801
BRCA1	MIMAT0000425	hsa-miR-130a	CAGUGCAAUGUUAAAAGGGCAU	1.19712	2.07311	1.07352	-0.17158	1.54912	2.00601	1.07661	0.180423	NA	NA	NA	-	1.37312	0.248904	2.03956	0.0474498	1.07506	0.00218306	0.00442143	0.248904
BRCA1	MIMAT0000426	hsa-miR-132	UAACAGUCUACAGCCAUGGUCG	-5.16059	-5.47435	0.557683	-2.33758	-4.07551	-2.90496	0.609214	-1.2525	NA	NA	NA	-	-4.61805	0.767266	-4.18966	1.81683	0.583448	0.0364378	-1.79504	0.767266
BRCA1	MIMAT0000427	hsa-miR-133a	UUGGUCCCCUUCAACCAGCUGU	0.421942	-0.00377662	0.991132	0.77738	-0.217836	-1.31452	0.90027	0.137602	NA	NA	NA	-	0.102053	0.452391	-0.659146	0.926832	0.945701	0.0642488	0.457491	0.452391
BRCA1	MIMAT0000428	hsa-miR-135a	UAUGGCUUUUUAUUCCUAUGUGA	0.192173	0.642134	0.967948	0.0294099	0.764858	0.826751	0.994437	0.602095	NA	NA	NA	-	0.478515	0.40495	0.734442	0.130544	0.981192	0.01873	0.315752	0.40495
BRCA1	MIMAT0000429	hsa-miR-137	UAUUGCUUAAGAAUACGCGUAG	3.14707	3.59557	1.31233	1.52662	3.41885	3.53206	1.30095	1.7984	NA	NA	NA	-	3.28296	0.192181	3.56381	0.0449064	1.30664	0.00805057	1.66251	0.192181
BRCA1	MIMAT0000430	hsa-miR-138	AGCUGGUGUUGUGAAUC	0.390205	0.846594	0.987897	0.194993	-0.194793	0	0.902373	-0.390005	NA	NA	NA	-	0.0977061	0.413656	0.423297	0.598633	0.945135	0.0604746	-0.097506	0.413656
BRCA1	MIMAT0000431	hsa-miR-140	AGUGGUUUUACCCUAUGGUAG	-0.492515	-0.893201	0.902031	0.0582063	-0.986944	-1.58989	0.832835	-0.436222	NA	NA	NA	-	-0.739729	0.349614	-1.24154	0.49263	0.867433	0.0489291	-0.189008	0.349614
BRCA1	MIMAT0000432	hsa-miR-141	UAACACUGUCUGGUAAAGAUGG	3.06337	5.92909	1.30107	0.757938	3.57876	4.93572	1.32218	1.27333	NA	NA	NA	-	3.32107	0.364435	5.4324	0.702418	1.31162	0.0149283	1.01563	0.364435
BRCA1	MIMAT0000433	hsa-miR-142-5p	CAUAAAGUAGAAAGCACUAC	0.67369	0.00377662	1.01717	0.643215	-0.03205	-1	0.917362	-0.0625255	NA	NA	NA	-	0.32082	0.499034	-0.498112	0.709777	0.967266	0.070575	0.290345	0.499034
BRCA1	MIMAT0000434	hsa-miR-142-3p	UGUAGUGUUUCCUACUUUAUGGA	-0.812505	-1.90648	0.872783	-0.831539	-1.63796	-3.25706	0.779716	-1.657	NA	NA	NA	-	-1.22523	0.583688	-2.58177	0.955006	0.82625	0.0658079	-1.24427	0.583688
BRCA1	MIMAT0000435	hsa-miR-143	UGAGAUGAAGCACUGUAGCUCA	-2.54341	-0.937201	0.730249	-0.49037	-3.03156	-2.74492	0.677122	-0.978515	NA	NA	NA	-	-2.78748	0.34517	-1.84106	1.27825	0.703686	0.0375663	-0.734443	0.34517
BRCA1	MIMAT0000436	hsa-miR-144	UACAGUAUAGAUGAUGUACUAG	-5.04012	-4.12807	0.564646	-3.14501	-4.19084	-3.03335	0.602142	-2.29573	NA	NA	NA	-	-4.61548	0.600531	-3.58071	0.774084	0.583394	0.0265136	-2.72037	0.600531
BRCA1	MIMAT0000437	hsa-miR-145	GUCCAGUUUUCCCAGGAAUCCCUU	-0.77615	1.84275	0.876057	-0.42933	-0.725748	0.919178	0.85515	-0.378929	NA	NA	NA	-	-0.750949	0.0356393	1.38096	0.653065	0.865604	0.0147837	-0.404129	0.0356393
BRCA1	MIMAT0000438	hsa-miR-152	UCAGUGCAUGACAGAACUUGGG	1.69764	3.053	1.13032	0.461796	2.48726	2.24578	1.18387	1.25141	NA	NA	NA	-	2.09245	0.558344	2.64939	0.570792	1.15709	0.0378621	0.856605	0.558344
BRCA1	MIMAT0000439	hsa-miR-153	UUGCAUAGUCACAAAAGUGA	-0.716107	-0.0211578	0.881493	-0.578712	-0.634668	-0.158597	0.863071	-0.497273	NA	NA	NA	-	-0.675387	0.0575855	-0.0898776	0.0971845	0.872282	0.0130259	-0.537992	0.0575855
BRCA1	MIMAT0000440	hsa-miR-191	CAACGGAAUCCCAAAAGCAGCU	-2.50634	-5.86117	0.733043	-1.34662	-0.725209	-1.67221	0.855197	0.434516	NA	NA	NA	-	-1.61578	1.25945	-3.76669	2.96204	0.79412	0.0863758	-0.456051	1.25945
BRCA1	MIMAT0000441	hsa-miR-9	UCUUUGGUUAUCUAGCUGUAUGA	0.26671	3.45037	0.90456	0.214837	-0.683317	3.18952	0.946624	-0.73519	NA	NA	NA	-	-0.208304	0.671771	3.31995	0.184454	0.925592	0.0297437	-0.260176	0.671771
BRCA1	MIMAT0000442	hsa-miR-9*	UAAAGCUAGAUAACCGAAAGU	3.35571	1.42897	1.39517	1.5714	2.48872	1.0286	1.47437	0.704407	NA	NA	NA	-	2.92222	0.613059	1.22878	0.283105	1.43477	0.0560039	1.13791	0.613059
BRCA1	MIMAT0000443	hsa-miR-125a	UCCCUGAGACCCUUUAACCUGUG	0.926167	0.00377662	1.04397	-0.312337	1.70344	0.0180013	1.09356	0.46494	NA	NA	NA	-	1.31481	0.549618	0.010889	0.0100584	1.06877	0.0350635	0.0763016	0.549618
BRCA1	MIMAT0000444	hsa-miR-126*	CAUUAUUACUUUUGGUACGCG	-0.244672	0.193652	0.925357	-0.244672	-0.346618	0.0399416	0.888609	-0.346618	NA	NA	NA	-	-0.295645	0.0720867	0.116797	0.10869	0.906983	0.0259843	-0.295645	0.0720867
BRCA1	MIMAT0000445	hsa-miR-126	UCGUACCGUGAGUAAUAAUGC	0.668948	1.15742	1.01667	-0.165116	1.33694	0.893589	1.05373	0.502871	NA	NA	NA	-	1.00294	0.472338	1.02551	0.186559	1.0352	0.0262014	0.168878	0.472338
BRCA1	MIMAT0000446	hsa-miR-127	UCGGAUCCGUCUGAGCUUGGCU	-2.56337	-3.09606	0.72875	-1.51027	-3.47749	-3.11873	0.647234	-2.4244	NA	NA	NA	-	-3.02043	0.646385	-3.10739	0.0160289	0.687992	0.0576401	-1.96733	0.646385
BRCA1	MIMAT0000447	hsa-miR-134	UGUGACUGGUUGACCAGAGGG	-0.384088	-0.490068	0.912162	-0.847947	0.386124	-0.542979	0.957031	-0.0777358	NA	NA	NA	-	0.00101774	0.544622	-0.516523	0.0374141	0.934597	0.0317268	-0.462842	0.544622
BRCA1	MIMAT0000448	hsa-miR-136	ACUCCAUUUGUUUUGAUGAUGGA	-0.443102	-0.478153	0.906634	-0.443102	0.429939	0.045382	0.961285	0.429939	NA	NA	NA	-	-0.00658154	0.617334	-0.216386	0.370195	0.93396	0.0386443	-0.00658154	0.617334
BRCA1	MIMAT0000449	hsa-miR-146a	UGAGAACUGAAUUCCAUGGGUU	-3.65385	-2.40443	0.651319	-2.04994	-4.05197	-3.30392	0.610667	-2.44807	NA	NA	NA	-	-3.85291	0.281514	-2.85418	0.636033	0.630993	0.0287453	-2.24901	0.281514
BRCA1	MIMAT0000450	hsa-miR-149	UCUGGCUCCGUGUCUUCACUCC	-0.881996	2.96933	0.866557	-0.223501	-1	1.482	0.831735	-0.341505	NA	NA	NA	-	-0.940998	0.0834413	2.22567	1.05171	0.849146	0.0246234	-0.282503	0.0834413
BRCA1	MIMAT0000451	hsa-miR-150	UCUCCCAACCCUUGUACCAGUG	1.21622	3.53816	1.07563	0.551795	0.651002	0.693403	0.98304	-0.0134206	NA	NA	NA	-	0.93361	0.399668	2.11578	2.01154	1.02934	0.0654737	0.269187	0.399668
BRCA1	MIMAT0000452	hsa-miR-154	UAGGUUAUCCGUGUUGCCUUCG	-3.64567	-4.17025	0.651868	-1.10139	-4.32211	-3.9173	0.594193	-1.77783	NA	NA	NA	-	-3.98389	0.478311	-4.04377	0.178857	0.623031	0.0407819	-1.43961	0.478311
BRCA1	MIMAT0000453	hsa-miR-154*	AAUCAUACACGGUUGACCUAUU	0.271688	1.1419	0.975909	0.45421	-0.139692	-0.0452467	0.90742	0.042829	NA	NA	NA	-	0.0659979	0.29089	0.548326	0.839438	0.941665	0.0484292	0.248519	0.29089
BRCA1	MIMAT0000454	hsa-miR-184	UGGACGGAGAACUGAUAAGGGU	-0.870123	0	0.867618	-0.235457	-1.14677	0	0.819468	-0.512105	NA	NA	NA	-	-1.00845	0.195619	0	0	0.843543	0.0340471	-0.373781	0.195619
BRCA1	MIMAT0000455	hsa-miR-185	UGGAGAGAAAGGCAGUUC	-3.17229	-1.41886	0.684443	-1.68459	-3.29637	-0.714255	0.659211	-1.80867	NA	NA	NA	-	-3.23433	0.0877402	-1.06656	0.498229	0.671827	0.0178415	-1.74663	0.0877402
BRCA1	MIMAT0000456	hsa-miR-186	CAAAGAAUUCUCCUUUUGGGCUU	1.37798	2.59954	1.09371	1.63802	1.21268	1.57845	1.04056	1.47271	NA	NA	NA	-	1.29533	0.116889	2.08899	0.722017	1.06713	0.0375842	1.55537	0.116889
BRCA1	MIMAT0000457	hsa-miR-188	CAUCCCUUGCAUGGUGGAGGGU	0.0334669	-2.46081	0.952253	-0.464592	0.78464	-0.928076	0.99643	0.286581	NA	NA	NA	-	0.409053	0.531159	-1.69444	1.0838	0.974341	0.0312381	-0.0890056	0.531159
BRCA1	MIMAT0000458	hsa-miR-190	UGAUAUGUUUGAUAUAUUAGGU	3.56561	2.75562	1.37015	0.821787	3.4273	3.09028	1.30206	0.683474	NA	NA	NA	-	3.49646	0.097802	2.92295	0.236642	1.33611	0.048147	0.75263	0.097802
BRCA1	MIMAT0000459	hsa-miR-193a	AACUGGCCUACAAAGUCCCAG	2.35841	-0.00377662	1.20994	0.910051	2.12213	-0.0180013	1.14091	0.67377	NA	NA	NA	-	2.24027	0.167076	-0.010889	0.0100584	1.17542	0.0488122	0.79191	0.167076
BRCA1	MIMAT0000460	hsa-miR-194	UGUAACAGCAACUCCAUGUGGA	-0.0820309	-0.607388	0.993985	0.121564	-0.926355	-2.40908	0.81133	-0.72276	NA	NA	NA	-	-0.504193	0.597027	-1.50823	1.27399	0.902658	0.129157	-0.300598	0.597027
BRCA1	MIMAT0000461	hsa-miR-195	UAGCAGCACAGAAAUAUUGGC	-2.13294	-4.35782	0.745064	-0.265421	-1.12464	-2.3544	0.786609	0.742873	NA	NA	NA	-	-1.62879	0.712971	-3.35611	1.41663	0.765837	0.029377	0.238726	0.712971
BRCA1	MIMAT0000462	hsa-miR-206	UGGAAUGUAAGGAAGUGUGUGG	-4.73194	-10.3928	0.517073	-0.531776	-4.41992	-10.5322	0.470362	-0.219756	NA	NA	NA	-	-4.57593	0.220632	-10.4625	0.0986234	0.493718	0.0330297	-0.375766	0.220632
BRCA1	MIMAT0000510	hsa-miR-320	AAAAGCUGGGUUGAGAGGGCGAA	0.615123	2.78045	1.09631	0.194402	0.66878	3.12643	1.04065	0.248059	NA	NA	NA	-	0.641952	0.0379412	2.95344	0.244643	1.06848	0.0393616	0.221231	0.0379412
BRCA1	MIMAT0000617	hsa-miR-200c	UAAUACUGCCGGGUAAUGAUGG	0.15599	-0.403281	1.0278	-0.073678	0.961193	0.53188	1.08923	0.731525	NA	NA	NA	-	0.558591	0.569364	0.0642992	0.661258	1.05852	0.0434385	0.328923	0.569364
BRCA1	MIMAT0000646	hsa-miR-155	UUAAUGCUAAUCGUGAUAGGGG	0.259852	0.148299	0.97472	0.437121	0.187459	0.571754	0.937976	0.364728	NA	NA	NA	-	0.223655	0.0511896	0.360027	0.299428	0.956348	0.0259822	0.400925	0.0511896
BRCA1	MIMAT0000676	hsa-miR-128b	UCACAGUGAACCGGUCUCUUUC	-3.09437	-5.01885	0.689958	-2.99951	-3.05855	-3.03982	0.675275	-2.96369	NA	NA	NA	-	-3.07646	0.0253318	-4.02933	1.39939	0.682616	0.0103829	-2.9816	0.0253318
BRCA1	MIMAT0000680	hsa-miR-106b	UAAAGUGCUGACAGUGCAGAU	1.47962	1.69103	1.10522	0.525776	0.733449	0.0452467	0.99128	-0.220397	NA	NA	NA	-	1.10654	0.527624	0.868136	1.16374	1.04825	0.0805675	0.15269	0.527624
BRCA1	MIMAT0000681	hsa-miR-29c	UAGCACCAUUUGAAAUCGGU	1.04772	2.7212	1.16504	0.310082	0.575288	2.28937	1.02557	-0.162345	NA	NA	NA	-	0.811501	0.334057	2.50529	0.30535	1.0953	0.0986145	0.0738683	0.334057
BRCA1	MIMAT0000682	hsa-miR-200a	UAACACUGUCUGGUAACGAUGU	2.02255	1.33549	1.33611	-0.858635	1.81323	0.0924631	1.24413	-1.06796	NA	NA	NA	-	1.91789	0.148015	0.713978	0.878955	1.29012	0.0650438	-0.963297	0.148015
BRCA1	MIMAT0000683	hsa-miR-302a*	UAAACGUGGAUGUACUUGCUUU	-2.82994	-4.49713	0.675537	-1.53926	-2.97334	-4.80919	0.589481	-1.68266	NA	NA	NA	-	-2.90164	0.101399	-4.65316	0.22066	0.632509	0.0608508	-1.61096	0.101399
BRCA1	MIMAT0000684	hsa-miR-302a	UAAGUGCUUCCAUGUUUUGGUGA	0.219849	-1.8083	1.03707	-0.441855	-0.0383453	-1.73152	0.931922	-0.700048	NA	NA	NA	-	0.0907516	0.182571	-1.76991	0.054295	0.984494	0.0743481	-0.570951	0.182571
BRCA1	MIMAT0000685	hsa-miR-34b	UAGGCAGUGUCAUUAGCUGAUUG	2.52122	3.14959	1.33207	6.22281	2.59409	2.53679	1.5118	6.29568	NA	NA	NA	-	2.55765	0.0515291	2.84319	0.433316	1.42194	0.127087	6.25925	0.0515291
BRCA1	MIMAT0000686	hsa-miR-34c	AGGCAGUGUAGUUAGCUGAUUGC	2.22435	3.84857	1.27934	1.43806	2.29974	2.89459	1.45112	1.51344	NA	NA	NA	-	2.26204	0.0533053	3.37158	0.674571	1.36523	0.121468	1.47575	0.0533053
BRCA1	MIMAT0000687	hsa-miR-299-3p	UAUGUGGGAUGGUAAACCGCUU	-4.71534	-3.62049	0.518281	-0.3459	-4.40604	-3.30231	0.471382	-0.0365948	NA	NA	NA	-	-4.56069	0.218712	-3.4614	0.22499	0.494831	0.0331623	-0.191247	0.218712
BRCA1	MIMAT0000688	hsa-miR-301	CAGUGCAAUAGUAUUGUCAAAGC	-0.00297534	-1.83905	1.00509	-1.11544	0.0327108	-2.00545	0.942313	-1.07976	NA	NA	NA	-	0.0148677	0.0252339	-1.92225	0.117665	0.973702	0.0443908	-1.0976	0.0252339
BRCA1	MIMAT0000689	hsa-miR-99b	CACCCGUAGAACCGACCUUGCG	2.4681	3.87004	1.23183	1.10166	2.5193	3.08355	1.48068	1.15285	NA	NA	NA	-	2.4937	0.0361974	3.4768	0.556133	1.35626	0.175963	1.12725	0.0361974
BRCA1	MIMAT0000690	hsa-miR-296	AGGGCCCCCCCUCAAUCCUGU	-0.952285	1.52402	0.879549	-0.738483	-0.0327108	2.55062	0.932742	0.181092	NA	NA	NA	-	-0.492498	0.650237	2.03732	0.725918	0.906146	0.037613	-0.278695	0.650237
BRCA1	MIMAT0000691	hsa-miR-130b	CAGUGCAAUGAUGAAAGGGCAU	0.799163	1.09001	1.0304	-1.06369	1.53581	1.54142	1.07516	-0.327041	NA	NA	NA	-	1.16749	0.52089	1.31571	0.319191	1.05278	0.0316467	-0.695366	0.52089
BRCA1	MIMAT0000692	hsa-miR-30e-5p	UGUAAACAUCCUUGACUGGA	1.37568	2.79767	1.21999	-0.0954977	1.09556	2.57879	1.11231	-0.375622	NA	NA	NA	-	1.23562	0.198078	2.68823	0.154768	1.16615	0.0761438	-0.23556	0.198078
BRCA1	MIMAT0000693	hsa-miR-30e-3p	CUUUCAGUCGGAUGUUUACAGC	-0.729364	-0.0251646	0.907543	-0.730889	-0.706819	-0.058399	0.839607	-0.708344	NA	NA	NA	-	-0.718092	0.0159417	-0.0417818	0.0235003	0.873575	0.048038	-0.719616	0.0159417
BRCA1	MIMAT0000703	hsa-miR-361	UUAUCAGAAUCUCCAGGGGUAC	-0.059926	-0.686678	0.937564	-1.05466	-0.745288	-0.912835	0.94985	-1.74002	NA	NA	NA	-	-0.402607	0.484624	-0.799757	0.159917	0.943707	0.00868741	-1.39734	0.484624
BRCA1	MIMAT0000705	hsa-miR-362	AAUCCUUGGAACCUAGGUGUGAGU	-1.92763	-4.50557	0.727166	-2.43228	-1.97871	-3.73862	0.800027	-2.48335	NA	NA	NA	-	-1.95317	0.0361153	-4.1221	0.542319	0.763596	0.0515205	-2.45782	0.0361153
BRCA1	MIMAT0000707	hsa-miR-363	AAUUGCACGGUAUCCAUCUGUA	1.39093	-0.368121	1.14218	1.00907	0.467956	0.00884546	1.12457	0.0860917	NA	NA	NA	-	0.929443	0.652641	-0.179638	0.266556	1.13338	0.0124551	0.547579	0.652641
BRCA1	MIMAT0000710	hsa-miR-365	UAAUGCCCCUAAAAAUCCUUAU	0.241586	0.0933504	0.976828	-0.218013	1.09346	0.785684	1.22685	0.633859	NA	NA	NA	-	0.667522	0.602365	0.439517	0.489554	1.10184	0.176795	0.207923	0.602365
BRCA1	MIMAT0000714	hsa-miR-302b*	ACUUUAACAUGGAAGUGCUUUCU	1.24661	0.768341	1.19806	0.407311	0.664778	0.0239547	1.04	-0.174519	NA	NA	NA	-	0.955692	0.411416	0.396148	0.526361	1.11903	0.11177	0.116396	0.411416
BRCA1	MIMAT0000715	hsa-miR-302b	UAAGUGCUUCCAUGUUUUAGUAG	0.2107	-0.118419	1.03573	-0.640515	0.089439	0	0.950692	-0.761776	NA	NA	NA	-	0.150069	0.0857444	-0.0592096	0.083735	0.993213	0.0601336	-0.701145	0.0857444
BRCA1	MIMAT0000716	hsa-miR-302c*	UUUAACAUGGGGGUACCUGCUG	0.180905	1.07961	1.03141	0.0137492	0.513778	2.01433	1.01578	0.346622	NA	NA	NA	-	0.347341	0.235377	1.54697	0.660945	1.02359	0.0110515	0.180186	0.235377
BRCA1	MIMAT0000717	hsa-miR-302c	UAAGUGCUUCCAUGUUUCAGUGG	0.713809	0.85242	1.11162	-0.287648	0.483004	0.277844	1.01091	-0.518453	NA	NA	NA	-	0.598406	0.163204	0.565132	0.406287	1.06127	0.0712151	-0.40305	0.163204
BRCA1	MIMAT0000718	hsa-miR-302d	UAAGUGCUUCCAUGUUUGAGUGU	0.667693	0.259585	1.10444	-0.332989	0.355576	-0.332827	0.991006	-0.645105	NA	NA	NA	-	0.511634	0.2207	-0.0366205	0.418898	1.04772	0.0802108	-0.489047	0.2207
BRCA1	MIMAT0000719	hsa-miR-367	AAUUGCACUUUAGCAAUGGUGA	-1.04571	-3.19542	0.819877	-0.6146	-0.504493	-2.78271	0.982221	-0.0733862	NA	NA	NA	-	-0.775099	0.382696	-2.98906	0.291829	0.901049	0.114795	-0.343993	0.382696
BRCA1	MIMAT0000720	hsa-miR-368	ACAUAGAGGAAAUUCCACGUUU	0.0238719	0.915931	0.948315	0.00554265	-0.653399	-0.191798	0.962075	-0.671728	NA	NA	NA	-	-0.314763	0.478903	0.362066	0.783282	0.955195	0.00972962	-0.333093	0.478903
BRCA1	MIMAT0000721	hsa-miR-369-3p	AAUAAUACAUGGUUGAUCUUU	-0.54872	-0.13553	0.877237	-1.12938	-0.435846	0.394515	0.99165	-1.01651	NA	NA	NA	-	-0.492283	0.0798136	0.129493	0.374798	0.934443	0.0809021	-1.07294	0.0798136
BRCA1	MIMAT0000722	hsa-miR-370	GCCUGCUGGGGUGGAACCUGG	2.07859	2.23748	1.25421	1.16116	1.63221	2.29882	1.32238	0.714781	NA	NA	NA	-	1.8554	0.315639	2.26815	0.0433772	1.2883	0.0482008	0.937972	0.315639
BRCA1	MIMAT0000723	hsa-miR-371	GUGCCGCCAUCUUUUGAGUGU	0.197571	0.0740822	0.970995	-0.970406	-0.317059	0.179888	1.00818	-1.48504	NA	NA	NA	-	-0.059744	0.363898	0.126985	0.0748157	0.989588	0.0262936	-1.22772	0.363898
BRCA1	MIMAT0000724	hsa-miR-372	AAAGUGCUGCGACAUUUGAGCGU	-0.0291132	-0.74335	0.941503	-1.57107	-1.34487	-0.608594	0.873806	-2.88683	NA	NA	NA	-	-0.686992	0.93038	-0.675972	0.095287	0.907655	0.0478691	-2.22895	0.93038
BRCA1	MIMAT0000725	hsa-miR-373*	ACUCAAAAUGGGGGCGCUUUCC	2.18504	0.954386	1.27251	2.03459	0.715099	1.58029	1.16392	0.564651	NA	NA	NA	-	1.45007	1.0394	1.26734	0.442578	1.21822	0.0767838	1.29962	1.0394
BRCA1	MIMAT0000726	hsa-miR-373	GAAGUGCUUCGAUUUUGGGGUGU	1.01828	0.704976	1.08571	-0.443089	-0.000791825	0.423073	1.05355	-1.46216	NA	NA	NA	-	0.508743	0.720591	0.564024	0.199336	1.06963	0.0227442	-0.952624	0.720591
BRCA1	MIMAT0000727	hsa-miR-374	UUAUAAUACAACCUGAUAAGUG	0.208395	-0.851818	0.972426	-2.0131	-1.51422	-1.22116	0.853452	-3.73571	NA	NA	NA	-	-0.652914	1.21807	-1.03649	0.261165	0.912939	0.0841278	-2.8744	1.21807
BRCA1	MIMAT0000728	hsa-miR-375	UUUGUUCGUUCGGCUCGCGUGA	-0.144274	1.41417	0.926865	-0.755245	-0.260821	0.940517	1.0161	-0.871792	NA	NA	NA	-	-0.202548	0.0824111	1.17734	0.334922	0.971484	0.0630998	-0.813519	0.0824111
BRCA1	MIMAT0000729	hsa-miR-376a	AUCAUAGAGGAAAAUCCACGU	-0.561532	-0.302553	0.875709	-0.55632	-0.102863	0	1.03869	-0.0976511	NA	NA	NA	-	-0.332198	0.324328	-0.151276	0.213937	0.957198	0.115243	-0.326986	0.324328
BRCA1	MIMAT0000730	hsa-miR-377	AUCACACAAAGGCAACUUUUGU	-1.19424	-0.739029	0.803474	-0.931741	-1.50627	-0.41509	0.854396	-1.24378	NA	NA	NA	-	-1.35026	0.220642	-0.57706	0.22906	0.828935	0.036008	-1.08776	0.220642
BRCA1	MIMAT0000731	hsa-miR-378	CUCCUGACUCCAGGUCCUGUGU	-0.919218	-1.16118	0.83411	-2.7574	-1.6643	-0.453073	0.83581	-3.50249	NA	NA	NA	-	-1.29176	0.526855	-0.807128	0.500709	0.83496	0.00120255	-3.12994	0.526855
BRCA1	MIMAT0000732	hsa-miR-422b	CUGGACUUGGAGUCAGAAGGCC	1.40995	-0.00561739	1.14514	2.75109	0.114752	0.599525	1.07063	1.45589	NA	NA	NA	-	0.762353	0.915846	0.296954	0.4279	1.10788	0.052692	2.10349	0.915846
BRCA1	MIMAT0000733	hsa-miR-379	UGGUAGACUAUGGAACGUA	0.784203	3.15208	1.05168	0.964215	0.539102	3.64284	1.13576	0.719114	NA	NA	NA	-	0.661653	0.173313	3.39746	0.347025	1.09372	0.0594546	0.841665	0.173313
BRCA1	MIMAT0000734	hsa-miR-380-5p	UGGUUGACCAUAGAACAUGCGC	-0.612984	-0.224495	0.8696	-0.0726869	-1.86394	-0.183659	0.812908	-1.32364	NA	NA	NA	-	-1.23846	0.884558	-0.204077	0.0288755	0.841254	0.0400871	-0.698164	0.884558
BRCA1	MIMAT0000735	hsa-miR-380-3p	UAUGUAAUAUGGUCCACAUCUU	-0.354266	0.687159	0.900757	-0.752931	-1.03553	2.036	0.912247	-1.43419	NA	NA	NA	-	-0.694896	0.481723	1.36158	0.953776	0.906502	0.00812467	-1.09356	0.481723
BRCA1	MIMAT0000736	hsa-miR-381	UAUACAAGGGCAAGCUCUCUGU	-3.41367	-7.14378	0.594045	-2.98937	-4.40316	-3.89802	0.570907	-3.97886	NA	NA	NA	-	-3.90842	0.699675	-5.5209	2.2951	0.582476	0.0163614	-3.48412	0.699675
BRCA1	MIMAT0000737	hsa-miR-382	GAAGUUGUUCGUGGUGGAUUCG	0.00123207	0.791884	0.945399	1.20147	-1.52336	0.946798	0.852367	-0.323121	NA	NA	NA	-	-0.761064	1.07805	0.869341	0.109541	0.898883	0.0657831	0.439175	1.07805
BRCA1	MIMAT0000738	hsa-miR-383	AGAUCAGAAGGUGAUUGUGGCU	0.0279883	0.147883	0.948847	1.14635	1.40588	1.17097	1.28138	2.52424	NA	NA	NA	-	0.716936	0.974319	0.659425	0.723431	1.11511	0.235133	1.8353	0.974319
BRCA1	MIMAT0000750	hsa-miR-340	UCCGUCUCAGUUACUUUAUAGCC	1.35394	2.21558	1.13645	1.06318	1.36544	-0.00884546	1.27418	1.07468	NA	NA	NA	-	1.35969	0.00813118	1.10337	1.57291	1.20532	0.0973929	1.06893	0.00813118
BRCA1	MIMAT0000751	hsa-miR-330	GCAAAGCACACGGCCUGCAGAGA	0.797525	1.07443	1.12478	-0.204713	1.25896	1.50905	1.14104	0.256726	NA	NA	NA	-	1.02824	0.326286	1.29174	0.307325	1.13291	0.0114972	0.0260067	0.326286
BRCA1	MIMAT0000752	hsa-miR-328	CUGGCCCUCUCUGCCCUUCCGU	2.78518	3.51071	1.48728	0.0501318	2.55079	3.1914	1.39589	-0.184256	NA	NA	NA	-	2.66799	0.165737	3.35105	0.225787	1.44158	0.0646253	-0.0670623	0.165737
BRCA1	MIMAT0000753	hsa-miR-342	UCUCACACAGAAAUCGCACCCGUC	4.60526	7.12755	1.7688	5.64713	5.38329	4.82732	2.22884	6.42516	NA	NA	NA	-	4.99428	0.550148	5.97743	1.62651	1.99882	0.325299	6.03615	0.550148
BRCA1	MIMAT0000754	hsa-miR-337	UCCAGCUCCUAUAUGAUGCCUUU	-3.05597	-4.87991	0.654413	-1.81851	-2.88672	-5.45898	0.597503	-1.64926	NA	NA	NA	-	-2.97134	0.119681	-5.16944	0.409463	0.625958	0.0402415	-1.73389	0.119681
BRCA1	MIMAT0000755	hsa-miR-323	GCACAUUACACGGUCGACCUCU	-0.567119	-0.815147	0.928475	-0.489808	0.0365974	-0.0375178	0.942885	0.113908	NA	NA	NA	-	-0.265261	0.426892	-0.426332	0.549867	0.93568	0.010189	-0.18795	0.426892
BRCA1	MIMAT0000756	hsa-miR-326	CCUCUGGGCCCUUCCUCCAG	1.60802	1.89291	1.26049	0.0581226	1.43317	0.869054	1.17248	-0.116731	NA	NA	NA	-	1.52059	0.12364	1.38098	0.723978	1.21649	0.0622308	-0.0293041	0.12364
BRCA1	MIMAT0000757	hsa-miR-151	ACUAGACUGAAGCUCCUUGAGG	-1.1678	0.00377662	0.841418	-1.02803	-0.517886	-0.0410864	0.873335	-0.37812	NA	NA	NA	-	-0.842842	0.459557	-0.0186549	0.0317229	0.857376	0.0225693	-0.703075	0.459557
BRCA1	MIMAT0000758	hsa-miR-135b	UAUGGCUUUUCAUUCCUAUGUG	0	0.344028	0.948976	-0.453323	1.29069	1.61042	1.04881	0.837363	NA	NA	NA	-	0.645343	0.912653	0.977225	0.895476	0.998891	0.0705909	0.19202	0.912653
BRCA1	MIMAT0000759	hsa-miR-148b	UCAGUGCAUCACAGAACUUUGU	1.27406	4.18264	1.08206	0.0648257	1.302	2.36055	1.05001	0.0927657	NA	NA	NA	-	1.28803	0.0197565	3.2716	1.28841	1.06604	0.0226659	0.0787957	0.0197565
BRCA1	MIMAT0000760	hsa-miR-331	GCCCCUGGGCCUAUCCUAGAA	-0.502092	-0.116702	0.937	-0.22109	-0.340669	-0.680398	0.888977	-0.0596672	NA	NA	NA	-	-0.421381	0.114143	-0.39855	0.398593	0.912989	0.0339574	-0.140379	0.114143
BRCA1	MIMAT0000761	hsa-miR-324-5p	CGCAUCCCCUAGGGCAUUGGUGU	0.755789	-0.0941289	1.1182	0.448219	0.789066	0.259565	1.06036	0.481496	NA	NA	NA	-	0.772428	0.0235301	0.0827182	0.2501	1.08928	0.0408975	0.464857	0.0235301
BRCA1	MIMAT0000762	hsa-miR-324-3p	CCACUGCCCCAGGUGCUGCUGG	-2.57733	-2.85961	0.699952	-2.53089	-2.56786	-2.92694	0.627985	-2.52143	NA	NA	NA	-	-2.57259	0.00669149	-2.89327	0.0476108	0.663969	0.0508883	-2.52616	0.00669149
BRCA1	MIMAT0000763	hsa-miR-338	UCCAGCAUCAGUGAUUUUGUUGA	-2.7149	-3.01423	0.686548	-0.348052	-2.68265	-3.50858	0.616837	-0.315804	NA	NA	NA	-	-2.69878	0.0228029	-3.26141	0.34956	0.651692	0.0492935	-0.331928	0.0228029
BRCA1	MIMAT0000764	hsa-miR-339	UCCCUGUCCUCCAGGAGCUCA	0.711194	-0.0941289	1.11121	-0.326841	0.710553	-0.259565	1.04745	-0.327482	NA	NA	NA	-	0.710873	0.00045355	-0.176847	0.116981	1.07933	0.0450876	-0.327162	0.00045355
BRCA1	MIMAT0000765	hsa-miR-335	UCAAGAGCAAUAACGAAAAAUGU	-1.28049	-0.297767	0.839898	0.378362	-1.17359	-0.432278	0.780625	0.485268	NA	NA	NA	-	-1.22704	0.0755941	-0.365023	0.0951134	0.810261	0.0419125	0.431815	0.0755941
BRCA1	MIMAT0000770	hsa-miR-133b	UUGGUCCCCUUCAACCAGCUA	0.283387	-0.379231	0.977086	0.984055	-0.499011	-1.09195	0.875006	0.201657	NA	NA	NA	-	-0.107812	0.553239	-0.73559	0.503969	0.926046	0.0721817	0.592856	0.553239
BRCA1	MIMAT0000771	hsa-miR-325	CCUAGUAGGUGUCCAGUAAGUGU	0.510594	-0.635564	1.08032	0.03618	0.507238	-0.144387	1.01474	0.0328238	NA	NA	NA	-	0.508916	0.00237319	-0.389975	0.347314	1.04753	0.0463739	0.0345019	0.00237319
BRCA1	MIMAT0000772	hsa-miR-345	UGCUGACUCCUAGUCCAGGGC	-1.33835	-1.4331	0.787871	-3.89753	-0.966838	-1.86246	0.921009	-3.52602	NA	NA	NA	-	-1.1526	0.262702	-1.64778	0.3036	0.85444	0.0941427	-3.71178	0.262702
BRCA1	MIMAT0000773	hsa-miR-346	UGUCUGCCCGCAUGCCUGCCUCU	-1.76811	-2.22647	0.743122	-1.58794	-2.03536	-3.20087	0.793744	-1.85519	NA	NA	NA	-	-1.90173	0.188973	-2.71367	0.688999	0.768433	0.0357953	-1.72156	0.188973
BRCA1	MIMAT0001075	hsa-miR-384	AUUCCUAGAAAUUGUUCAUA	0.442309	-0.0662775	1.00387	-0.174625	1.40986	0	1.28208	0.792924	NA	NA	NA	-	0.926083	0.68416	-0.0331387	0.0468652	1.14298	0.196724	0.30915	0.68416
BRCA1	MIMAT0001080	hsa-miR-196b	UAGGUAGUUUCCUGUUGUUGG	0.00297534	0.899268	1.00593	-0.314647	0.112464	1.28877	0.954114	-0.205158	NA	NA	NA	-	0.0577195	0.0774199	1.09402	0.27542	0.980023	0.036641	-0.259902	0.0774199
BRCA1	MIMAT0001339	hsa-miR-422a	CUGGACUUAGGGUCAGAAGGCC	1.10286	1.29829	1.09828	2.7117	0.789168	1.52303	1.17598	2.39801	NA	NA	NA	-	0.946016	0.221817	1.41066	0.158914	1.13713	0.0549437	2.55485	0.221817
BRCA1	MIMAT0001340	hsa-miR-423	AGCUCGGUCUGAGGCCCCUCAG	-0.978821	-2.5565	0.827373	-1.0069	-2.17147	-2.28708	0.778849	-2.19955	NA	NA	NA	-	-1.57515	0.843332	-2.42179	0.190504	0.803111	0.0343112	-1.60322	0.843332
BRCA1	MIMAT0001341	hsa-miR-424	CAGCAGCAAUUCAUGUUUUGAA	-0.943894	-0.0933504	0.831314	0.105076	0.225944	0.00884546	1.08732	1.27491	NA	NA	NA	-	-0.358975	0.8272	-0.0422525	0.0722634	0.959318	0.181025	0.689994	0.8272
BRCA1	MIMAT0001343	hsa-miR-425-3p	AUCGGGAAUGUCGUGUCCGCC	-0.303487	0.100999	0.907002	1.06943	0.42078	-0.87648	1.11721	1.7937	NA	NA	NA	-	0.0586466	0.512135	-0.38774	0.691182	1.01211	0.148639	1.43157	0.512135
BRCA1	MIMAT0001412	hsa-miR-18b	UAAGGUGCAUCUAGUGCAGUUA	3.07427	0.935001	1.30253	2.06655	1.86457	1.04163	1.11154	0.856849	NA	NA	NA	-	2.46942	0.855388	0.988314	0.0753966	1.20704	0.135049	1.4617	0.855388
BRCA1	MIMAT0001413	hsa-miR-20b	CAAAGUGCUCAUAGUGCAGGUAG	-0.164195	-0.499245	0.982573	0.0161634	-0.410227	-0.139859	0.87938	-0.229868	NA	NA	NA	-	-0.287211	0.17397	-0.319552	0.254124	0.930976	0.0729683	-0.106852	0.17397
BRCA1	MIMAT0001532	hsa-miR-448	UUGCAUAUGUAGGAUGUCCCAU	-1.68823	-2.23003	0.751243	-2.21044	-3.10926	-3.70755	0.683552	-3.63148	NA	NA	NA	-	-2.39874	1.00482	-2.96879	1.04476	0.717397	0.0478649	-2.92096	1.00482
BRCA1	MIMAT0001536	hsa-miR-429	UAAUACUGUCUGGUAAAACCGU	-2.65606	-1.98792	0.65855	-2.78835	-2.75887	-2.56062	0.717712	-2.89116	NA	NA	NA	-	-2.70746	0.0726971	-2.27427	0.404961	0.688131	0.0418334	-2.83976	0.0726971
BRCA1	MIMAT0001541	hsa-miR-449	UGGCAGUGUAUUGUUAGCUGGU	0.906673	0.599855	1.06935	0.486059	-0.695178	-0.00884546	0.956497	-1.11579	NA	NA	NA	-	0.105747	1.13268	0.295505	0.430416	1.01292	0.0797987	-0.314867	1.13268
BRCA1	MIMAT0001545	hsa-miR-450	UUUUUGCGAUGUGUUCCUAAUA	-1.34025	-0.859038	0.787668	-1.71175	-0.0705092	-0.598955	1.04337	-0.442013	NA	NA	NA	-	-0.70538	0.897842	-0.728997	0.183907	0.915521	0.180811	-1.07688	0.897842
BRCA1	MIMAT0001618	hsa-miR-191*	GCUGCGCUUGGAUUUCGUCCCC	-0.905648	-4.03256	0.864449	-0.553897	-0.400913	-1.77282	0.883738	-0.049162	NA	NA	NA	-	-0.653281	0.356901	-2.90269	1.59787	0.874094	0.0136399	-0.301529	0.356901
BRCA1	MIMAT0001620	hsa-miR-200a*	CAUCUUACCGGACAGUGCUGGA	1.72403	0.499245	1.28121	0.477322	1.61071	0.139859	1.20542	0.364007	NA	NA	NA	-	1.66737	0.0801262	0.319552	0.254124	1.24332	0.0535909	0.420665	0.0801262
BRCA1	MIMAT0001621	hsa-miR-369-5p	AGAUCGACCGUGUUAUAUUCGC	-0.711999	-1.8857	0.857962	-0.921866	-0.0745354	-0.454	1.04279	-0.284402	NA	NA	NA	-	-0.393267	0.450755	-1.16985	1.01237	0.950376	0.130693	-0.603134	0.450755
BRCA1	MIMAT0001625	hsa-miR-431	UGUCUUGCAGGCCGUCAUGCA	-0.00123207	1.35388	0.945082	1.16462	0.25954	0.567448	1.09242	1.4254	NA	NA	NA	-	0.129154	0.184394	0.960666	0.556095	1.01875	0.104183	1.29501	0.184394
BRCA1	MIMAT0001627	hsa-miR-433	AUCAUGAUGGGCUCCUCGGUGU	3.00075	6.68657	1.42188	2.47639	2.39192	5.50532	1.46985	1.86755	NA	NA	NA	-	2.69634	0.430512	6.09594	0.835271	1.44587	0.0339202	2.17197	0.430512
BRCA1	MIMAT0001629	hsa-miR-329	AACACACCUGGUUAACCUCUUU	0.862183	2.69571	1.13505	0.458083	0.568237	1.75502	1.02445	0.164137	NA	NA	NA	-	0.71521	0.207851	2.22537	0.665171	1.07975	0.0782079	0.31111	0.207851
BRCA1	MIMAT0001630	hsa-miR-453	GAGGUUGUCCGUGGUGAGUUCG	0.143768	1.56636	0.963913	0.738349	0.699836	1.06226	1.16145	1.29442	NA	NA	NA	-	0.421802	0.3932	1.31431	0.356454	1.06268	0.139682	1.01638	0.3932
BRCA1	MIMAT0001631	hsa-miR-451	AAACCGUUACCAUUACUGAGUUU	-2.89905	-4.63838	0.637133	-2.61604	-1.76065	-4.30532	0.824677	-1.47765	NA	NA	NA	-	-2.32985	0.804964	-4.47185	0.235506	0.730905	0.132614	-2.04685	0.804964
BRCA1	MIMAT0001635	hsa-miR-452	UGUUUGCAGAGGAAACUGAGAC	-1.72128	-0.331545	0.747872	0.065309	0.228789	1.48582	1.08775	2.01538	NA	NA	NA	-	-0.746244	1.37891	0.577136	1.28507	0.917813	0.240332	1.04034	1.37891
BRCA1	MIMAT0001636	hsa-miR-452*	UCAGUCUCAUCUGCAAAGAAG	-1.52846	0	0.767753	-1.97729	-1.20184	-0.394515	0.891375	-1.65067	NA	NA	NA	-	-1.36515	0.230956	-0.197258	0.278964	0.829564	0.0874134	-1.81398	0.230956
BRCA1	MIMAT0001638	hsa-miR-409-5p	AGGUUACCCGAGCAACUUUGCA	1.11336	3.30813	1.09985	1.90442	0.844394	2.22822	1.18506	1.63545	NA	NA	NA	-	0.978878	0.190189	2.76817	0.763609	1.14245	0.0602495	1.76994	0.190189
BRCA1	MIMAT0001639	hsa-miR-409-3p	CGAAUGUUGCUCGGUGAACCCCU	0.602367	2.40168	1.02598	0.871101	0.960263	2.1409	1.20432	1.229	NA	NA	NA	-	0.781315	0.253071	2.27129	0.184396	1.11515	0.126108	1.05005	0.253071
BRCA1	MIMAT0002170	hsa-miR-412	ACUUCACCUGGUCCACUAGCCGU	-1.10092	-1.83166	0.81374	-1.71865	-0.83887	-0.683337	0.937559	-1.4566	NA	NA	NA	-	-0.969895	0.185299	-1.2575	0.811986	0.87565	0.0875531	-1.58763	0.185299
BRCA1	MIMAT0002171	hsa-miR-410	AAUAUAACACAGAUGGCCUGU	0.0878471	0	0.956606	-2.01472	0.158918	-0.186905	1.07723	-1.94365	NA	NA	NA	-	0.123383	0.0502547	-0.0934523	0.132162	1.01692	0.0852916	-1.97919	0.0502547
BRCA1	MIMAT0002172	hsa-miR-376b	AUCAUAGAGGAAAAUCCAUGUU	-1.59057	0	0.761292	-1.53627	-2.456	-0.447192	0.74861	-2.4017	NA	NA	NA	-	-2.02328	0.611954	-0.223596	0.316213	0.754951	0.00896752	-1.96898	0.611954
BRCA1	MIMAT0002173	hsa-miR-483	UCACUCCUCUCCUCCCGUCUUCU	1.0366	2.64389	1.08842	2.54949	0.346852	1.3007	1.10577	1.85974	NA	NA	NA	-	0.691728	0.487728	1.97229	0.949779	1.0971	0.0122689	2.20461	0.487728
BRCA1	MIMAT0002174	hsa-miR-484	UCAGGCUCAGUCCCCUCCCGAU	1.13582	0.964373	1.10322	1.17629	-0.585508	-0.00884546	0.971209	-0.545033	NA	NA	NA	-	0.275156	1.21716	0.477764	0.68817	1.03721	0.0933434	0.31563	1.21716
BRCA1	MIMAT0002175	hsa-miR-485-5p	AGAGGCUGGCCGUGAUGAAUUC	-1.1308	-2.27131	0.810439	-1.59225	0.712072	-1.09746	1.16343	0.250627	NA	NA	NA	-	-0.209364	1.30311	-1.68438	0.83004	0.986935	0.249604	-0.670809	1.30311
BRCA1	MIMAT0002176	hsa-miR-485-3p	GUCAUACACGGCUCUCCUCUCU	1.47672	3.34569	1.15559	1.22456	0.062645	1.4961	1.06289	-0.18952	NA	NA	NA	-	0.769685	0.999905	2.4209	1.30786	1.10924	0.0655523	0.51752	0.999905
BRCA1	MIMAT0002177	hsa-miR-486	UCCUGUACUGAGCUGCCCCGAG	0.695762	0.0662775	1.0391	0.711904	2.85406	0.931302	1.5675	2.8702	NA	NA	NA	-	1.77491	1.52615	0.49879	0.611665	1.3033	0.373636	1.79105	1.52615
BRCA1	MIMAT0002178	hsa-miR-487a	AAUCAUACAGGGACAUCCAGUU	-0.981722	-0.785983	0.827046	-1.76142	-0.539029	-1.333	0.977511	-1.31873	NA	NA	NA	-	-0.760376	0.313031	-1.05949	0.386797	0.902279	0.106395	-1.54008	0.313031
BRCA1	MIMAT0002804	hsa-miR-488	CCCAGAUAAUGGCACUCUCAA	0.267939	0	0.980337	1.64443	1.47701	0.555661	1.29412	2.8535	NA	NA	NA	-	0.872474	0.854941	0.277831	0.392912	1.13723	0.22188	2.24896	0.854941
BRCA1	MIMAT0002805	hsa-miR-489	AGUGACAUCACAUAUACGGCAGC	0.833445	0.102719	1.05875	0.532427	1.04103	0.101706	1.21793	0.740014	NA	NA	NA	-	0.937239	0.146786	0.102212	0.000716514	1.13834	0.112562	0.63622	0.146786
BRCA1	MIMAT0002806	hsa-miR-490	CAACCUGGAGGACUCCAUGCUG	0.0518846	-0.0740822	0.951937	-0.874269	0.319447	-0.179888	1.10156	-0.606707	NA	NA	NA	-	0.185666	0.189195	-0.126985	0.0748157	1.02675	0.105803	-0.740488	0.189195
BRCA1	MIMAT0002807	hsa-miR-491	AGUGGGGAACCCUUCCAUGAGGA	0.470311	0.274123	1.00771	0.729366	0.34534	0.608594	1.10554	0.604395	NA	NA	NA	-	0.407826	0.0883679	0.441358	0.236507	1.05662	0.0691796	0.66688	0.0883679
BRCA1	MIMAT0002808	hsa-miR-511	GUGUCUUUUGCUCUGCAGUCA	2.87336	1.76004	1.50789	0.115726	2.68545	2.28457	1.46853	-0.0721858	NA	NA	NA	-	2.7794	0.132874	2.0223	0.3709	1.48821	0.0278256	0.0217701	0.132874
BRCA1	MIMAT0002809	hsa-miR-146b	UGAGAACUGAAUUCCAUAGGCU	-3.52249	-3.19659	0.660192	-2.24668	-3.09267	-2.00539	0.672946	-1.81686	NA	NA	NA	-	-3.30758	0.303932	-2.60099	0.842305	0.666569	0.00901869	-2.03177	0.303932
BRCA1	MIMAT0002810	hsa-miR-202*	UUUCCUAUGCAUAUACUUCUUU	-1.12455	-2.39863	0.858509	-0.792533	-1.1764	-3.55212	0.780282	-0.844383	NA	NA	NA	-	-1.15048	0.0366635	-2.97537	0.815643	0.819395	0.0553153	-0.818458	0.0366635
BRCA1	MIMAT0002811	hsa-miR-202	AGAGGUAUAGGGCAUGGGAAAA	0.781405	-0.199163	1.12223	-0.651886	0.856833	-0.615462	1.07164	-0.576458	NA	NA	NA	-	0.819119	0.0533354	-0.407313	0.294368	1.09694	0.0357782	-0.614172	0.0533354
BRCA1	MIMAT0002812	hsa-miR-492	AGGACCUGCGGGACAAGAUUCUU	0.688674	0.224495	1.0381	0.920738	0.716138	0.183659	1.16409	0.948202	NA	NA	NA	-	0.702406	0.0194199	0.204077	0.0288755	1.10109	0.0890913	0.93447	0.0194199
BRCA1	MIMAT0002813	hsa-miR-493-5p	UUGUACAUGGUAGGCUUUCAUU	0.177879	-0.791884	0.968397	-0.0074323	-0.453994	-0.946798	0.989148	-0.639306	NA	NA	NA	-	-0.138058	0.446802	-0.869341	0.109541	0.978773	0.0146734	-0.323369	0.446802
BRCA1	MIMAT0002814	hsa-miR-432	UCUUGGAGUAGGUCAUUGGGUGG	-0.298718	-0.102719	0.907591	0.687467	0.574865	1.23788	1.14143	1.56105	NA	NA	NA	-	0.138073	0.617717	0.567581	0.947948	1.02451	0.165347	1.12426	0.617717
BRCA1	MIMAT0002815	hsa-miR-432*	CUGGAUGGCUCCUCCAUGUCU	-3.08023	-3.89319	0.621618	0.222992	-3.90709	-4.67144	0.611715	-0.603866	NA	NA	NA	-	-3.49366	0.584677	-4.28232	0.550304	0.616666	0.0070025	-0.190437	0.584677
BRCA1	MIMAT0002816	hsa-miR-494	UGAAACAUACACGGGAAACCUCUU	-1.18465	-2.06042	0.804522	0.367955	0.000791825	-2.35358	1.05378	1.5534	NA	NA	NA	-	-0.591931	0.838237	-2.207	0.2073	0.929151	0.176252	0.960678	0.838237
BRCA1	MIMAT0002817	hsa-miR-495	AAACAAACAUGGUGCACUUCUUU	1.06167	1.03563	1.09214	-0.678965	2.37267	0.0192268	1.46592	0.632036	NA	NA	NA	-	1.71717	0.927018	0.527427	0.718703	1.27903	0.264303	-0.0234646	0.927018
BRCA1	MIMAT0002818	hsa-miR-496	AUUACAUGGCCAAUCUC	-0.533808	0.331545	0.879019	-0.786271	0.607863	0.191798	1.14668	0.3554	NA	NA	NA	-	0.0370276	0.807283	0.261671	0.0988165	1.01285	0.189265	-0.215435	0.807283
BRCA1	MIMAT0002819	hsa-miR-193b	AACUGGCCCUCAAAGUCCCGCUUU	2.54312	0.0755487	1.23318	1.02863	2.23261	0.626816	1.15374	0.718112	NA	NA	NA	-	2.38787	0.219566	0.351182	0.389805	1.19346	0.0561734	0.873369	0.219566
BRCA1	MIMAT0002820	hsa-miR-497	CAGCAGCACACUGUGGUUUGU	0.0277112	1.32928	0.948811	2.0584	1.23764	1.39504	1.25172	3.26833	NA	NA	NA	-	0.632674	0.855547	1.36216	0.0464937	1.10027	0.214189	2.66336	0.855547
BRCA1	MIMAT0002821	hsa-miR-181d	AACAUUCAUUGUUGUCGGUGGGUU	-1.86746	-1.05753	0.782908	-1.99121	-2.80256	-1.67742	0.693003	-2.92631	NA	NA	NA	-	-2.33501	0.661215	-1.36747	0.43833	0.737956	0.0635728	-2.45876	0.661215
BRCA1	MIMAT0002822	hsa-miR-512-5p	CACUCAGCCUUGAGGGCACUUUC	0.252268	-1.42012	1.03222	-0.250329	0.0010864	-1.87147	0.988463	-0.501511	NA	NA	NA	-	0.126677	0.177612	-1.64579	0.319152	1.01034	0.030941	-0.37592	0.177612
BRCA1	MIMAT0002823	hsa-miR-512-3p	AAGUGCUGUCAUAGCUGAGGUC	-0.183391	-1.59902	0.969202	-0.253058	-0.0278255	-1.48948	0.984258	-0.0974931	NA	NA	NA	-	-0.105608	0.110001	-1.54425	0.0774614	0.97673	0.0106457	-0.175276	0.110001
BRCA1	MIMAT0002824	hsa-miR-498	UUUCAAGCCAGGGGGCGUUUUUC	-0.600133	-1.2603	0.871122	0.0919111	1.35866	0.186905	1.27298	2.0507	NA	NA	NA	-	0.379262	1.38507	-0.536697	1.02333	1.07205	0.284158	1.07131	1.38507
BRCA1	MIMAT0002825	hsa-miR-520e	AAAGUGCUUCCUUUUUGAGGG	1.26724	0.016771	1.19539	-0.0744347	1.18043	0.0497527	1.17623	-0.161245	NA	NA	NA	-	1.22383	0.061384	0.0332618	0.0233216	1.18581	0.0135459	-0.11784	0.061384
BRCA1	MIMAT0002826	hsa-miR-515-5p	UUCUCCAAAAGAAAGCACUUUCUG	-0.109443	0.318769	0.979621	-0.240589	-0.0010864	0.580155	0.988146	-0.132232	NA	NA	NA	-	-0.0552648	0.0766199	0.449462	0.184828	0.983884	0.00602841	-0.18641	0.0766199
BRCA1	MIMAT0002827	hsa-miR-515-3p	GAGUGCCUUCUUUUGGAGCGU	-1.33251	-1.33872	0.82083	-0.980064	-1.14708	-0.297339	0.834496	-0.794633	NA	NA	NA	-	-1.2398	0.131119	-0.818031	0.736369	0.827663	0.00966348	-0.887349	0.131119
BRCA1	MIMAT0002828	hsa-miR-519e*	UUCUCCAAAAGGGAGCACUUUC	-2.45273	-3.10551	0.698084	-1.13934	-2.28992	-4.27659	0.705066	-0.976537	NA	NA	NA	-	-2.37133	0.115121	-3.69105	0.828079	0.701575	0.00493722	-1.05794	0.115121
BRCA1	MIMAT0002829	hsa-miR-519e	AAAGUGCCUCCUUUUAGAGUGU	-0.424908	-0.542239	0.93594	-0.716709	0.16465	-0.46638	1.0126	-0.127152	NA	NA	NA	-	-0.130129	0.41688	-0.504309	0.0536404	0.974268	0.0542039	-0.42193	0.41688
BRCA1	MIMAT0002830	hsa-miR-520f	AAGUGCUUCCUUUUAGAGGGUU	-1.08472	-2.45785	0.850773	-1.02376	-0.528144	-2.3058	0.91425	-0.467176	NA	NA	NA	-	-0.806434	0.393562	-2.38182	0.107512	0.882512	0.0448855	-0.745466	0.393562
BRCA1	MIMAT0002831	hsa-miR-526c	CUCUAGAGGGAAGCGCUUUCUGUU	-0.486939	-0.00931286	0.927583	-0.540273	0.103259	0	1.00347	0.0499248	NA	NA	NA	-	-0.19184	0.417333	-0.00465643	0.00658519	0.965526	0.0536603	-0.245174	0.417333
BRCA1	MIMAT0002832	hsa-miR-519c	AAAGUGCAUCUUUUUAGAGGAU	2.84477	3.24562	1.50166	-0.448611	2.94462	3.63713	1.52575	-0.34876	NA	NA	NA	-	2.89469	0.0706052	3.44138	0.276836	1.51371	0.0170301	-0.398686	0.0706052
BRCA1	MIMAT0002833	hsa-miR-520a*	CUCCAGAGGGAAGUACUUUCU	-1.75417	-2.43984	0.772279	0.293112	-1.77596	-3.24125	0.760584	0.271324	NA	NA	NA	-	-1.76507	0.0154065	-2.84055	0.566681	0.766432	0.00827004	0.282218	0.0154065
BRCA1	MIMAT0002834	hsa-miR-520a	AAAGUGCUUCCCUUUGGACUGU	0.999256	0.892804	1.14995	-0.0697304	1.34802	1.90984	1.20567	0.279035	NA	NA	NA	-	1.17364	0.246615	1.40132	0.719155	1.17781	0.0393933	0.104652	0.246615
BRCA1	MIMAT0002835	hsa-miR-526b	CUCUUGAGGGAAGCACUUUCUGUU	1.57982	2.269	1.25066	1.12671	1.5022	2.1537	1.23339	1.04909	NA	NA	NA	-	1.54101	0.0548819	2.21135	0.0815254	1.24202	0.0122073	1.0879	0.0548819
BRCA1	MIMAT0002836	hsa-miR-526b*	AAAGUGCUUCCUUUUAGAGGC	0.862201	1.00065	1.12739	-0.407955	0.631246	0.501229	1.08473	-0.63891	NA	NA	NA	-	0.746724	0.16331	0.750938	0.353143	1.10606	0.0301682	-0.523432	0.16331
BRCA1	MIMAT0002837	hsa-miR-519b	AAAGUGCAUCCUUUUAGAGGUUU	3.11835	3.11207	1.56226	-0.325639	3.46643	4.31716	1.6478	0.0224461	NA	NA	NA	-	3.29239	0.246133	3.71461	0.852127	1.60503	0.0604839	-0.151596	0.246133
BRCA1	MIMAT0002838	hsa-miR-525	CUCCAGAGGGAUGCACUUUCU	0.507932	1.67313	1.07109	-0.105749	0.327715	2.04262	1.03724	-0.285966	NA	NA	NA	-	0.417824	0.127433	1.85788	0.261267	1.05417	0.0239368	-0.195857	0.127433
BRCA1	MIMAT0002839	hsa-miR-525*	GAAGGCGCUUCCCUUUAGAGC	-2.66892	-1.82594	0.676599	-0.302828	-3.17366	-2.99833	0.618913	-0.807565	NA	NA	NA	-	-2.92129	0.356903	-2.41214	0.829007	0.647756	0.04079	-0.555196	0.356903
BRCA1	MIMAT0002840	hsa-miR-523	AACGCGCUUCCCUAUAGAGGG	1.0029	2.40312	1.15056	-0.284984	1.60204	3.12094	1.25169	0.314154	NA	NA	NA	-	1.30247	0.423654	2.76203	0.507577	1.20112	0.0715066	0.0145848	0.423654
BRCA1	MIMAT0002841	hsa-miR-518f*	CUCUAGAGGGAAGCACUUUCUCU	-0.357097	-0.0231677	0.945162	-0.144746	-0.853373	-0.177957	0.871436	-0.641022	NA	NA	NA	-	-0.605235	0.35092	-0.100562	0.109453	0.908299	0.0521322	-0.392884	0.35092
BRCA1	MIMAT0002842	hsa-miR-518f	AAAGCGCUUCUCUUUAGAGGA	-0.375965	0.216487	0.942587	-0.331668	-0.677412	0.151235	0.894345	-0.633114	NA	NA	NA	-	-0.526688	0.213155	0.183861	0.04614	0.918466	0.0341121	-0.482391	0.213155
BRCA1	MIMAT0002843	hsa-miR-520b	AAAGUGCUUCCUUUUAGAGGG	1.29486	1.19415	1.20017	0.0143392	1.11197	0.403193	1.16442	-0.168547	NA	NA	NA	-	1.20341	0.12932	0.79867	0.559289	1.18229	0.0252827	-0.0771041	0.12932
BRCA1	MIMAT0002844	hsa-miR-518b	CAAAGCGCUCCCCUUUAGAGGU	0.0616791	-0.00931286	1.00416	0.0654826	0.614724	0.444703	1.08209	0.618528	NA	NA	NA	-	0.338202	0.391062	0.217695	0.321038	1.04312	0.0551002	0.342005	0.391062
BRCA1	MIMAT0002845	hsa-miR-526a	CUCUAGAGGGAAGCACUUUCU	-1.08303	-1.54951	0.850981	-1.1011	-0.765057	-1.10403	0.88286	-0.783127	NA	NA	NA	-	-0.924045	0.224842	-1.32677	0.314996	0.86692	0.0225418	-0.942114	0.224842
BRCA1	MIMAT0002846	hsa-miR-520c	AAAGUGCUUCCUUUUAGAGGGUU	0.886504	1.02845	1.13136	-0.282488	1.4016	2.0466	1.21523	0.232607	NA	NA	NA	-	1.14405	0.364228	1.53752	0.719943	1.17329	0.0593055	-0.0249405	0.364228
BRCA1	MIMAT0002847	hsa-miR-518c*	UCUCUGGAGGGAAGCACUUUCUG	0.0577157	0.48358	1.00359	0.0247962	0.370282	1.56931	1.04377	0.337362	NA	NA	NA	-	0.213999	0.221017	1.02645	0.767729	1.02368	0.0284157	0.181079	0.221017
BRCA1	MIMAT0002848	hsa-miR-518c	CAAAGCGCUUCUCUUUAGAGUG	0.534763	0.565816	1.07526	0.416852	1.02694	0.681978	1.14991	0.909031	NA	NA	NA	-	0.780852	0.348023	0.623897	0.0821389	1.11258	0.0527859	0.662942	0.348023
BRCA1	MIMAT0002849	hsa-miR-524*	CUACAAAGGGAAGCACUUUCUC	-1.92985	-1.12273	0.752909	-0.878817	-1.88301	-0.997838	0.748671	-0.831973	NA	NA	NA	-	-1.90643	0.0331238	-1.06028	0.0883116	0.75079	0.00299647	-0.855395	0.0331238
BRCA1	MIMAT0002850	hsa-miR-524	GAAGGCGCUUCCCUUUGGAGU	-2.78027	-2.53667	0.665792	-0.393459	-2.18496	-2.65864	0.716064	0.201854	NA	NA	NA	-	-2.48262	0.42095	-2.59766	0.0862456	0.690928	0.0355479	-0.0958028	0.42095
BRCA1	MIMAT0002851	hsa-miR-517*	CCUCUAGAUGGAAGCACUGUCU	-0.0577157	0.274833	0.986976	0.221904	-0.37326	0.775536	0.935373	-0.0936402	NA	NA	NA	-	-0.215488	0.223123	0.525184	0.354051	0.961174	0.0364883	0.0641318	0.223123
BRCA1	MIMAT0002852	hsa-miR-517a	AUCGUGCAUCCCUUUAGAGUGUU	-1.88975	-1.53661	0.757287	-0.264897	-1.86731	-1.43137	0.750406	-0.24246	NA	NA	NA	-	-1.87853	0.0158652	-1.48399	0.074417	0.753847	0.00486579	-0.253679	0.0158652
BRCA1	MIMAT0002853	hsa-miR-519d	CAAAGUGCCUCCCUUUAGAGUGU	0.602244	0.0636562	1.0858	0.039779	0.667954	0	1.09061	0.105489	NA	NA	NA	-	0.635099	0.0464641	0.0318281	0.0450117	1.08821	0.00340397	0.0726341	0.0464641
BRCA1	MIMAT0002854	hsa-miR-521	AACGCACUUCCCUUUAGAGUGU	0.440017	-0.247708	1.06063	0.347167	0.506487	-1.36837	1.06495	0.413637	NA	NA	NA	-	0.473252	0.0470013	-0.808038	0.792427	1.06279	0.00305786	0.380402	0.0470013
BRCA1	MIMAT0002855	hsa-miR-520d*	UCUACAAAGGGAAGCCCUUUCUG	-0.111737	0	0.979296	0.214054	-0.160329	-0.336901	0.965211	0.165462	NA	NA	NA	-	-0.136033	0.03436	-0.16845	0.238225	0.972254	0.00995952	0.189758	0.03436
BRCA1	MIMAT0002856	hsa-miR-520d	AAAGUGCUUCUCUUUGGUGGGUU	0.295268	0.0231677	1.03866	-0.378977	0.135264	0.177957	1.00822	-0.538981	NA	NA	NA	-	0.215266	0.11314	0.100562	0.109453	1.02344	0.0215251	-0.458979	0.11314
BRCA1	MIMAT0002857	hsa-miR-517b	UCGUGCAUCCCUUUAGAGUGUU	0.175222	-0.658979	1.02078	0.192595	-0.619654	-1.17616	0.901995	-0.60228	NA	NA	NA	-	-0.222216	0.562062	-0.917568	0.3657	0.96139	0.0839967	-0.204842	0.562062
BRCA1	MIMAT0002858	hsa-miR-520g	ACAAAGUGCUUCCCUUUAGAGUGU	1.11623	-0.0636562	1.16957	0.477814	1.4045	0	1.21575	0.766081	NA	NA	NA	-	1.26037	0.203835	-0.0318281	0.0450117	1.19266	0.032653	0.621947	0.203835
BRCA1	MIMAT0002859	hsa-miR-516-5p	CAUCUGGAGGUAAGAAGCACUUU	0.593487	1.35536	1.08443	0.0338491	0.928013	2.6935	1.13325	0.368374	NA	NA	NA	-	0.76075	0.236545	2.02443	0.946208	1.10884	0.0345258	0.201112	0.236545
BRCA1	MIMAT0002860	hsa-miR-516-3p	UGCUUCCUUUCAGAGGGU	0.2687	0.601043	1.03468	0.141179	-0.0501652	0.0779676	0.98102	-0.177686	NA	NA	NA	-	0.109267	0.225472	0.339505	0.36987	1.00785	0.0379401	-0.0182534	0.225472
BRCA1	MIMAT0002861	hsa-miR-518e	AAAGCGCUUCCCUUCAGAGUGU	-1.28332	-1.2689	0.826689	-0.49406	-1.28227	-1.93722	0.818025	-0.493004	NA	NA	NA	-	-1.28279	0.00074677	-1.60306	0.472572	0.822357	0.0061268	-0.493532	0.00074677
BRCA1	MIMAT0002862	hsa-miR-527	CUGCAAAGGGAAGCCCUUUCU	1.27995	2.18942	1.19759	0.134901	1.39938	1.48522	1.21483	0.25433	NA	NA	NA	-	1.33966	0.0844496	1.83732	0.497948	1.20621	0.012193	0.194616	0.0844496
BRCA1	MIMAT0002863	hsa-miR-518a	AAAGCGCUUCCCUUUGCUGGA	0.0610649	-0.693168	1.00407	0.411321	-0.287446	-1.07324	0.947286	0.0628101	NA	NA	NA	-	-0.113191	0.246435	-0.883205	0.268753	0.97568	0.0401549	0.237066	0.246435
BRCA1	MIMAT0002864	hsa-miR-518d	CAAAGCGCUUCCCUUUGGAGC	-0.550447	-0.156954	0.919104	0.0228404	-0.46299	-0.347628	0.923077	0.110297	NA	NA	NA	-	-0.506718	0.0618413	-0.252291	0.134827	0.921091	0.00280978	0.0665688	0.0618413
BRCA1	MIMAT0002866	hsa-miR-517c	AUCGUGCAUCCUUUUAGAGUGU	-2.22313	-3.19182	0.721648	-0.283146	-1.91703	-2.95116	0.744924	0.022958	NA	NA	NA	-	-2.07008	0.216448	-3.07149	0.170167	0.733286	0.016459	-0.130094	0.216448
BRCA1	MIMAT0002867	hsa-miR-520h	ACAAAGUGCUUCCCUUUAGAGU	0.632506	0.0123944	1.09056	0.885725	0.778866	-0.639093	1.1086	1.03209	NA	NA	NA	-	0.705686	0.103492	-0.313349	0.460671	1.09958	0.0127545	0.958905	0.103492
BRCA1	MIMAT0002868	hsa-miR-522	AAAAUGGUUCCCUUUAGAGUGUU	-3.53394	-3.41285	0.59705	-1.24196	-3.23539	-2.96831	0.613304	-0.943408	NA	NA	NA	-	-3.38466	0.21111	-3.19058	0.314335	0.605177	0.0114936	-1.09269	0.21111
BRCA1	MIMAT0002869	hsa-miR-519a	AAAGUGCAUCCUUUUAGAGUGUUAC	2.63343	4.21725	1.45647	-0.637781	2.85266	4.95689	1.5052	-0.418555	NA	NA	NA	-	2.74304	0.155016	4.58707	0.523004	1.48083	0.0344546	-0.528168	0.155016
BRCA1	MIMAT0002870	hsa-miR-499	UUAAGACUUGCAGUGAUGUUUAA	1.07886	0.854353	1.0947	0.201068	1.03316	-0.101706	1.2166	0.15537	NA	NA	NA	-	1.05601	0.0323132	0.376324	0.676036	1.15565	0.0861981	0.178219	0.0323132
BRCA1	MIMAT0002871	hsa-miR-500	AUGCACCUGGGCAAGGAUUCUG	-2.89078	-5.08292	0.63785	-5.04525	-3.5853	-6.21532	0.639733	-5.73976	NA	NA	NA	-	-3.23804	0.491095	-5.64912	0.800722	0.638791	0.00133172	-5.39251	0.491095
BRCA1	MIMAT0002872	hsa-miR-501	AAUCCUUUGUCCCUGGGUGAGA	1.49092	2.42644	1.15783	1.38466	1.2835	1.821	1.25973	1.17724	NA	NA	NA	-	1.38721	0.146669	2.12372	0.42811	1.20878	0.0720586	1.28095	0.146669
BRCA1	MIMAT0002873	hsa-miR-502	AUCCUUGCUAUCUGGGUGCUA	-1.20682	-2.89222	0.8021	-0.215982	-1.47213	-3.28291	0.858466	-0.481294	NA	NA	NA	-	-1.33947	0.187604	-3.08757	0.276256	0.830283	0.0398572	-0.348638	0.187604
BRCA1	MIMAT0002874	hsa-miR-503	UAGCAGCGGGAACAGUUCUGCAG	1.42569	0.00561739	1.1476	2.73351	1.24567	0.870335	1.25312	2.55349	NA	NA	NA	-	1.33568	0.127296	0.437976	0.611448	1.20036	0.0746151	2.6435	0.127296
BRCA1	MIMAT0002875	hsa-miR-504	AGACCCUGGUCUGCACUCUAU	-0.786128	-2.22553	0.849352	-4.27744	-1.51731	-2.72978	0.853085	-5.00862	NA	NA	NA	-	-1.15172	0.517025	-2.47765	0.356561	0.851219	0.00263938	-4.64303	0.517025
BRCA1	MIMAT0002876	hsa-miR-505	GUCAACACUUGCUGGUUUCCUC	0.934794	0.539643	1.13929	1.37331	-0.0825735	0	0.976343	0.355942	NA	NA	NA	-	0.42611	0.719387	0.269822	0.381585	1.05781	0.115218	0.864626	0.719387
BRCA1	MIMAT0002877	hsa-miR-513	UUCACAGGGAGGUGUCAUUUAU	1.63595	0.999352	1.26085	0.0738417	1.82013	0.940963	1.2926	0.258022	NA	NA	NA	-	1.72804	0.130235	0.970158	0.0412875	1.27672	0.0224502	0.165932	0.130235
BRCA1	MIMAT0002878	hsa-miR-506	UAAGGCACCCUUCUGAGUAGA	-2.1115	-3.16051	0.733391	-0.497315	-0.863288	-1.84274	0.870163	0.750893	NA	NA	NA	-	-1.48739	0.882616	-2.50163	0.931808	0.801777	0.096712	0.126789	0.882616
BRCA1	MIMAT0002879	hsa-miR-507	UUUUGCACCUUUUGGAGUGAA	0.0812815	-0.601043	1.00701	-0.171817	0.693294	-0.0779676	1.0947	0.440196	NA	NA	NA	-	0.387288	0.432758	-0.339505	0.36987	1.05085	0.062002	0.13419	0.432758
BRCA1	MIMAT0002880	hsa-miR-508	UGAUUGUAGCCUUUUGGAGUAGA	0.71736	0.543919	1.10402	0.450999	1.24165	1.93072	1.1869	0.975287	NA	NA	NA	-	0.979503	0.370727	1.23732	0.980615	1.14546	0.0586015	0.713143	0.370727
BRCA1	MIMAT0002881	hsa-miR-509	UGAUUGGUACGUCUGUGGGUAGA	-1.77575	-2.84803	0.769874	-0.870188	-0.631497	-0.794649	0.900421	0.274063	NA	NA	NA	-	-1.20362	0.809107	-1.82134	1.45196	0.835148	0.092311	-0.298063	0.809107
BRCA1	MIMAT0002882	hsa-miR-510	UACUCAGGAGAGUGGCAAUCACA	0.105224	0	1.01051	-0.00653084	1.01059	1.42621	1.14714	0.898832	NA	NA	NA	-	0.557906	0.640188	0.713105	1.00848	1.07882	0.0966134	0.44615	0.640188
BRCA1	MIMAT0002883	hsa-miR-514	AUUGACACUUCUGUGAGUAG	1.05176	0.247708	1.15872	-0.536867	1.93143	0.753386	1.31399	0.342797	NA	NA	NA	-	1.49159	0.622017	0.500547	0.357568	1.23635	0.109793	-0.097035	0.622017
BRCA1	MIMAT0002888	hsa-miR-532	CAUGCCUUGAGUGUAGGACCGU	-1.52852	-1.21415	0.797893	-0.441618	-0.989413	-0.395946	0.854127	0.0974923	NA	NA	NA	-	-1.25897	0.381209	-0.80505	0.57856	0.82601	0.0397639	-0.172063	0.381209
BRCA1	MIMAT0002890	hsa-miR-299-5p	UGGUUUACCGUCCCACAUACAU	-1.40225	0.259585	0.825647	-0.634281	-1.10698	0.308297	0.788781	-0.339009	NA	NA	NA	-	-1.25461	0.208789	0.283941	0.034444	0.807214	0.0260683	-0.486645	0.208789
BRCA1	MIMAT0002891	hsa-miR-18a*	ACUGCCCUAAGUGCUCCUUCU	-2.69253	-6.20082	0.719118	-2.43102	0.448029	-0.749858	0.963047	0.70954	NA	NA	NA	-	-1.12225	2.22071	-3.47534	3.85441	0.841083	0.172484	-0.860739	2.22071
BRCA1	MIMAT0003150	hsa-miR-455	UAUGUGCCUUUGGACUACAUCG	-0.824169	-0.274123	0.844967	-1.09978	-1.95173	-1.15947	0.803036	-2.22734	NA	NA	NA	-	-1.38795	0.797306	-0.716797	0.626036	0.824002	0.0296498	-1.66356	0.797306
BRCA1	MIMAT0003161	hsa-miR-493-3p	UGAAGGUCUACUGUGUGCCAG	1.1427	-0.813909	1.10425	0.945562	-0.0055653	-0.810615	1.05285	-0.202707	NA	NA	NA	-	0.568569	0.811949	-0.812262	0.00232938	1.07855	0.0363472	0.371427	0.811949
BRCA1	MIMAT0003163	hsa-miR-539	GGAGAAAUUAUCCUUGGUGUGU	-1.44046	-0.980984	0.808118	-0.233114	-1.2079	-1.4449	0.827046	-0.000554206	NA	NA	NA	-	-1.32418	0.164444	-1.21294	0.328036	0.817582	0.0133838	-0.116834	0.164444
BRCA1	MIMAT0003164	hsa-miR-544	AUUCUGCAUUUUUAGCAAGU	-0.308312	0.330902	0.951853	-0.86453	-0.374155	0.45306	0.93525	-0.930373	NA	NA	NA	-	-0.341233	0.046558	0.391981	0.0863787	0.943551	0.0117401	-0.897452	0.046558
BRCA1	MIMAT0003165	hsa-miR-545	AUCAGCAAACAUUUAUUGUGUG	-4.83427	-4.86117	0.494714	-3.30146	-3.73062	-4.38331	0.570109	-2.19781	NA	NA	NA	-	-4.28245	0.780398	-4.62224	0.337902	0.532411	0.0533125	-2.74963	0.780398
BRCA1	MIMAT0003180	hsa-miR-487b	AAUCGUACAGGGUCAUCCACUU	-0.385165	0.275067	0.896978	-0.266384	0.756323	0.86634	1.17062	0.875104	NA	NA	NA	-	0.185579	0.807154	0.570704	0.418094	1.0338	0.193494	0.30436	0.807154
BRCA1	MIMAT0003214	hsa-miR-551a	GCGACCCACUCUUGGUUUCCA	1.76333	4.39312	1.28429	0.31533	1.59922	3.65386	1.25117	0.151216	NA	NA	NA	-	1.68127	0.116046	4.02349	0.522738	1.26773	0.0234203	0.233273	0.116046
BRCA1	MIMAT0003215	hsa-miR-552	AACAGGUGACUGGUUAGACAA	-3.51996	-2.08244	0.598258	0.00159631	-3.30476	-2.46825	0.607062	0.216799	NA	NA	NA	-	-3.41236	0.152172	-2.27534	0.272806	0.60266	0.00622531	0.109198	0.152172
BRCA1	MIMAT0003216	hsa-miR-553	AAAACGGUGAGAUUUUGUUUU	-2.50202	-1.06835	0.693126	-0.625953	-1.90329	-0.57034	0.746435	-0.0272264	NA	NA	NA	-	-2.20265	0.423364	-0.819343	0.352144	0.719781	0.0376952	-0.32659	0.423364
BRCA1	MIMAT0003217	hsa-miR-554	GCUAGUCCUGACUCAGCCAGU	-1.98672	0.0658926	0.746743	-1.38111	-1.19163	0.336901	0.829032	-0.586025	NA	NA	NA	-	-1.58917	0.562213	0.201397	0.191632	0.787888	0.0581871	-0.98357	0.562213
BRCA1	MIMAT0003218	hsa-miR-92b	UAUUGCACUCGUCCCGGCCUC	-1.21013	-1.19929	0.735301	-0.539266	-1.46966	-1.65272	0.848154	-0.798798	NA	NA	NA	-	-1.33989	0.183517	-1.42601	0.320623	0.791727	0.0797992	-0.669032	0.183517
BRCA1	MIMAT0003219	hsa-miR-555	AGGGUAAGCUGAACCUCUGAU	-3.34005	-3.34613	0.614026	-0.429756	-3.65188	-4.64291	0.576768	-0.741586	NA	NA	NA	-	-3.49597	0.220497	-3.99452	0.916967	0.595397	0.0263451	-0.585671	0.220497
BRCA1	MIMAT0003220	hsa-miR-556	GAUGAGCUCAUUGUAAUAUG	-0.782554	0.340169	0.888769	-0.81165	0.256864	0.932362	1.02646	0.227768	NA	NA	NA	-	-0.262845	0.734979	0.636265	0.418743	0.957615	0.0973623	-0.291941	0.734979
BRCA1	MIMAT0003221	hsa-miR-557	GUUUGCACGGGUGGGCCUUGUCU	-0.942751	-0.228672	0.868418	0.0110617	-0.137058	-0.0466105	0.968529	0.816755	NA	NA	NA	-	-0.539905	0.569711	-0.137641	0.128737	0.918474	0.0707891	0.413908	0.569711
BRCA1	MIMAT0003222	hsa-miR-558	UGAGCUGCUGUACCAAAAU	-1.31228	-0.00931286	0.823235	-1.14567	-0.471125	-0.274052	0.921971	-0.304512	NA	NA	NA	-	-0.891703	0.594787	-0.141682	0.187199	0.872603	0.0698166	-0.72509	0.594787
BRCA1	MIMAT0003223	hsa-miR-559	UAAAGUAAAUAUGCACCAAAA	1.03525	2.91808	1.15596	-0.0307267	2.0104	2.88479	1.32938	0.944422	NA	NA	NA	-	1.52283	0.689535	2.90143	0.0235407	1.24267	0.122631	0.456848	0.689535
BRCA1	MIMAT0003224	hsa-miR-560	GCGUGCGCCGGCCGGCCGCC	0.38571	1.24625	1.05233	0.145179	-0.779141	0.0642119	0.881028	-1.01967	NA	NA	NA	-	-0.196716	0.823674	0.65523	0.835825	0.966679	0.121129	-0.437247	0.823674
BRCA1	MIMAT0003225	hsa-miR-561	CAAAGUUUAAGAUCCUUGAAGU	-0.580056	0.156954	0.915177	-0.489456	-0.0539241	0.347628	0.980477	0.0366758	NA	NA	NA	-	-0.31699	0.372031	0.252291	0.134827	0.947827	0.0461737	-0.22639	0.372031
BRCA1	MIMAT0003226	hsa-miR-562	AAAGUAGCUGUACCAUUUGC	-3.77201	-4.04092	0.576847	-1.10059	-3.68512	-5.21199	0.573948	-1.0137	NA	NA	NA	-	-3.72857	0.0614407	-4.62645	0.828074	0.575397	0.00205026	-1.05715	0.0614407
BRCA1	MIMAT0003227	hsa-miR-563	AGGUUGACAUACGUUUCCC	-1.00074	-0.216487	0.861167	-0.941714	-0.975025	-0.151235	0.855941	-0.915996	NA	NA	NA	-	-0.987884	0.0181858	-0.183861	0.04614	0.858554	0.00369491	-0.928855	0.0181858
BRCA1	MIMAT0003228	hsa-miR-564	AGGCACGGUGUCAGCAGGC	-1.34847	-0.916179	0.818939	-0.12795	-1.41569	-0.854148	0.802087	-0.195171	NA	NA	NA	-	-1.38208	0.047533	-0.885164	0.043862	0.810513	0.0119164	-0.161561	0.047533
BRCA1	MIMAT0003229	hsa-miR-565	GGCUGGCUCGCGAUGUCUGUUU	0.25769	1.58698	1.03303	-0.347665	0.257987	1.41131	1.02663	-0.347368	NA	NA	NA	-	0.257838	0.000209922	1.49915	0.124218	1.02983	0.00452524	-0.347517	0.000209922
BRCA1	MIMAT0003230	hsa-miR-566	GGGCGCCUGUGAUCCCAAC	0.358676	0	1.04822	-0.419147	1.28434	1.35407	1.1944	0.506514	NA	NA	NA	-	0.821507	0.654541	0.677036	0.957474	1.12131	0.103358	0.0436835	0.654541
BRCA1	MIMAT0003231	hsa-miR-567	AGUAUGUUCUUCCAGGACAGAAC	-0.292403	-0.340169	0.954045	-0.0761089	-0.375276	-0.932362	0.935095	-0.158982	NA	NA	NA	-	-0.33384	0.0586003	-0.636265	0.418743	0.94457	0.0133995	-0.117546	0.0586003
BRCA1	MIMAT0003232	hsa-miR-568	AUGUAUAAAUGUAUACACAC	0.81883	0.686517	1.12034	0.456447	0.932425	0.49111	1.13399	0.570042	NA	NA	NA	-	0.875627	0.080324	0.588813	0.138173	1.12717	0.00965081	0.513245	0.080324
BRCA1	MIMAT0003233	hsa-miR-551b	GCGACCCAUACUUGGUUUCAG	1.99239	4.48831	1.32754	0.984436	1.43652	2.99126	1.2215	0.428565	NA	NA	NA	-	1.71446	0.393061	3.73979	1.05858	1.27452	0.0749765	0.7065	0.393061
BRCA1	MIMAT0003234	hsa-miR-569	AGUUAAUGAAUCCUGGAAAGU	-0.265146	0.00931286	0.957812	-0.578774	0.411604	0	1.05015	0.097976	NA	NA	NA	-	0.0732294	0.478534	0.00465643	0.00658519	1.00398	0.0652948	-0.240399	0.478534
BRCA1	MIMAT0003235	hsa-miR-570	GAAAACAGCAAUUACCUUUGCA	-2.93844	-3.36396	0.650739	-0.522911	-1.37761	-2.87082	0.806604	1.03792	NA	NA	NA	-	-2.15802	1.10367	-3.11739	0.348704	0.728671	0.110213	0.257503	1.10367
BRCA1	MIMAT0003236	hsa-miR-571	UGAGUUGGCCAUCUGAGUGAG	NA	NA	NA	NA	1.20596	-0.0509767	1.1615	0.14829	NA	NA	NA	-	1.20596	NA	-0.0509767	NA	1.1615	NA	0.14829	#DIV/0!
BRCA1	MIMAT0003237	hsa-miR-572	GUCCGCUCGGCGGUGGCCCA	NA	NA	NA	NA	-0.192971	-1.16057	0.941751	-0.0701769	NA	NA	NA	-	-0.192971	NA	-1.16057	NA	0.941751	NA	-0.0701769	#DIV/0!
BRCA1	MIMAT0003238	hsa-miR-573	CUGAAGUGAUGUGUAACUGAUCAG	NA	NA	NA	NA	3.2915	1.78007	1.58785	0.754293	NA	NA	NA	-	3.2915	NA	1.78007	NA	1.58785	NA	0.754293	#DIV/0!
BRCA1	MIMAT0003239	hsa-miR-574	CACGCUCAUGCACACACCCAC	NA	NA	NA	NA	3.22063	3.21748	1.57107	1.30945	NA	NA	NA	-	3.22063	NA	3.21748	NA	1.57107	NA	1.30945	#DIV/0!
BRCA1	MIMAT0003240	hsa-miR-575	GAGCCAGUUGGACAGGAGC	NA	NA	NA	NA	-0.262116	-2.23049	0.932039	-0.927414	NA	NA	NA	-	-0.262116	NA	-2.23049	NA	0.932039	NA	-0.927414	#DIV/0!
BRCA1	MIMAT0003241	hsa-miR-576	AUUCUAAUUUCUCCACGUCUUUG	NA	NA	NA	NA	0.913273	0.701865	1.11164	-0.349921	NA	NA	NA	-	0.913273	NA	0.701865	NA	1.11164	NA	-0.349921	#DIV/0!
BRCA1	MIMAT0003242	hsa-miR-577	UAGAUAAAAUAUUGGUACCUG	NA	NA	NA	NA	2.1387	1.28536	1.33583	0.8991	NA	NA	NA	-	2.1387	NA	1.28536	NA	1.33583	NA	0.8991	#DIV/0!
BRCA1	MIMAT0003243	hsa-miR-578	CUUCUUGUGCUCUAGGAUUGU	NA	NA	NA	NA	0.642094	-0.473808	1.06735	-0.4908	NA	NA	NA	-	0.642094	NA	-0.473808	NA	1.06735	NA	-0.4908	#DIV/0!
BRCA1	MIMAT0003244	hsa-miR-579	AUUCAUUUGGUAUAAACCGCGAU	NA	NA	NA	NA	-0.645064	-0.57513	0.880036	-1.70816	NA	NA	NA	-	-0.645064	NA	-0.57513	NA	0.880036	NA	-1.70816	#DIV/0!
BRCA1	MIMAT0003245	hsa-miR-580	UUGAGAAUGAUGAAUCAUUAGG	NA	NA	NA	NA	0.523885	-0.958286	1.0486	0.0593288	NA	NA	NA	-	0.523885	NA	-0.958286	NA	1.0486	NA	0.0593288	#DIV/0!
BRCA1	MIMAT0003246	hsa-miR-581	UCUUGUGUUCUCUAGAUCAGU	NA	NA	NA	NA	1.76212	1.41474	1.2625	0.183278	NA	NA	NA	-	1.76212	NA	1.41474	NA	1.2625	NA	0.183278	#DIV/0!
BRCA1	MIMAT0003247	hsa-miR-582	UUACAGUUGUUCAACCAGUUACU	NA	NA	NA	NA	-0.524292	-0.0509767	0.896116	0.279535	NA	NA	NA	-	-0.524292	NA	-0.0509767	NA	0.896116	NA	0.279535	#DIV/0!
BRCA1	MIMAT0003248	hsa-miR-583	CAAAGAGGAAGGUCCCAUUAC	NA	NA	NA	NA	0.344816	1.35883	1.02082	0.118048	NA	NA	NA	-	0.344816	NA	1.35883	NA	1.02082	NA	0.118048	#DIV/0!
BRCA1	MIMAT0003249	hsa-miR-584	UUAUGGUUUGCCUGGGACUGAG	NA	NA	NA	NA	-3.07538	-3.37045	0.611313	-2.46792	NA	NA	NA	-	-3.07538	NA	-3.37045	NA	0.611313	NA	-2.46792	#DIV/0!
BRCA1	MIMAT0003250	hsa-miR-585	UGGGCGUAUCUGUAUGCUA	NA	NA	NA	NA	-5.46334	-4.50694	0.427351	-1.69551	NA	NA	NA	-	-5.46334	NA	-4.50694	NA	0.427351	NA	-1.69551	#DIV/0!
BRCA1	MIMAT0003251	hsa-miR-548a	CAAAACUGGCAAUUACUUUUGC	0.405067	0	1.05528	0.0330953	0.405676	-0.0497527	1.04924	0.0337048	NA	NA	NA	-	0.405371	0.000430975	-0.0248763	0.0351804	1.05226	0.00427397	0.0334	0.000430975
BRCA1	MIMAT0003252	hsa-miR-586	UAUGCAUUGUAUUUUUAGGUCC	NA	NA	NA	NA	1.29398	1.42008	1.17693	0.466	NA	NA	NA	-	1.29398	NA	1.42008	NA	1.17693	NA	0.466	#DIV/0!
BRCA1	MIMAT0003253	hsa-miR-587	UUUCCAUAGGUGAUGAGUCAC	NA	NA	NA	NA	-1.46308	-0.0158447	0.778467	-0.800265	NA	NA	NA	-	-1.46308	NA	-0.0158447	NA	0.778467	NA	-0.800265	#DIV/0!
BRCA1	MIMAT0003254	hsa-miR-548b	CAAGAACCUCAGUUGCUUUUGU	1.75545	2.17148	1.28282	0.286025	2.01552	2.27981	1.33039	0.5461	NA	NA	NA	-	1.88548	0.1839	2.22564	0.0766045	1.30661	0.0336314	0.416062	0.1839
BRCA1	MIMAT0003255	hsa-miR-588	UUGGCCACAAUGGGUUAGAAC	NA	NA	NA	NA	-1.26329	-0.57166	0.802137	-1.50442	NA	NA	NA	-	-1.26329	NA	-0.57166	NA	0.802137	NA	-1.50442	#DIV/0!
BRCA1	MIMAT0003256	hsa-miR-589	UCAGAACAAAUGCCGGUUCCCAGA	NA	NA	NA	NA	1.51188	2.41439	1.21601	0.563121	NA	NA	NA	-	1.51188	NA	2.41439	NA	1.21601	NA	0.563121	#DIV/0!
BRCA1	MIMAT0003257	hsa-miR-550	UGUCUUACUCCCUCAGGCACAU	-2.02503	-0.48358	0.742618	-0.533517	-1.51324	0	0.79063	-0.0217267	NA	NA	NA	-	-1.76914	0.361891	-0.24179	0.341943	0.766624	0.0339497	-0.277622	0.361891
BRCA1	MIMAT0003258	hsa-miR-590	GAGCUUAUUCAUAAAAGUGCAG	NA	NA	NA	NA	-0.603819	1.3927	0.885495	-0.679942	NA	NA	NA	-	-0.603819	NA	1.3927	NA	0.885495	NA	-0.679942	#DIV/0!
BRCA1	MIMAT0003259	hsa-miR-591	AGACCAUGGGUUCUCAUUGU	NA	NA	NA	NA	2.43371	3.08522	1.39623	0.429101	NA	NA	NA	-	2.43371	NA	3.08522	NA	1.39623	NA	0.429101	#DIV/0!
BRCA1	MIMAT0003260	hsa-miR-592	UUGUGUCAAUAUGCGAUGAUGU	NA	NA	NA	NA	-1.47146	-0.255208	0.777489	-0.132845	NA	NA	NA	-	-1.47146	NA	-0.255208	NA	0.777489	NA	-0.132845	#DIV/0!
BRCA1	MIMAT0003261	hsa-miR-593	AGGCACCAGCCAGGCAUUGCUCAGC	NA	NA	NA	NA	2.44294	2.91306	1.39817	1.09923	NA	NA	NA	-	2.44294	NA	2.91306	NA	1.39817	NA	1.09923	#DIV/0!
BRCA1	MIMAT0003263	hsa-miR-595	GAAGUGUGCCGUGGUGUGUCU	NA	NA	NA	NA	-0.71236	-0.147568	0.871202	-0.0170071	NA	NA	NA	-	-0.71236	NA	-0.147568	NA	0.871202	NA	-0.0170071	#DIV/0!
BRCA1	MIMAT0003264	hsa-miR-596	AAGCCUGCCCGGCUCCUCGGG	NA	NA	NA	NA	1.21404	1.06232	1.16291	0.42853	NA	NA	NA	-	1.21404	NA	1.06232	NA	1.16291	NA	0.42853	#DIV/0!
BRCA1	MIMAT0003265	hsa-miR-597	UGUGUCACUCGAUGACCACUGU	NA	NA	NA	NA	-3.43617	-2.58716	0.579126	-0.266718	NA	NA	NA	-	-3.43617	NA	-2.58716	NA	0.579126	NA	-0.266718	#DIV/0!
BRCA1	MIMAT0003266	hsa-miR-598	UACGUCAUCGUUGUCAUCGUCA	NA	NA	NA	NA	0.168489	-0.162206	0.994193	0.197052	NA	NA	NA	-	0.168489	NA	-0.162206	NA	0.994193	NA	0.197052	#DIV/0!
BRCA1	MIMAT0003267	hsa-miR-599	GUUGUGUCAGUUUAUCAAAC	NA	NA	NA	NA	-2.01261	-0.95834	0.716903	-1.00612	NA	NA	NA	-	-2.01261	NA	-0.95834	NA	0.716903	NA	-1.00612	#DIV/0!
BRCA1	MIMAT0003268	hsa-miR-600	ACUUACAGACAAGAGCCUUGCUC	NA	NA	NA	NA	0.64327	1.21415	1.06754	-0.350772	NA	NA	NA	-	0.64327	NA	1.21415	NA	1.06754	NA	-0.350772	#DIV/0!
BRCA1	MIMAT0003269	hsa-miR-601	UGGUCUAGGAUUGUUGGAGGAG	NA	NA	NA	NA	-2.47262	-2.34378	0.669128	-0.983942	NA	NA	NA	-	-2.47262	NA	-2.34378	NA	0.669128	NA	-0.983942	#DIV/0!
BRCA1	MIMAT0003270	hsa-miR-602	GACACGGGCGACAGCUGCGGCCC	NA	NA	NA	NA	0.886465	2.7161	1.10718	0.0833519	NA	NA	NA	-	0.886465	NA	2.7161	NA	1.10718	NA	0.0833519	#DIV/0!
BRCA1	MIMAT0003271	hsa-miR-603	CACACACUGCAAUUACUUUUGC	NA	NA	NA	NA	0.857652	1.00243	1.10241	0.0254939	NA	NA	NA	-	0.857652	NA	1.00243	NA	1.10241	NA	0.0254939	#DIV/0!
BRCA1	MIMAT0003272	hsa-miR-604	AGGCUGCGGAAUUCAGGAC	NA	NA	NA	NA	-1.71765	-0.860737	0.749316	-2.15455	NA	NA	NA	-	-1.71765	NA	-0.860737	NA	0.749316	NA	-2.15455	#DIV/0!
BRCA1	MIMAT0003273	hsa-miR-605	UAAAUCCCAUGGUGCCUUCUCCU	NA	NA	NA	NA	-1.03422	-1.65969	0.830162	-0.927692	NA	NA	NA	-	-1.03422	NA	-1.65969	NA	0.830162	NA	-0.927692	#DIV/0!
BRCA1	MIMAT0003274	hsa-miR-606	AAACUACUGAAAAUCAAAGAU	NA	NA	NA	NA	0.312437	0.280597	1.01588	0.312437	NA	NA	NA	-	0.312437	NA	0.280597	NA	1.01588	NA	0.312437	#DIV/0!
BRCA1	MIMAT0003275	hsa-miR-607	GUUCAAAUCCAGAUCUAUAAC	NA	NA	NA	NA	0.85635	-0.0452289	1.10219	0.342446	NA	NA	NA	-	0.85635	NA	-0.0452289	NA	1.10219	NA	0.342446	#DIV/0!
BRCA1	MIMAT0003276	hsa-miR-608	AGGGGUGGUGUUGGGACAGCUCCGU	NA	NA	NA	NA	-0.013394	0.504763	0.96745	0.973409	NA	NA	NA	-	-0.013394	NA	0.504763	NA	0.96745	NA	0.973409	#DIV/0!
BRCA1	MIMAT0003277	hsa-miR-609	AGGGUGUUUCUCUCAUCUCU	NA	NA	NA	NA	-2.5342	-3.87465	0.662979	0.920655	NA	NA	NA	-	-2.5342	NA	-3.87465	NA	0.662979	NA	0.920655	#DIV/0!
BRCA1	MIMAT0003278	hsa-miR-610	UGAGCUAAAUGUGUGCUGGGA	NA	NA	NA	NA	-0.496269	0.0158447	0.899888	-0.493619	NA	NA	NA	-	-0.496269	NA	0.0158447	NA	0.899888	NA	-0.493619	#DIV/0!
BRCA1	MIMAT0003279	hsa-miR-611	GCGAGGACCCCUCGGGGUCUGAC	NA	NA	NA	NA	0.704239	0.57166	1.07734	0.210267	NA	NA	NA	-	0.704239	NA	0.57166	NA	1.07734	NA	0.210267	#DIV/0!
BRCA1	MIMAT0003280	hsa-miR-612	GCUGGGCAGGGCUUCUGAGCUCCUU	NA	NA	NA	NA	-0.224107	-0.556268	0.937365	-0.219302	NA	NA	NA	-	-0.224107	NA	-0.556268	NA	0.937365	NA	-0.219302	#DIV/0!
BRCA1	MIMAT0003281	hsa-miR-613	AGGAAUGUUCCUUCUUUGCC	NA	NA	NA	NA	-4.33478	-3.79404	0.506133	-1.43965	NA	NA	NA	-	-4.33478	NA	-3.79404	NA	0.506133	NA	-1.43965	#DIV/0!
BRCA1	MIMAT0003282	hsa-miR-614	GAACGCCUGUUCUUGCCAGGUGG	NA	NA	NA	NA	2.15955	1.7384	1.34001	0.562698	NA	NA	NA	-	2.15955	NA	1.7384	NA	1.34001	NA	0.562698	#DIV/0!
BRCA1	MIMAT0003283	hsa-miR-615	UCCGAGCCUGGGUCUCCCUCU	NA	NA	NA	NA	0.591245	0.993841	1.05924	-0.0976133	NA	NA	NA	-	0.591245	NA	0.993841	NA	1.05924	NA	-0.0976133	#DIV/0!
BRCA1	MIMAT0003284	hsa-miR-616	ACUCAAAACCCUUCAGUGACUU	NA	NA	NA	NA	0.106844	0.0509767	0.985047	0.577171	NA	NA	NA	-	0.106844	NA	0.0509767	NA	0.985047	NA	0.577171	#DIV/0!
BRCA1	MIMAT0003285	hsa-miR-548c	CAAAAAUCUCAAUUACUUUUGC	0.808693	0.615581	1.1187	0.0137459	0.781202	0.114321	1.10898	-0.0137459	NA	NA	NA	-	0.794947	0.0194397	0.364951	0.354444	1.11384	0.00687332	0	0.0194397
BRCA1	MIMAT0003286	hsa-miR-617	AGACUUCCCAUUUGAAGGUGGC	NA	NA	NA	NA	0.651831	1.10074	1.06891	0.173777	NA	NA	NA	-	0.651831	NA	1.10074	NA	1.06891	NA	0.173777	#DIV/0!
BRCA1	MIMAT0003287	hsa-miR-618	AAACUCUACUUGUCCUUCUGAGU	NA	NA	NA	NA	1.20722	0.787668	1.16172	0.42659	NA	NA	NA	-	1.20722	NA	0.787668	NA	1.16172	NA	0.42659	#DIV/0!
BRCA1	MIMAT0003288	hsa-miR-619	GACCUGGACAUGUUUGUGCCCAGU	NA	NA	NA	NA	-1.11483	-0.275612	0.820189	-0.163999	NA	NA	NA	-	-1.11483	NA	-0.275612	NA	0.820189	NA	-0.163999	#DIV/0!
BRCA1	MIMAT0003289	hsa-miR-620	AUGGAGAUAGAUAUAGAAAU	NA	NA	NA	NA	-0.0217985	-0.640658	0.966231	0	NA	NA	NA	-	-0.0217985	NA	-0.640658	NA	0.966231	NA	0	#DIV/0!
BRCA1	MIMAT0003290	hsa-miR-621	GGCUAGCAACAGCGCUUACCU	NA	NA	NA	NA	-0.0114163	0.997572	0.967737	0.409981	NA	NA	NA	-	-0.0114163	NA	0.997572	NA	0.967737	NA	0.409981	#DIV/0!
BRCA1	MIMAT0003291	hsa-miR-622	ACAGUCUGCUGAGGUUGGAGC	NA	NA	NA	NA	-0.834122	-0.694062	0.855443	-0.563847	NA	NA	NA	-	-0.834122	NA	-0.694062	NA	0.855443	NA	-0.563847	#DIV/0!
BRCA1	MIMAT0003292	hsa-miR-623	AUCCCUUGCAGGGGCUGUUGGGU	NA	NA	NA	NA	-0.168155	-0.0509767	0.945262	-0.500146	NA	NA	NA	-	-0.168155	NA	-0.0509767	NA	0.945262	NA	-0.500146	#DIV/0!
BRCA1	MIMAT0003293	hsa-miR-624	UAGUACCAGUACCUUGUGUUCA	NA	NA	NA	NA	2.29469	4.01332	1.36743	0.493731	NA	NA	NA	-	2.29469	NA	4.01332	NA	1.36743	NA	0.493731	#DIV/0!
BRCA1	MIMAT0003294	hsa-miR-625	AGGGGGAAAGUUCUAUAGUCCU	NA	NA	NA	NA	-5.06055	-5.83877	0.453952	-1.76476	NA	NA	NA	-	-5.06055	NA	-5.83877	NA	0.453952	NA	-1.76476	#DIV/0!
BRCA1	MIMAT0003295	hsa-miR-626	AGCUGUCUGAAAAUGUCUU	NA	NA	NA	NA	-0.713302	-0.0121531	0.871079	-0.337163	NA	NA	NA	-	-0.713302	NA	-0.0121531	NA	0.871079	NA	-0.337163	#DIV/0!
BRCA1	MIMAT0003296	hsa-miR-627	GUGAGUCUCUAAGAAAAGAGGA	NA	NA	NA	NA	0.232722	-0.0509767	1.00381	0.47494	NA	NA	NA	-	0.232722	NA	-0.0509767	NA	1.00381	NA	0.47494	#DIV/0!
BRCA1	MIMAT0003297	hsa-miR-628	UCUAGUAAGAGUGGCAGUCG	NA	NA	NA	NA	0.0114163	0.147568	0.971055	-0.0202751	NA	NA	NA	-	0.0114163	NA	0.147568	NA	0.971055	NA	-0.0202751	#DIV/0!
BRCA1	MIMAT0003298	hsa-miR-629	GUUCUCCCAACGUAAGCCCAGC	NA	NA	NA	NA	0.214612	-0.556736	1.00109	0.672186	NA	NA	NA	-	0.214612	NA	-0.556736	NA	1.00109	NA	0.672186	#DIV/0!
BRCA1	MIMAT0003299	hsa-miR-630	AGUAUUCUGUACCAGGGAAGGU	NA	NA	NA	NA	0.710099	1.5098	1.07829	0.252778	NA	NA	NA	-	0.710099	NA	1.5098	NA	1.07829	NA	0.252778	#DIV/0!
BRCA1	MIMAT0003300	hsa-miR-631	AGACCUGGCCCAGACCUCAGC	NA	NA	NA	NA	1.83533	1.18052	1.27643	0.830274	NA	NA	NA	-	1.83533	NA	1.18052	NA	1.27643	NA	0.830274	#DIV/0!
BRCA1	MIMAT0003301	hsa-miR-33b	GUGCAUUGCUGUUGCAUUGCA	0.704679	-0.238643	1.1102	-0.107273	0.897549	0.144387	1.07847	0.0855974	NA	NA	NA	-	0.801114	0.13638	-0.0471279	0.270843	1.09433	0.0224369	-0.0108376	0.13638
BRCA1	MIMAT0003302	hsa-miR-632	GUGUCUGCUUCCUGUGGGA	NA	NA	NA	NA	-2.9603	-2.51993	0.621951	-1.73821	NA	NA	NA	-	-2.9603	NA	-2.51993	NA	0.621951	NA	-1.73821	#DIV/0!
BRCA1	MIMAT0003303	hsa-miR-633	CUAAUAGUAUCUACCACAAUAAA	NA	NA	NA	NA	1.52247	1.68193	1.21795	0.173511	NA	NA	NA	-	1.52247	NA	1.68193	NA	1.21795	NA	0.173511	#DIV/0!
BRCA1	MIMAT0003304	hsa-miR-634	AACCAGCACCCCAACUUUGGAC	NA	NA	NA	NA	0.141286	0.0509767	0.990147	-1.78796	NA	NA	NA	-	0.141286	NA	0.0509767	NA	0.990147	NA	-1.78796	#DIV/0!
BRCA1	MIMAT0003305	hsa-miR-635	ACUUGGGCACUGAAACAAUGUCC	NA	NA	NA	NA	-2.20931	-1.23165	0.69607	-0.503221	NA	NA	NA	-	-2.20931	NA	-1.23165	NA	0.69607	NA	-0.503221	#DIV/0!
BRCA1	MIMAT0003306	hsa-miR-636	UGUGCUUGCUCGUCCCGCCCGCAG	NA	NA	NA	NA	0.343765	-0.0772698	1.02066	0.527184	NA	NA	NA	-	0.343765	NA	-0.0772698	NA	1.02066	NA	0.527184	#DIV/0!
BRCA1	MIMAT0003307	hsa-miR-637	ACUGGGGGCUUUCGGGCUCUGCGU	NA	NA	NA	NA	-2.18166	-1.88503	0.698962	-1.60252	NA	NA	NA	-	-2.18166	NA	-1.88503	NA	0.698962	NA	-1.60252	#DIV/0!
BRCA1	MIMAT0003308	hsa-miR-638	AGGGAUCGCGGGCGGGUGGCGGCCU	NA	NA	NA	NA	0.0615491	0.305424	0.978381	0.354252	NA	NA	NA	-	0.0615491	NA	0.305424	NA	0.978381	NA	0.354252	#DIV/0!
BRCA1	MIMAT0003309	hsa-miR-639	AUCGCUGCGGUUGCGAGCGCUGU	NA	NA	NA	NA	-2.5898	-2.1954	0.657476	-1.11154	NA	NA	NA	-	-2.5898	NA	-2.1954	NA	0.657476	NA	-1.11154	#DIV/0!
BRCA1	MIMAT0003310	hsa-miR-640	AUGAUCCAGGAACCUGCCUCU	NA	NA	NA	NA	0.264504	0.0452289	1.00861	-0.306483	NA	NA	NA	-	0.264504	NA	0.0452289	NA	1.00861	NA	-0.306483	#DIV/0!
BRCA1	MIMAT0003311	hsa-miR-641	AAAGACAUAGGAUAGAGUCACCUC	NA	NA	NA	NA	-0.892961	0.275612	0.84793	0	NA	NA	NA	-	-0.892961	NA	0.275612	NA	0.84793	NA	0	#DIV/0!
BRCA1	MIMAT0003312	hsa-miR-642	GUCCCUCUCCAAAUGUGUCUUG	NA	NA	NA	NA	0.953771	0.747797	1.11841	0.258173	NA	NA	NA	-	0.953771	NA	0.747797	NA	1.11841	NA	0.258173	#DIV/0!
BRCA1	MIMAT0003313	hsa-miR-643	ACUUGUAUGCUAGCUCAGGUAG	NA	NA	NA	NA	-0.377608	0.895556	0.91604	-0.389202	NA	NA	NA	-	-0.377608	NA	0.895556	NA	0.91604	NA	-0.389202	#DIV/0!
BRCA1	MIMAT0003314	hsa-miR-644	AGUGUGGCUUUCUUAGAGC	NA	NA	NA	NA	-2.61065	-2.36272	0.655424	-1.24419	NA	NA	NA	-	-2.61065	NA	-2.36272	NA	0.655424	NA	-1.24419	#DIV/0!
BRCA1	MIMAT0003315	hsa-miR-645	UCUAGGCUGGUACUGCUGA	NA	NA	NA	NA	0.394045	0.878294	1.02839	-0.59118	NA	NA	NA	-	0.394045	NA	0.878294	NA	1.02839	NA	-0.59118	#DIV/0!
BRCA1	MIMAT0003316	hsa-miR-646	AAGCAGCUGCCUCUGAGGC	NA	NA	NA	NA	-2.01502	-0.46928	0.716644	-0.481682	NA	NA	NA	-	-2.01502	NA	-0.46928	NA	0.716644	NA	-0.481682	#DIV/0!
BRCA1	MIMAT0003317	hsa-miR-647	GUGGCUGCACUCACUUCCUUC	NA	NA	NA	NA	-3.49468	-3.79458	0.574069	-2.34019	NA	NA	NA	-	-3.49468	NA	-3.79458	NA	0.574069	NA	-2.34019	#DIV/0!
BRCA1	MIMAT0003318	hsa-miR-648	AAGUGUGCAGGGCACUGGU	NA	NA	NA	NA	-0.965776	0.0121531	0.838724	-0.374146	NA	NA	NA	-	-0.965776	NA	0.0121531	NA	0.838724	NA	-0.374146	#DIV/0!
BRCA1	MIMAT0003319	hsa-miR-649	AAACCUGUGUUGUUCAAGAGUC	NA	NA	NA	NA	3.45221	3.3523	1.62657	1.23435	NA	NA	NA	-	3.45221	NA	3.3523	NA	1.62657	NA	1.23435	#DIV/0!
BRCA1	MIMAT0003320	hsa-miR-650	AGGAGGCAGCGCUCUCAGGAC	NA	NA	NA	NA	-4.01605	-4.4993	0.530905	-0.957062	NA	NA	NA	-	-4.01605	NA	-4.4993	NA	0.530905	NA	-0.957062	#DIV/0!
BRCA1	MIMAT0003321	hsa-miR-651	UUUAGGAUAAGCUUGACUUUUG	NA	NA	NA	NA	-0.586124	-1.61925	0.887847	0.260722	NA	NA	NA	-	-0.586124	NA	-1.61925	NA	0.887847	NA	0.260722	#DIV/0!
BRCA1	MIMAT0003322	hsa-miR-652	AAUGGCGCCACUAGGGUUGUGCA	NA	NA	NA	NA	-2.27207	-1.97591	0.689552	0.0359498	NA	NA	NA	-	-2.27207	NA	-1.97591	NA	0.689552	NA	0.0359498	#DIV/0!
BRCA1	MIMAT0003323	hsa-miR-548d	CAAAAACCACAGUUUCUUUUGC	0.785037	1.26898	1.11488	0.284583	1.06496	0.759154	1.15637	0.564503	NA	NA	NA	-	0.924997	0.197934	1.01407	0.3605	1.13563	0.0293385	0.424543	0.197934
BRCA1	MIMAT0003324	hsa-miR-661	UGCCUGGGUCUCUGGCCUGCGCGU	-0.343852	0	0.83031	-1.04361	1.2995	1.64009	1.24872	0.599746	NA	NA	NA	-	0.477825	1.16203	0.820045	1.15972	1.03951	0.295857	-0.221931	1.16203
BRCA1	MIMAT0003325	hsa-miR-662	UCCCACGUUGUGGCCCAGCAG	0	0.549965	0.871342	-0.673516	1	0.734114	1.19755	0.326484	NA	NA	NA	-	0.5	0.707107	0.642039	0.130213	1.03445	0.230666	-0.173516	0.707107
BRCA1	MIMAT0003326	hsa-miR-663	AGGCGGGGCGCCGCGGGACCGC	0.930579	3.26174	0.992846	-0.571566	1.53464	1.42564	1.29041	0.0324986	NA	NA	NA	-	1.23261	0.427138	2.34369	1.29832	1.14163	0.210411	-0.269534	0.427138
BRCA1	MIMAT0003327	hsa-miR-449b	AGGCAGUGUAUUGUUAGCUGGC	1.41641	3.28623	1.14615	1.27421	-0.132729	1.36784	1.03438	-0.274922	NA	NA	NA	-	0.641839	1.09541	2.32703	1.35651	1.09026	0.0790342	0.499647	1.09541
BRCA1	MIMAT0003328	hsa-miR-653	UUGAAACAAUCUCUACUGAAC	NA	NA	NA	NA	1.07438	0.162206	1.13882	-0.012905	NA	NA	NA	-	1.07438	NA	0.162206	NA	1.13882	NA	-0.012905	#DIV/0!
BRCA1	MIMAT0003329	hsa-miR-411	UAGUAGACCGUAUAGCGUACG	-2.591	-5.75943	0.664406	-0.793662	-2.74258	-4.33074	0.71934	-0.945247	NA	NA	NA	-	-2.66679	0.107187	-5.04508	1.01024	0.691873	0.0388443	-0.869454	0.107187
BRCA1	MIMAT0003330	hsa-miR-654	UGGUGGGCCGCAGAACAUGUGC	NA	NA	NA	NA	-2.6269	-2.3226	0.653829	-0.949552	NA	NA	NA	-	-2.6269	NA	-2.3226	NA	0.653829	NA	-0.949552	#DIV/0!
BRCA1	MIMAT0003331	hsa-miR-655	AUAAUACAUGGUUAACCUCUUU	NA	NA	NA	NA	-1.13823	-1.44669	0.817317	0.152524	NA	NA	NA	-	-1.13823	NA	-1.44669	NA	0.817317	NA	0.152524	#DIV/0!
BRCA1	MIMAT0003332	hsa-miR-656	AAUAUUAUACAGUCAACCUCU	NA	NA	NA	NA	1.32557	1.19349	1.18252	-0.306932	NA	NA	NA	-	1.32557	NA	1.19349	NA	1.18252	NA	-0.306932	#DIV/0!
BRCA1	MIMAT0003333	hsa-miR-549	UGACAACUAUGGAUGAGCUCU	-0.411458	-0.251058	0.937762	0.0372574	0.288378	-0.681978	1.03124	0.737094	NA	NA	NA	-	-0.0615396	0.494859	-0.466518	0.304706	0.984502	0.0661003	0.387176	0.494859
BRCA1	MIMAT0003335	hsa-miR-657	GGCAGGUUCUCACCCUCUCUAGG	NA	NA	NA	NA	-0.522328	0.46928	0.89638	0.0224085	NA	NA	NA	-	-0.522328	NA	0.46928	NA	0.89638	NA	0.0224085	#DIV/0!
BRCA1	MIMAT0003336	hsa-miR-658	GGCGGAGGGAAGUAGGUCCGUUGGU	NA	NA	NA	NA	0.63865	0.0772698	1.0668	0.0975841	NA	NA	NA	-	0.63865	NA	0.0772698	NA	1.0668	NA	0.0975841	#DIV/0!
BRCA1	MIMAT0003337	hsa-miR-659	CUUGGUUCAGGGAGGGUCCCCA	NA	NA	NA	NA	1.58289	2.12372	1.22903	0.217696	NA	NA	NA	-	1.58289	NA	2.12372	NA	1.22903	NA	0.217696	#DIV/0!
BRCA1	MIMAT0003338	hsa-miR-660	UACCCAUUGCAUAUCGGAGUUG	2.88025	2.62388	1.30515	1.82583	2.07024	1.65121	1.39066	1.01581	NA	NA	NA	-	2.47525	0.572764	2.13754	0.687785	1.3479	0.0604625	1.42082	0.572764
BRCA1	MIMAT0003339	hsa-miR-421	AUCAACAGACAUUAAUUGGGCGC	-0.70554	-1.52509	0.858717	0.880949	-1.58697	-1.0532	0.844855	-0.000478371	NA	NA	NA	-	-1.14625	0.623263	-1.28915	0.333678	0.851786	0.00980189	0.440235	0.623263
BRCA1	MIMAT0003340	hsa-miR-542-5p	UCGGGGAUCAUCAUGUCACGAG	-3.33869	-3.20861	0.614146	-1.00848	-2.08074	-1.87563	0.727155	0.24947	NA	NA	NA	-	-2.70972	0.889505	-2.54212	0.942559	0.670651	0.0799092	-0.379505	0.889505
BRCA1	MIMAT0003385	hsa-miR-363*	CGGGUGGAUCACGAUGCAAUUU	2.90434	4.13178	1.40335	1.59655	2.18074	3.10712	1.42728	0.872952	NA	NA	NA	-	2.54254	0.511663	3.61945	0.724547	1.41532	0.0169217	1.23475	0.511663
BRCA1	MIMAT0003386	hsa-miR-376a*	GGUAGAUUCUCCUUCUAUGAG	-0.211302	2.50902	0.918451	-0.21744	-0.811368	1.75342	0.941155	-0.817506	NA	NA	NA	-	-0.511335	0.424311	2.13122	0.534289	0.929803	0.0160543	-0.517473	0.424311
BRCA1	MIMAT0003389	hsa-miR-542-3p	UGUGACAGAUUGAUAACUGAAA	0.375016	1.105	1.0507	-0.370382	0.831942	1.00216	1.11731	0.0865441	NA	NA	NA	-	0.603479	0.323095	1.05358	0.0727204	1.08401	0.0470974	-0.141919	0.323095
BRCA1	MIMAT0003393	hsa-miR-425-5p	AAUGACACGAUCACUCCCGUUGA	-2.36552	-1.44609	0.685106	-2.37334	-2.11823	-1.86258	0.784642	-2.12606	NA	NA	NA	-	-2.24187	0.174857	-1.65433	0.294502	0.734874	0.0703823	-2.2497	0.174857
BRCA1	MIMAT0003879	hsa-miR-758	UUUGUGACCUGGUCCACUAACC	-0.647844	-0.0452947	0.795647	-1.47537	-0.462474	0	0.976281	-1.29	NA	NA	NA	-	-0.555159	0.131076	-0.0226473	0.0320282	0.885964	0.127727	-1.38268	0.131076
BRCA1	MIMAT0003880	hsa-miR-671	AGGAAGCCCUGGAGGGGCUGGAGGU	-0.233987	0	0.843206	-1.27858	-0.0155712	-0.419211	1.03917	-1.06016	NA	NA	NA	-	-0.124779	0.154443	-0.209605	0.296427	0.941187	0.138566	-1.16937	0.154443
BRCA1	MIMAT0003881	hsa-miR-668	UGUCACUCGGCUCGGCCCACUAC	-1.94833	0	0.662967	-1.94833	0.519775	0	1.11986	0.519775	NA	NA	NA	-	-0.714275	1.74521	0	0	0.891412	0.323069	-0.714275	1.74521
BRCA1	MIMAT0003882	hsa-miR-767-5p	UGCACCAUGGUUGUCUGAGCAUG	0.386875	0.267675	0.919937	0.811508	-0.675627	0	0.947641	-0.250994	NA	NA	NA	-	-0.144376	0.751303	0.133838	0.189275	0.933789	0.0195899	0.280257	0.751303
BRCA1	MIMAT0003883	hsa-miR-767-3p	UCUGCUCAUACCCCAUGGUUUCU	1.12607	0	1.02045	0.584368	0.0842015	0	1.05375	-0.457505	NA	NA	NA	-	0.605138	0.736716	0	0	1.0371	0.0235479	0.0634316	0.736716
BRCA1	MIMAT0003884	hsa-miR-454-5p	ACCCUAUCAAUAUUGUCUCUGC	1.02528	3.47545	1.08675	1.24156	1.6926	3.54486	1.33354	1.90888	NA	NA	NA	-	1.35894	0.471863	3.51015	0.0490784	1.21014	0.174508	1.57522	0.471863
BRCA1	MIMAT0003885	hsa-miR-454-3p	UAGUGCAAUAUUGCUUAUAGGGUUU	-0.578735	-0.658196	0.873662	-2.21071	-0.492412	-0.523525	0.983874	-2.12439	NA	NA	NA	-	-0.535573	0.0610397	-0.59086	0.0952268	0.928768	0.0779318	-2.16755	0.0610397
BRCA1	MIMAT0003886	hsa-miR-769-5p	UGAGACCUCUGGGUUCUGAGCU	-1.38197	-1.91848	0.717788	-0.8059	0.326074	0.301334	1.08996	0.902142	NA	NA	NA	-	-0.527947	1.20777	-0.808575	1.56965	0.903875	0.263167	0.0481206	1.20777
BRCA1	MIMAT0003887	hsa-miR-769-3p	CUGGGAUCUCCGGGGUCUUGGUU	-3.90024	-2.85398	0.50417	-0.0757114	-3.20951	-3.42745	0.665163	0.615021	NA	NA	NA	-	-3.55487	0.488421	-3.14071	0.405506	0.584667	0.113839	0.269655	0.488421
BRCA1	MIMAT0003888	hsa-miR-766	ACUCCAGCCCCACAGCCUCAGC	0.399003	-1.42897	0.921503	0.394839	0.835252	-1.0286	1.17031	0.831088	NA	NA	NA	-	0.617128	0.308475	-1.22878	0.283105	1.04591	0.175932	0.612964	0.308475
BRCA1	MIMAT0003945	hsa-miR-765	UGGAGGAGAAGGAAGGUGAUG	-6.16425	-3.45037	0.366985	-1.89423	-6.57832	-3.18952	0.415491	-2.3083	NA	NA	NA	-	-6.37129	0.292792	-3.31995	0.184454	0.391238	0.034299	-2.10127	0.292792
BRCA1	MIMAT0003946	hsa-miR-768-5p	GUUGGAGGAUGAAAGUACGGAGUGAU	-3.37958	-2.33641	0.542372	0.160529	-3.10443	-2.92882	0.674999	0.435681	NA	NA	NA	-	-3.242	0.194562	-2.63262	0.418897	0.608685	0.0937813	0.298105	0.194562
BRCA1	MIMAT0003947	hsa-miR-768-3p	UCACAAUGCUGACACUCAAACUGCUGAC	0.0280755	0	0.874781	-0.101678	-0.0859857	0	1.029	-0.215739	NA	NA	NA	-	-0.0289551	0.0806534	0	0	0.951889	0.109047	-0.158709	0.0806534
BRCA1	MIMAT0003948	hsa-miR-770-5p	UCCAGUACCACGUGUCAGGGCCA	0.492002	-0.681399	0.933604	0.966393	-0.230021	0	1.0085	0.24437	NA	NA	NA	-	0.13099	0.510548	-0.340699	0.481822	0.971052	0.0529602	0.605382	0.510548
BRCA1	MIMAT0004185	hsa-miR-802	CAGUAACAAAGAUUCAUCCUUGU	1.60417	1.99263	1.09124	1.12724	1.20496	2.07143	1.23233	0.728022	NA	NA	NA	-	1.40456	0.282288	2.03203	0.0557202	1.16178	0.0997708	0.92763	0.282288
BRCA1	MIMAT0004209	hsa-miR-801	GAUUGCUCUGCGUGCGGAAUCGAC	-0.651631	-0.151616	0.795225	0.139918	-1.33495	0	0.864264	-0.543403	NA	NA	NA	-	-0.993291	0.483181	-0.0758082	0.107209	0.829744	0.0488183	-0.201742	0.483181
BRCA1	MIMAT0004284	hsa-miR-675	UGGUGCGGAGAGGGCCCACAGUG	0.576876	0	0.944786	0.536969	-0.587995	-0.737182	0.959312	-0.627902	NA	NA	NA	-	-0.00555985	0.823688	-0.368591	0.521266	0.952049	0.0102719	-0.0454663	0.823688
BRCA1	MIMAT0004450	hsa-miR-297	AUGUAUGUGUGCAUGUGCAUG	-0.444562	0	0.818663	-0.264079	0	0	1.04143	0.180483	NA	NA	NA	-	-0.222281	0.314353	0	0	0.930047	0.157521	-0.0417983	0.314353
BRCA2	MIMAT0000062	hsa-let-7a	UGAGGUAGUAGGUUGUAUAGUU	1.49482	-1.04178	1.06863	0.80558	1.79092	-0.0967028	1.10099	1.10169	NA	NA	NA	-	1.64287	0.209378	-0.569242	0.668271	1.08481	0.0228847	0.953633	0.209378
BRCA2	MIMAT0000063	hsa-let-7b	UGAGGUAGUAGGUUGUGUGGUU	1.38985	0	1.05139	0.740006	2.32053	1.44446	1.19436	1.67069	NA	NA	NA	-	1.85519	0.65809	0.722232	1.02139	1.12287	0.101099	1.20535	0.65809
BRCA2	MIMAT0000064	hsa-let-7c	UGAGGUAGUAGGUUGUAUGGUU	1.16514	-0.0118874	1.01541	0.207656	1.14878	-0.114348	0.997516	0.191293	NA	NA	NA	-	1.15696	0.0115708	-0.0631176	0.0724505	1.00646	0.0126519	0.199475	0.0115708
BRCA2	MIMAT0000065	hsa-let-7d	AGAGGUAGUAGGUUGCAUAGU	1.11729	0.167746	1.00791	0.29725	1.54012	0.0729125	1.05936	0.720087	NA	NA	NA	-	1.3287	0.29899	0.120329	0.0670576	1.03363	0.0363814	0.508668	0.29899
BRCA2	MIMAT0000066	hsa-let-7e	UGAGGUAGGAGGUUGUAUAGU	1.72598	0.601323	1.1076	0.710567	1.80554	0.708921	1.10347	0.790127	NA	NA	NA	-	1.76576	0.0562576	0.655122	0.0760831	1.10553	0.00292119	0.750347	0.0562576
BRCA2	MIMAT0000067	hsa-let-7f	UGAGGUAGUAGAUUGUAUAGUU	0.87532	0.561069	0.970816	-0.10386	1.57529	0.175449	1.0651	0.596114	NA	NA	NA	-	1.22531	0.494956	0.368259	0.272675	1.01796	0.0666687	0.246127	0.494956
BRCA2	MIMAT0000068	hsa-miR-15a	UAGCAGCACAUAAUGGUUUGUG	-2.16257	-1	0.606318	-0.245912	-1.99301	-2.98819	0.615461	-0.0763463	NA	NA	NA	-	-2.07779	0.119901	-1.9941	1.40586	0.610889	0.00646482	-0.161129	0.119901
BRCA2	MIMAT0000069	hsa-miR-16	UAGCAGCACGUAAAUAUUGGCG	-0.435219	0.557138	0.792398	-0.0876688	-0.424287	0	0.783276	-0.0767371	NA	NA	NA	-	-0.429753	0.00772986	0.278569	0.393956	0.787837	0.00645032	-0.0822029	0.00772986
BRCA2	MIMAT0000070	hsa-miR-17-5p	CAAAGUGCUUACAGUGCAGGUAGU	-0.120011	-0.162372	0.832062	-0.226478	0.0824559	0.0670512	0.846722	-0.024011	NA	NA	NA	-	-0.0187777	0.143166	-0.0476604	0.162227	0.839392	0.0103663	-0.125245	0.143166
BRCA2	MIMAT0000071	hsa-miR-17-3p	ACUGCAGUGAAGGCACUUGU	0.473661	3.66122	0.912236	0.0373844	0.504324	3.22495	0.903444	0.0680475	NA	NA	NA	-	0.488992	0.0216821	3.44309	0.30849	0.90784	0.00621662	0.0527159	0.0216821
BRCA2	MIMAT0000072	hsa-miR-18a	UAAGGUGCAUCUAGUGCAGAUA	0.624263	0.0990099	0.933774	-0.145218	0.4702	0.239419	0.898718	-0.299281	NA	NA	NA	-	0.547231	0.108939	0.169215	0.0992844	0.916246	0.0247886	-0.222249	0.108939
BRCA2	MIMAT0000073	hsa-miR-19a	UGUGCAAAUCUAUGCAAAACUGA	-0.416755	-0.121582	0.770529	-0.523995	-0.967045	-0.312081	0.753752	-1.07428	NA	NA	NA	-	-0.6919	0.389114	-0.216832	0.134703	0.762141	0.0118636	-0.79914	0.389114
BRCA2	MIMAT0000074	hsa-miR-19b	UGUGCAAAUCCAUGCAAAACUGA	-0.559734	-0.449494	0.753586	-0.596375	-0.242719	-0.255231	0.824383	-0.279359	NA	NA	NA	-	-0.401227	0.224164	-0.352363	0.137365	0.788984	0.0500611	-0.437867	0.224164
BRCA2	MIMAT0000075	hsa-miR-20a	UAAAGUGCUUAUAGUGCAGGUAG	2.53264	1.49984	1.21895	1.73172	2.86521	3.542	1.21072	2.06429	NA	NA	NA	-	2.69893	0.235161	2.52092	1.44402	1.21483	0.00582191	1.89801	0.235161
BRCA2	MIMAT0000076	hsa-miR-21	UAGCUUAUCAGACUGAUGUUGA	-1.18197	-0.266873	0.684082	-0.240791	-1.15647	-0.065697	0.7363	-0.215294	NA	NA	NA	-	-1.16922	0.0180291	-0.166285	0.142253	0.710191	0.0369241	-0.228043	0.0180291
BRCA2	MIMAT0000077	hsa-miR-22	AAGCUGCCAGUUGAAGAACUGU	0.0792892	0.953446	0.832322	-0.758205	0.781846	1.34537	0.935737	-0.055649	NA	NA	NA	-	0.430567	0.496782	1.14941	0.277134	0.884029	0.073126	-0.406927	0.496782
BRCA2	MIMAT0000078	hsa-miR-23a	AUCACAUUGCCAGGGAUUUCC	-1.46428	0.0689292	0.654698	-1.36765	-2.07753	-1.29163	0.657036	-1.9809	NA	NA	NA	-	-1.7709	0.43363	-0.611349	0.962058	0.655867	0.00165283	-1.67428	0.43363
BRCA2	MIMAT0000079	hsa-miR-189	GUGCCUACUGAGCUGAUAUCAGU	0.785848	0.0157984	0.957449	0.246301	0.78193	0.0080339	0.942827	0.242383	NA	NA	NA	-	0.783889	0.00277071	0.0119162	0.00549034	0.950138	0.0103398	0.244342	0.00277072
BRCA2	MIMAT0000080	hsa-miR-24	UGGCUCAGUUCAGCAGGAACAG	-0.204691	0.121582	0.796364	1.03721	-0.0841171	0.0598551	0.840711	1.15779	NA	NA	NA	-	-0.144404	0.0852584	0.0907186	0.0436476	0.818537	0.031358	1.0975	0.0852584
BRCA2	MIMAT0000081	hsa-miR-25	CAUUGCACUUGUCUCGGUCUGA	1.25271	2.26202	0.998945	0.925939	0.717176	0.255231	0.928284	0.390407	NA	NA	NA	-	0.984942	0.378679	1.25862	1.41901	0.963615	0.0499653	0.658173	0.378679
BRCA2	MIMAT0000082	hsa-miR-26a	UUCAAGUAAUCCAGGAUAGGC	-1.01195	-2.68344	0.702411	1.66865	-1.63131	-3.26439	0.69431	1.04928	NA	NA	NA	-	-1.32163	0.43796	-2.97392	0.410799	0.69836	0.00572833	1.35897	0.43796
BRCA2	MIMAT0000083	hsa-miR-26b	UUCAAGUAAUUCAGGAUAGGUU	-1.79331	-2.0282	0.622042	0.800463	-2.48518	-3.11357	0.624735	0.10859	NA	NA	NA	-	-2.13924	0.489228	-2.57089	0.767471	0.623388	0.00190438	0.454526	0.489228
BRCA2	MIMAT0000084	hsa-miR-27a	UUCACAGUGGCUAAGUUCCGC	-2.06263	-0.341435	0.596527	-0.749749	-1.83476	0	0.67706	-0.521882	NA	NA	NA	-	-1.94869	0.161126	-0.170718	0.241431	0.636793	0.0569454	-0.635816	0.161126
BRCA2	MIMAT0000085	hsa-miR-28	AAGGAGCUCACAGUCUAUUGAG	-2.93287	-4.03736	0.521021	-0.244854	-4.72782	-7.11733	0.473427	-2.03981	NA	NA	NA	-	-3.83034	1.26922	-5.57734	2.17786	0.497224	0.0336544	-1.14233	1.26922
BRCA2	MIMAT0000086	hsa-miR-29a	UAGCACCAUCUGAAAUCGGUU	1.20355	3.54289	0.991337	0.586988	1.03295	6.0064	0.96525	0.416396	NA	NA	NA	-	1.11825	0.120627	4.77465	1.74197	0.978294	0.0184463	0.501692	0.120627
BRCA2	MIMAT0000087	hsa-miR-30a-5p	UGUAAACAUCCUCGACUGGAAG	2.57177	2.31667	1.22639	0.407658	1.5291	0.0477624	1.02633	-0.635017	NA	NA	NA	-	2.05043	0.737283	1.18222	1.60436	1.12636	0.141467	-0.113679	0.737283
BRCA2	MIMAT0000088	hsa-miR-30a-3p	CUUUCAGUCGGAUGUUUGCAGC	0.199142	0	0.84798	-0.189281	-0.146691	-0.453369	0.834231	-0.535115	NA	NA	NA	-	0.0262257	0.244541	-0.226685	0.320581	0.841105	0.00972259	-0.362198	0.244541
BRCA2	MIMAT0000089	hsa-miR-31	GGCAAGAUGCUGGCAUAGCUG	-1.89759	-4.9077	0.612035	-0.841796	-3.0685	-7.37319	0.581257	-2.01271	NA	NA	NA	-	-2.48304	0.82796	-6.14044	1.74336	0.596646	0.0217638	-1.42725	0.82796
BRCA2	MIMAT0000090	hsa-miR-32	UAUUGCACAUUACUAAGUUGC	-0.306745	-1.45731	0.783825	-0.246225	0.313798	-0.00657609	0.883115	0.374318	NA	NA	NA	-	0.00352679	0.43879	-0.731943	1.02582	0.83347	0.0702084	0.0640462	0.43879
BRCA2	MIMAT0000091	hsa-miR-33	GUGCAUUGUAGUUGCAUUG	-0.0612404	0.0180401	0.814329	-0.282061	-0.263508	0	0.822266	-0.484329	NA	NA	NA	-	-0.162374	0.143025	0.00902007	0.0127563	0.818298	0.00561217	-0.383195	0.143025
BRCA2	MIMAT0000092	hsa-miR-92	UAUUGCACUUGUCCCGGCCUG	0.502263	-2.34785	0.872617	1.46598	1.0794	-1.4301	1.0734	2.04312	NA	NA	NA	-	0.790834	0.408101	-1.88898	0.648944	0.97301	0.141977	1.75455	0.408101
BRCA2	MIMAT0000093	hsa-miR-93	AAAGUGCUGUUCGUGCAGGUAG	-1	0	0.716005	-0.984621	-0.268916	0	0.845791	-0.253537	NA	NA	NA	-	-0.634458	0.516954	0	0	0.780898	0.0917724	-0.619079	0.516954
BRCA2	MIMAT0000094	hsa-miR-95	UUCAACGGGUAUUUAUUGAGCA	0.00119489	0	0.816902	0.56421	0.479782	0	0.965461	1.0428	NA	NA	NA	-	0.240489	0.338412	0	0	0.891181	0.105047	0.803504	0.338412
BRCA2	MIMAT0000095	hsa-miR-96	UUUGGCACUAGCACAUUUUUGC	1.0272	0.266593	0.935066	0.835443	0	0	0.886963	-0.191756	NA	NA	NA	-	0.513599	0.726339	0.133296	0.188509	0.911015	0.034014	0.321844	0.726339
BRCA2	MIMAT0000096	hsa-miR-98	UGAGGUAGUAAGUUGUAUUGUU	-0.00641976	0	0.816083	-0.282953	0.79309	1	1.02043	0.516557	NA	NA	NA	-	0.393335	0.565339	0.5	0.707107	0.918258	0.144498	0.116802	0.565339
BRCA2	MIMAT0000097	hsa-miR-99a	AACCCGUAGAUCCGAUCUUGUG	2.57158	2.02248	1.14593	1.34323	1.82383	1.10945	1.22435	0.595484	NA	NA	NA	-	2.19771	0.528738	1.56596	0.645609	1.18514	0.0554531	0.969358	0.528738
BRCA2	MIMAT0000098	hsa-miR-100	AACCCGUAGAUCCGAACUUGUG	2.8727	1.33063	1.32298	0.864648	3.04495	1.96965	1.33503	1.03689	NA	NA	NA	-	2.95883	0.121794	1.65014	0.451853	1.329	0.0085259	0.950769	0.121794
BRCA2	MIMAT0000099	hsa-miR-101	UACAGUACUGUGAUAACUGAAG	0.394058	-1.61993	0.901052	0.0586836	0.335374	-4.34286	0.880285	0	NA	NA	NA	-	0.364716	0.0414955	-2.98139	1.92541	0.890669	0.0146845	0.0293418	0.0414955
BRCA2	MIMAT0000100	hsa-miR-29b	UAGCACCAUUUGAAAUCAGUGUU	1.79709	3.11558	1.0872	1.04675	1.59776	4.50797	1.03508	0.847415	NA	NA	NA	-	1.69742	0.140948	3.81178	0.984571	1.06114	0.0368534	0.947081	0.140948
BRCA2	MIMAT0000101	hsa-miR-103	AGCAGCAUUGUACAGGGCUAUGA	1.44735	-1.17729	1.0608	0.845023	0.679379	-1.65881	0.928082	0.0770496	NA	NA	NA	-	1.06337	0.543039	-1.41805	0.340484	0.994439	0.0938431	0.461036	0.543039
BRCA2	MIMAT0000102	hsa-miR-105	UCAAAUGCUCAGACUCCUGU	-4.15348	-8.41547	0.445371	-3.10099	-4.90365	-12.8416	0.393469	-3.85116	NA	NA	NA	-	-4.52856	0.53045	-10.6285	3.12971	0.41942	0.0367001	-3.47608	0.53045
BRCA2	MIMAT0000103	hsa-miR-106a	AAAAGUGCUUACAGUGCAGGUAGC	1.23484	0.029109	1.02643	0.872126	0.897547	0.114348	0.959731	0.534837	NA	NA	NA	-	1.06619	0.2385	0.0717284	0.060273	0.993082	0.0471656	0.703481	0.2385
BRCA2	MIMAT0000104	hsa-miR-107	AGCAGCAUUGUACAGGGCUAUCA	1.83724	0.704955	1.12686	2.41754	0.921902	-0.378778	0.96333	1.5022	NA	NA	NA	-	1.37957	0.647245	0.163089	0.766315	1.0451	0.115633	1.95987	0.647245
BRCA2	MIMAT0000222	hsa-miR-192	CUGACCUAUGAAUUGACAGCC	0.984102	2.34026	0.987319	-0.701571	1.0505	1.86409	0.982561	-0.635171	NA	NA	NA	-	1.0173	0.0469516	2.10218	0.3367	0.98494	0.00336434	-0.668371	0.0469516
BRCA2	MIMAT0000226	hsa-miR-196a	UAGGUAGUUUCAUGUUGUUGG	-1.78322	0.266873	0.623018	0.184958	-1.72147	0	0.686612	0.24671	NA	NA	NA	-	-1.75234	0.0436647	0.133437	0.188708	0.654815	0.0449677	0.215834	0.0436647
BRCA2	MIMAT0000227	hsa-miR-197	UUCACCACCUUCUCCACCCAGC	-0.529961	-0.153868	0.757083	-0.906896	-0.152901	0.912743	0.83359	-0.529836	NA	NA	NA	-	-0.341431	0.266622	0.379437	0.754208	0.795337	0.0540988	-0.718366	0.266622
BRCA2	MIMAT0000228	hsa-miR-198	GGUCCAGAGGGGAGAUAGG	-0.377243	1.07843	0.775279	-0.606369	-0.0455896	2.38501	0.844726	-0.274716	NA	NA	NA	-	-0.211416	0.234514	1.73172	0.923894	0.810002	0.0491067	-0.440542	0.234514
BRCA2	MIMAT0000231	hsa-miR-199a	CCCAGUGUUCAGACUACCUGUUC	-0.260043	2.30899	0.789538	0.352918	-0.530162	2.93874	0.795594	0.0827982	NA	NA	NA	-	-0.395102	0.191003	2.62386	0.445301	0.792566	0.00428192	0.217858	0.191003
BRCA2	MIMAT0000232	hsa-miR-199a*	UACAGUAGUCUGCACAUUGGUU	-2.53473	-1.49816	0.5543	0.577036	-2.58669	-0.990861	0.616941	0.52507	NA	NA	NA	-	-2.56071	0.0367453	-1.24451	0.358715	0.585621	0.0442938	0.551053	0.0367453
BRCA2	MIMAT0000241	hsa-miR-208	AUAAGACGAGCAAAAAGCUUGU	2.85373	1.58424	1.28136	2.34998	2.69131	0.409735	1.18496	2.18756	NA	NA	NA	-	2.77252	0.114853	0.996988	0.830501	1.23316	0.0681682	2.26877	0.114853
BRCA2	MIMAT0000242	hsa-miR-129	CUUUUUGCGGUCUGGGCUUGC	-0.204739	0.7003	0.821209	-0.387416	0	0	0.836059	-0.182677	NA	NA	NA	-	-0.102369	0.144772	0.35015	0.495187	0.828634	0.0105002	-0.285046	0.144772
BRCA2	MIMAT0000243	hsa-miR-148a	UCAGUGCACUACAGAACUUUGU	-0.489762	0.256422	0.785729	-1.50023	0.0488333	2.19095	0.842357	-0.961633	NA	NA	NA	-	-0.220464	0.380844	1.22369	1.36792	0.814043	0.0400421	-1.23093	0.380844
BRCA2	MIMAT0000244	hsa-miR-30c	UGUAAACAUCCUACACUCUCAGC	2.6266	0.461378	1.23689	1.01055	2.15425	0.306578	1.10882	0.538205	NA	NA	NA	-	2.39043	0.334002	0.383978	0.10946	1.17286	0.0905628	0.77438	0.334002
BRCA2	MIMAT0000245	hsa-miR-30d	UGUAAACAUCCCCGACUGGAAG	1.30545	0.284066	1.00717	0.0352757	1.22634	0.324133	0.988613	-0.0438332	NA	NA	NA	-	1.2659	0.0559384	0.3041	0.0283319	0.997893	0.0131242	-0.00427877	0.0559384
BRCA2	MIMAT0000250	hsa-miR-139	UCUACAGUGCACGUGUCU	-1.68325	-1.67007	0.653066	-1.11835	-1.06209	-1.45398	0.710135	-0.497185	NA	NA	NA	-	-1.37267	0.439229	-1.56203	0.152802	0.6816	0.040354	-0.807767	0.439229
BRCA2	MIMAT0000251	hsa-miR-147	GUGUGUGGAAAUGCUUCUGC	-5.95752	-7.89076	0.336758	-3.09497	-5.32163	-9.13312	0.368986	-2.45908	NA	NA	NA	-	-5.63957	0.449644	-8.51194	0.878475	0.352872	0.0227885	-2.77703	0.449644
BRCA2	MIMAT0000252	hsa-miR-7	UGGAAGACUAGUGAUUUUGUUG	-3.06931	-3.32428	0.545232	-0.865498	-1.97822	-1.34378	0.625249	0.225598	NA	NA	NA	-	-2.52377	0.771521	-2.33403	1.40042	0.585241	0.0565806	-0.31995	0.771521
BRCA2	MIMAT0000253	hsa-miR-10a	UACCCUGUAGAUCCGAAUUUGUG	0.942825	0.598769	0.981024	-0.304658	1.70165	1.19013	1.08599	0.45417	NA	NA	NA	-	1.32224	0.536573	0.89445	0.418156	1.03351	0.0742205	0.0747558	0.536573
BRCA2	MIMAT0000254	hsa-miR-10b	UACCCUGUAGAACCGAAUUUGU	0.599699	-0.00861081	0.930227	-0.146853	1.27202	0.440845	1.01659	0.525464	NA	NA	NA	-	0.935858	0.4754	0.216117	0.317813	0.973408	0.0610682	0.189306	0.4754
BRCA2	MIMAT0000255	hsa-miR-34a	UGGCAGUGUCUUAGCUGGUUGUU	0.614618	0.828703	0.932006	-0.419542	2.42658	2.86609	1.14449	1.39242	NA	NA	NA	-	1.5206	1.28125	1.8474	1.44065	1.03825	0.150252	0.486439	1.28125
BRCA2	MIMAT0000256	hsa-miR-181a	AACAUUCAACGCUGUCGGUGAGU	1.07508	2.42185	1.00134	0.521968	0.517224	0.299729	0.905237	-0.0358853	NA	NA	NA	-	0.796151	0.394462	1.36079	1.50056	0.953286	0.0679519	0.243041	0.394462
BRCA2	MIMAT0000257	hsa-miR-181b	AACAUUCAUUGCUGUCGGUGGG	0.485689	1.6402	0.913937	0.570721	-0.495676	0.721078	0.774729	-0.410644	NA	NA	NA	-	-0.00499338	0.69393	1.18064	0.649919	0.844333	0.0984355	0.0800388	0.69393
BRCA2	MIMAT0000258	hsa-miR-181c	AACAUUCAACCUGUCGGUGAGU	-1.32119	-0.755359	0.690751	-1.29633	-1.85168	-1.22127	0.628976	-1.82681	NA	NA	NA	-	-1.58644	0.375109	-0.988313	0.329446	0.659864	0.0436812	-1.56157	0.375109
BRCA2	MIMAT0000259	hsa-miR-182	UUUGGCAAUGGUAGAACUCACA	-0.661946	0.00612112	0.765043	0.124644	-1	0.00774343	0.716944	-0.21341	NA	NA	NA	-	-0.830973	0.239041	0.00693227	0.00114715	0.740993	0.0340112	-0.0443831	0.239041
BRCA2	MIMAT0000260	hsa-miR-182*	UGGUUCUAGACUUGCCAACUA	-3.11623	-2.45013	0.523026	-2.11623	-2.6898	-3.56391	0.552953	-1.6898	NA	NA	NA	-	-2.90302	0.301533	-3.00702	0.787561	0.53799	0.0211614	-1.90302	0.301533
BRCA2	MIMAT0000261	hsa-miR-183	UAUGGCACUGGUAGAAUUCACUG	-1.42421	0.00861081	0.679813	-0.177125	-1.06347	-0.0335353	0.709984	0.183614	NA	NA	NA	-	-1.24384	0.255081	-0.0124623	0.0298018	0.694898	0.0213345	0.00324443	0.255081
BRCA2	MIMAT0000262	hsa-miR-187	UCGUGUCUUGUGUUGCAGCCG	-1.15367	-0.949305	0.708917	-0.329321	-1.17607	-2.35028	0.697802	-0.351723	NA	NA	NA	-	-1.16487	0.0158399	-1.64979	0.990641	0.703359	0.00785919	-0.340522	0.0158399
BRCA2	MIMAT0000263	hsa-miR-199b	CCCAGUGUUUAGACUAUCUGUUC	-0.0964444	1.71521	0.809883	0.0336026	0.824728	5.42773	0.940713	0.954775	NA	NA	NA	-	0.364142	0.651367	3.57147	2.62515	0.875298	0.0925103	0.494189	0.651367
BRCA2	MIMAT0000264	hsa-miR-203	GUGAAAUGUUUAGGACCACUAG	0.423805	0.132686	0.878131	-0.321359	0.506496	0.18881	0.904411	-0.238668	NA	NA	NA	-	0.46515	0.0584715	0.160748	0.0396852	0.891271	0.0185834	-0.280014	0.0584715
BRCA2	MIMAT0000265	hsa-miR-204	UUCCCUUUGUCAUCCUAUGCCU	0.486806	-0.0689292	0.886776	-0.114946	1.24653	1.29249	0.991084	0.644782	NA	NA	NA	-	0.86667	0.537209	0.611782	0.962671	0.93893	0.0737566	0.264918	0.537209
BRCA2	MIMAT0000266	hsa-miR-205	UCCUUCAUUCCACCGGAGUCUG	0.694863	-0.295352	0.915938	-0.327438	0.373559	0	0.889665	-0.648742	NA	NA	NA	-	0.534211	0.227196	-0.147676	0.208845	0.902801	0.0185774	-0.48809	0.227196
BRCA2	MIMAT0000267	hsa-miR-210	CUGUGCGUGUGACAGCGGCUGA	-2.0569	-2.14929	0.597058	0.13379	-2.5284	-2.80204	0.621405	-0.337709	NA	NA	NA	-	-2.29265	0.3334	-2.47566	0.461567	0.609231	0.0172155	-0.101959	0.3334
BRCA2	MIMAT0000268	hsa-miR-211	UUCCCUUUGUCAUCCUUCGCCU	0.988055	0.726362	0.958666	1.01029	0.0452128	0.186731	0.854265	0.0674504	NA	NA	NA	-	0.516634	0.66669	0.456547	0.381577	0.906466	0.0738232	0.538871	0.66669
BRCA2	MIMAT0000269	hsa-miR-212	UAACAGUCUCCAGUCACGGCC	-2.84989	-4.19634	0.527788	0.308188	-4.47378	-6.66745	0.488536	-1.3157	NA	NA	NA	-	-3.66183	1.14826	-5.4319	1.74734	0.508162	0.0277559	-0.503757	1.14826
BRCA2	MIMAT0000270	hsa-miR-181a*	ACCAUCGACCGUUGAUUGUACC	0.884938	1.04178	0.972264	1.45834	-0.584851	0.0967028	0.764182	-0.0114524	NA	NA	NA	-	0.150043	1.0393	0.569242	0.668271	0.868223	0.147136	0.723442	1.0393
BRCA2	MIMAT0000271	hsa-miR-214	ACAGCAGGCACAGACAGGCAG	-1.65943	-1.31045	0.635128	-0.0594528	-2.35698	-1.43176	0.634718	-0.757002	NA	NA	NA	-	-2.00821	0.493242	-1.37111	0.0857828	0.634923	0.000289842	-0.408227	0.493242
BRCA2	MIMAT0000272	hsa-miR-215	AUGACCUAUGAAUUGACAGAC	1.62123	3.45071	1.05787	-0.111344	1.70898	5.65794	1.04941	-0.0235995	NA	NA	NA	-	1.66511	0.0620445	4.55432	1.56075	1.05364	0.00597843	-0.0674716	0.0620445
BRCA2	MIMAT0000273	hsa-miR-216	UAAUCUCAGCUGGCAACUGUG	0.0958596	0.550724	0.834469	1.28743	-0.355709	2.22059	0.812944	0.835862	NA	NA	NA	-	-0.129925	0.319307	1.38566	1.18077	0.823707	0.0152205	1.06165	0.319307
BRCA2	MIMAT0000274	hsa-miR-217	UACUGCAUCAGGAACUGAUUGGAU	1.07032	0.710926	0.97101	-0.119845	0.368542	1.00914	0.889113	-0.821623	NA	NA	NA	-	0.719431	0.496232	0.860032	0.210868	0.930061	0.0579095	-0.470734	0.496232
BRCA2	MIMAT0000275	hsa-miR-218	UUGUGCUUGAUCUAACCAUGU	-0.0409697	-1.11046	0.8169	0.229653	0.282659	-0.392231	0.879721	0.553282	NA	NA	NA	-	0.120845	0.22884	-0.751346	0.507865	0.84831	0.0444206	0.391468	0.22884
BRCA2	MIMAT0000276	hsa-miR-219	UGAUUGUCCAAACGCAAUUCU	0.36816	-0.461378	0.870565	0.778522	0.520794	-0.812082	0.906012	0.931155	NA	NA	NA	-	0.444477	0.107928	-0.63673	0.247985	0.888288	0.0250651	0.854839	0.107928
BRCA2	MIMAT0000277	hsa-miR-220	CCACACCGUAUCUGACACUUU	-2.25381	-0.542856	0.579052	-1.49718	-0.567499	0.859756	0.791929	0.189128	NA	NA	NA	-	-1.41065	1.1924	0.15845	0.991797	0.685491	0.150527	-0.654027	1.1924
BRCA2	MIMAT0000278	hsa-miR-221	AGCUACAUUGUCUGCUGGGUUUC	-0.279339	1.96951	0.787173	-0.0990274	-0.736582	0.288302	0.775542	-0.55627	NA	NA	NA	-	-0.507961	0.323319	1.12891	1.18879	0.781358	0.00822387	-0.327649	0.323319
BRCA2	MIMAT0000279	hsa-miR-222	AGCUACAUCUGGCUACUGGGUCUC	-0.134983	0.371414	0.805044	-0.204373	-0.0145509	-0.0554175	0.847975	-0.0839415	NA	NA	NA	-	-0.0747669	0.0851582	0.157998	0.301815	0.826509	0.0303565	-0.144157	0.0851582
BRCA2	MIMAT0000280	hsa-miR-223	UGUCAGUUUGUCAAAUACCCC	-1.04671	-0.0380311	0.698624	-0.335197	-1.23281	-0.968917	0.729382	-0.5213	NA	NA	NA	-	-1.13976	0.131595	-0.503474	0.658236	0.714003	0.0217495	-0.428249	0.131595
BRCA2	MIMAT0000281	hsa-miR-224	CAAGUCACUAGUGGUUCCGUUUA	-1.88193	-0.276441	0.613528	0.106364	-1.5916	-0.18881	0.697728	0.396691	NA	NA	NA	-	-1.73676	0.205292	-0.232626	0.0619649	0.655628	0.0595385	0.251527	0.205292
BRCA2	MIMAT0000318	hsa-miR-200b	UAAUACUGCCUGGUAAUGAUGAC	0.596211	0.705758	0.901993	0.034343	-0.0112002	-1.53756	0.848326	-0.573069	NA	NA	NA	-	0.292506	0.429505	-0.415902	1.58627	0.875159	0.0379483	-0.269363	0.429505
BRCA2	MIMAT0000414	hsa-let-7g	UGAGGUAGUAGUUUGUACAGU	1.35547	1.19402	1.0458	0.404396	1.43744	0.0335353	1.04277	0.486369	NA	NA	NA	-	1.39645	0.057964	0.613777	0.820585	1.04428	0.00214285	0.445383	0.057964
BRCA2	MIMAT0000415	hsa-let-7i	UGAGGUAGUAGUUUGUGCUGU	0.547657	-0.977843	0.922755	-0.164289	1.46404	-0.333368	1.04704	0.75209	NA	NA	NA	-	1.00585	0.647977	-0.655606	0.455713	0.984898	0.0878828	0.293901	0.647977
BRCA2	MIMAT0000416	hsa-miR-1	UGGAAUGUAAAGAAGUAUGUA	-3.02341	-4.62316	0.530603	0.132472	-2.63403	-7.57182	0.557714	0.521856	NA	NA	NA	-	-2.82872	0.275336	-6.09749	2.08502	0.544159	0.0191698	0.327164	0.275336
BRCA2	MIMAT0000417	hsa-miR-15b	UAGCAGCACAUCAUGGUUUACA	-2.24502	-1.21464	0.598621	-0.326754	-1.8679	-2.58273	0.62741	0.0503647	NA	NA	NA	-	-2.05646	0.266663	-1.89869	0.967386	0.613016	0.0203566	-0.138195	0.266663
BRCA2	MIMAT0000418	hsa-miR-23b	AUCACAUUGCCAGGGAUUACC	-1.46437	-0.478525	0.654689	-1.53628	-1.51473	0	0.704392	-1.58664	NA	NA	NA	-	-1.48955	0.035608	-0.239263	0.338369	0.679541	0.0351454	-1.56146	0.035608
BRCA2	MIMAT0000419	hsa-miR-27b	UUCACAGUGGCUAAGUUCUGC	-1.5074	-0.0180401	0.650323	-0.272263	-2.33614	-1.16953	0.636355	-1.10101	NA	NA	NA	-	-1.92177	0.586011	-0.593787	0.814229	0.643339	0.00987654	-0.686635	0.586011
BRCA2	MIMAT0000420	hsa-miR-30b	UGUAAACAUCCUACACUCAGCU	1.43079	0.449494	1.027	-0.364836	2.71242	0.930713	1.18806	0.916788	NA	NA	NA	-	2.07161	0.906245	0.690103	0.340273	1.10753	0.113886	0.275976	0.906245
BRCA2	MIMAT0000422	hsa-miR-124a	UUAAGGCACGCGGUGAAUGCCA	-0.957094	-1.57409	0.730842	-0.076504	-0.85781	-3.12283	0.732785	0.0227802	NA	NA	NA	-	-0.907452	0.0702045	-2.34846	1.09513	0.731814	0.00137366	-0.0268619	0.0702045
BRCA2	MIMAT0000423	hsa-miR-125b	UCCCUGAGACCCUAACUUGUGA	3.72542	3.33504	1.50986	2.37448	2.36902	0.641988	1.2033	1.01808	NA	NA	NA	-	3.04722	0.959119	1.98851	1.90427	1.35658	0.21677	1.69628	0.959119
BRCA2	MIMAT0000424	hsa-miR-128a	UCACAGUGAACCGGUCUCUUUU	-0.636801	-0.7085	0.76803	-0.828909	0.400785	0.804942	0.88918	0.208676	NA	NA	NA	-	-0.118008	0.733684	0.0482207	1.07016	0.828605	0.0856664	-0.310117	0.733684
BRCA2	MIMAT0000425	hsa-miR-130a	CAGUGCAAUGUUAAAAGGGCAU	1.34124	2.939	1.0435	-0.0274627	1.39406	3.04688	1.03584	0.0253585	NA	NA	NA	-	1.36765	0.0373503	2.99294	0.0762772	1.03967	0.00541429	-0.0010521	0.0373503
BRCA2	MIMAT0000426	hsa-miR-132	UAACAGUCUACAGCCAUGGUCG	-3.12865	-3.01528	0.522021	-0.305639	-2.88848	-4.99784	0.536322	-0.0654749	NA	NA	NA	-	-3.00856	0.169822	-4.00656	1.40188	0.529172	0.0101125	-0.185557	0.169822
BRCA2	MIMAT0000427	hsa-miR-133a	UUGGUCCCCUUCAACCAGCUGU	-0.514945	-2.00671	0.782669	-0.159506	0.108578	-1.03898	0.850128	0.464017	NA	NA	NA	-	-0.203183	0.440897	-1.52284	0.684285	0.816399	0.0477007	0.152255	0.440897
BRCA2	MIMAT0000428	hsa-miR-135a	UAUGGCUUUUUAUUCCUAUGUGA	0.252188	0	0.881461	0.0894253	0.133353	0.607132	0.853372	-0.0294099	NA	NA	NA	-	0.192771	0.0840292	0.303566	0.429307	0.867416	0.0198618	0.0300077	0.0840292
BRCA2	MIMAT0000429	hsa-miR-137	UAUUGCUUAAGAAUACGCGUAG	2.14963	2.95357	1.18275	0.529179	2.17727	5.19815	1.16835	0.556817	NA	NA	NA	-	2.16345	0.0195432	4.07586	1.58716	1.17555	0.0101807	0.542998	0.0195432
BRCA2	MIMAT0000430	hsa-miR-138	AGCUGGUGUUGUGAAUC	-0.302355	0.500787	0.808881	-0.497567	-0.293911	0	0.799131	-0.489123	NA	NA	NA	-	-0.298133	0.00597105	0.250394	0.35411	0.804006	0.00689462	-0.493345	0.00597106
BRCA2	MIMAT0000431	hsa-miR-140	AGUGGUUUUACCCUAUGGUAG	-3.47644	-5.32648	0.494633	-2.92571	-2.86794	-5.63526	0.538018	-2.31722	NA	NA	NA	-	-3.17219	0.430272	-5.48087	0.218339	0.516326	0.0306779	-2.62147	0.430272
BRCA2	MIMAT0000432	hsa-miR-141	UAACACUGUCUGGUAAAGAUGG	1.77037	4.31304	1.11524	-0.535067	2.0566	5.90752	1.14688	-0.248839	NA	NA	NA	-	1.91348	0.202394	5.11028	1.12747	1.13106	0.0223705	-0.391953	0.202394
BRCA2	MIMAT0000433	hsa-miR-142-5p	CAUAAAGUAGAAAGCACUAC	0.0293532	-0.455403	0.851544	-0.00112229	0.735282	0.205022	0.936091	0.704806	NA	NA	NA	-	0.382317	0.499167	-0.125191	0.466991	0.893817	0.0597836	0.351842	0.499167
BRCA2	MIMAT0000434	hsa-miR-142-3p	UGUAGUGUUUCCUACUUUAUGGA	-3.5287	-6.59962	0.490644	-3.54774	-3.06531	-7.03387	0.521942	-3.08434	NA	NA	NA	-	-3.29701	0.327669	-6.81675	0.307062	0.506293	0.0221315	-3.31604	0.327669
BRCA2	MIMAT0000435	hsa-miR-143	UGAGAUGAAGCACUGUAGCUCA	-0.0207223	-1.48267	0.844962	2.03232	-1.89751	-2.72656	0.624561	0.155529	NA	NA	NA	-	-0.959117	1.32709	-2.10462	0.879559	0.734761	0.155847	1.09392	1.32709
BRCA2	MIMAT0000436	hsa-miR-144	UACAGUAUAGAUGAUGUACUAG	-2.1706	-3.52172	0.605564	-0.275488	-2.58482	-3.71849	0.561948	-0.689705	NA	NA	NA	-	-2.37771	0.292895	-3.6201	0.139138	0.583756	0.0308414	-0.482596	0.292895
BRCA2	MIMAT0000437	hsa-miR-145	GUCCAGUUUUCCCAGGAAUCCCUU	0.229411	0.420747	0.878355	0.57623	-0.320732	1.87466	0.795843	0.026088	NA	NA	NA	-	-0.0456603	0.389009	1.1477	1.02807	0.837099	0.0583448	0.301159	0.389009
BRCA2	MIMAT0000438	hsa-miR-152	UCAGUGCAUGACAGAACUUGGG	2.13791	2.94285	1.1806	0.902064	0.269312	1	0.871392	-0.966536	NA	NA	NA	-	1.20361	1.3213	1.97143	1.37381	1.026	0.218644	-0.0322358	1.3213
BRCA2	MIMAT0000439	hsa-miR-153	UUGCAUAGUCACAAAAGUGA	-0.611876	0	0.771002	-0.474481	-0.425731	-0.0080339	0.783102	-0.288336	NA	NA	NA	-	-0.518803	0.131624	-0.00401695	0.00568082	0.777052	0.00855647	-0.381408	0.131624
BRCA2	MIMAT0000440	hsa-miR-191	CAACGGAAUCCCAAAAGCAGCU	-1.15785	-1.66671	0.708458	0.0018791	-1.43159	-4.17229	0.670928	-0.271866	NA	NA	NA	-	-1.29472	0.193567	-2.9195	1.77171	0.689693	0.0265378	-0.134993	0.193567
BRCA2	MIMAT0000441	hsa-miR-9	UCUUUGGUUAUCUAGCUGUAUGA	-0.585165	3.96353	0.756203	-0.637038	-0.104773	3.15494	0.870689	-0.156645	NA	NA	NA	-	-0.344969	0.339689	3.55924	0.571761	0.813446	0.0809534	-0.396842	0.339689
BRCA2	MIMAT0000442	hsa-miR-9*	UAAAGCUAGAUAACCGAAAGU	3.1999	2.17214	1.24477	1.41559	2.4614	1.66191	1.3704	0.677092	NA	NA	NA	-	2.83065	0.522195	1.91702	0.360789	1.30759	0.0888356	1.04634	0.522195
BRCA2	MIMAT0000443	hsa-miR-125a	UCCCUGAGACCCUUUAACCUGUG	2.31533	0.426906	1.21351	1.07683	1.70541	-0.0670512	1.08661	0.466902	NA	NA	NA	-	2.01037	0.431283	0.179927	0.34928	1.15006	0.0897284	0.771866	0.431283
BRCA2	MIMAT0000444	hsa-miR-126*	CAUUAUUACUUUUGGUACGCG	0.247951	0.0460622	0.880882	0.247951	-0.252646	-0.808152	0.804215	-0.252646	NA	NA	NA	-	-0.00234721	0.353976	-0.381045	0.604021	0.842549	0.0542117	-0.00234721	0.353976
BRCA2	MIMAT0000445	hsa-miR-126	UCGUACCGUGAGUAAUAAUGC	1.86243	1.27849	1.13127	1.02837	1.0657	1.49734	0.984859	0.231637	NA	NA	NA	-	1.46407	0.563376	1.38791	0.15475	1.05806	0.103526	0.630003	0.563376
BRCA2	MIMAT0000446	hsa-miR-127	UCGGAUCCGUCUGAGCUUGGCU	0.00845037	0.0118874	0.84879	1.06155	0.368234	1.36453	0.884743	1.42133	NA	NA	NA	-	0.188342	0.254406	0.68821	0.956465	0.866766	0.0254221	1.24144	0.254406
BRCA2	MIMAT0000447	hsa-miR-134	UGUGACUGGUUGACCAGAGGG	1.78271	1.10593	1.11738	1.31885	0.519474	0.972122	0.90555	0.0556146	NA	NA	NA	-	1.15109	0.893243	1.03903	0.0946175	1.01146	0.149785	0.687233	0.893243
BRCA2	MIMAT0000448	hsa-miR-136	ACUCCAUUUGUUUUGAUGAUGGA	0	0.198446	0.84768	0	-0.657146	-0.785424	0.755738	-0.657146	NA	NA	NA	-	-0.328573	0.464672	-0.293489	0.695701	0.801709	0.0650126	-0.328573	0.464672
BRCA2	MIMAT0000449	hsa-miR-146a	UGAGAACUGAAUUCCAUGGGUU	-3.47122	-4.90281	0.495033	-1.86731	-3.06241	-4.45969	0.522175	-1.4585	NA	NA	NA	-	-3.26681	0.289075	-4.68125	0.313333	0.508604	0.0191921	-1.66291	0.289075
BRCA2	MIMAT0000450	hsa-miR-149	UCUGGCUCCGUGUCUUCACUCC	-0.792324	0.580544	0.749742	-0.133828	-0.212741	2.51618	0.809163	0.445754	NA	NA	NA	-	-0.502533	0.409827	1.54836	1.3687	0.779453	0.0420167	0.155963	0.409827
BRCA2	MIMAT0000451	hsa-miR-150	UCUCCCAACCCUUGUACCAGUG	0.966682	0.301448	0.984657	0.302259	0.431194	1.57683	0.893346	-0.233229	NA	NA	NA	-	0.698938	0.378647	0.939138	0.901831	0.939002	0.0645668	0.034515	0.378647
BRCA2	MIMAT0000452	hsa-miR-154	UAGGUUAUCCGUGUUGCCUUCG	-3.06549	-3.36992	0.527155	-0.52121	-3.13633	-4.77007	0.516276	-0.592043	NA	NA	NA	-	-3.10091	0.050087	-4.06999	0.990057	0.521715	0.00769242	-0.556627	0.050087
BRCA2	MIMAT0000453	hsa-miR-154*	AAUCAUACACGGUUGACCUAUU	-0.279173	1.07963	0.811792	-0.0966511	-0.578406	-0.0729125	0.76494	-0.395885	NA	NA	NA	-	-0.428789	0.21159	0.50336	0.814972	0.788366	0.0331295	-0.246268	0.21159
BRCA2	MIMAT0000454	hsa-miR-184	UGGACGGAGAACUGAUAAGGGU	-0.0709255	1.09261	0.838415	0.56374	-0.47532	0.768478	0.777156	0.159346	NA	NA	NA	-	-0.273123	0.28595	0.930543	0.229194	0.807785	0.0433161	0.361543	0.28595
BRCA2	MIMAT0000455	hsa-miR-185	UGGAGAGAAAGGCAGUUC	-2.33296	-0.580544	0.590519	-0.84526	-2.36069	-1.86409	0.581643	-0.872994	NA	NA	NA	-	-2.34683	0.0196112	-1.22232	0.907607	0.586081	0.0062765	-0.859127	0.0196112
BRCA2	MIMAT0000456	hsa-miR-186	CAAAGAAUUCUCCUUUUGGGCUU	-0.57559	-0.862105	0.775349	-0.315555	-0.292456	0.161351	0.799309	-0.032421	NA	NA	NA	-	-0.434023	0.200206	-0.350377	0.723693	0.787329	0.0169425	-0.173988	0.200206
BRCA2	MIMAT0000457	hsa-miR-188	CAUCCCUUGCAUGGUGGAGGGU	-0.294759	-2.81215	0.809834	-0.792818	-0.219572	-2.51542	0.808314	-0.717631	NA	NA	NA	-	-0.257166	0.0531648	-2.66378	0.209817	0.809074	0.0010748	-0.755224	0.0531648
BRCA2	MIMAT0000458	hsa-miR-190	UGAUAUGUUUGAUAUAUUAGGU	-0.443982	-0.500787	0.791323	-3.18781	0.642476	0	0.922833	-2.10135	NA	NA	NA	-	0.0992471	0.768241	-0.250394	0.35411	0.857078	0.0929914	-2.64458	0.768241
BRCA2	MIMAT0000459	hsa-miR-193a	AACUGGCCUACAAAGUCCCAG	1.48278	0.162372	1.06664	0.0344192	1.14346	-0.222155	0.9967	-0.304896	NA	NA	NA	-	1.31312	0.239932	-0.0298915	0.271902	1.03167	0.0494513	-0.135238	0.239932
BRCA2	MIMAT0000460	hsa-miR-194	UGUAACAGCAACUCCAUGUGGA	-0.0694676	-1.05244	0.813288	0.134127	0.125385	-0.306578	0.862776	0.328979	NA	NA	NA	-	0.0279585	0.137781	-0.679509	0.527405	0.838032	0.0349934	0.231553	0.137781
BRCA2	MIMAT0000461	hsa-miR-195	UAGCAGCACAGAAAUAUUGGC	-1.9299	-2.06152	0.608967	-0.0623831	-2.19372	-2.7929	0.647663	-0.326199	NA	NA	NA	-	-2.06181	0.186546	-2.42721	0.517166	0.628315	0.0273617	-0.194291	0.186546
BRCA2	MIMAT0000462	hsa-miR-206	UGGAAUGUAAGGAAGUGUGUGG	-4.12413	-9.0707	0.432912	0.0760307	-5.00722	-12.1993	0.457349	-0.80705	NA	NA	NA	-	-4.56567	0.624432	-10.635	2.21227	0.44513	0.0172796	-0.36551	0.624432
BRCA2	MIMAT0000510	hsa-miR-320	AAAAGCUGGGUUGAGAGGGCGAA	0.70072	1.14635	0.916772	0.279999	0.416598	1.60431	0.894413	-0.0041236	NA	NA	NA	-	0.558659	0.200905	1.37533	0.323823	0.905593	0.0158105	0.137938	0.200905
BRCA2	MIMAT0000617	hsa-miR-200c	UAAUACUGCCGGGUAAUGAUGG	0.138591	-0.533015	0.840033	-0.0910776	0.0112002	-1.76438	0.850679	-0.218468	NA	NA	NA	-	0.0748954	0.0900786	-1.1487	0.870708	0.845356	0.00752811	-0.154773	0.0900786
BRCA2	MIMAT0000646	hsa-miR-155	UUAAUGCUAAUCGUGAUAGGGG	-1	-0.489818	0.726	-0.822731	-0.694486	-0.231014	0.751413	-0.517217	NA	NA	NA	-	-0.847243	0.216031	-0.360416	0.183002	0.738706	0.01797	-0.669974	0.216031
BRCA2	MIMAT0000676	hsa-miR-128b	UCACAGUGAACCGGUCUCUUUC	0.0623666	-0.138613	0.855911	0.157227	-0.0297598	-0.00774343	0.832243	0.0651007	NA	NA	NA	-	0.0163034	0.0651432	-0.0731783	0.0925389	0.844077	0.0167359	0.111164	0.0651432
BRCA2	MIMAT0000680	hsa-miR-106b	UAAAGUGCUGACAGUGCAGAU	0.937083	-0.167746	0.980151	-0.0167634	1.60816	0.966188	1.07049	0.654311	NA	NA	NA	-	1.27262	0.474521	0.399221	0.801812	1.02532	0.0638811	0.318774	0.474521
BRCA2	MIMAT0000681	hsa-miR-29c	UAGCACCAUUUGAAAUCGGU	1.32267	2.27647	1.00987	0.585037	1.90225	3.80919	1.0748	1.16461	NA	NA	NA	-	1.61246	0.409821	3.04283	1.0838	1.04233	0.0459071	0.874825	0.409821
BRCA2	MIMAT0000682	hsa-miR-200a	UAACACUGUCUGGUAACGAUGU	3.38631	1.04655	1.39201	0.505124	3.52611	1.19835	1.31382	0.644918	NA	NA	NA	-	3.45621	0.0988497	1.12245	0.107339	1.35292	0.0552849	0.575021	0.0988497
BRCA2	MIMAT0000683	hsa-miR-302a*	UAAACGUGGAUGUACUUGCUUU	-0.87056	-0.496593	0.718026	0.420119	-0.732749	-2.35323	0.77591	0.55793	NA	NA	NA	-	-0.801654	0.0974473	-1.42491	1.31284	0.746968	0.0409304	0.489024	0.0974473
BRCA2	MIMAT0000684	hsa-miR-302a	UAAGUGCUUCCAUGUUUUGGUGA	0.579738	-0.36188	0.899685	-0.0819652	0.328026	-2.38698	0.88467	-0.333677	NA	NA	NA	-	0.453882	0.177987	-1.37443	1.43196	0.892177	0.0106174	-0.207821	0.177987
BRCA2	MIMAT0000685	hsa-miR-34b	UAGGCAGUGUCAUUAGCUGAUUG	-2.83774	-4.86902	0.559775	0.86385	-2.48236	-5.34553	0.572229	1.21924	NA	NA	NA	-	-2.66005	0.251298	-5.10727	0.336943	0.566002	0.00880596	1.04154	0.251298
BRCA2	MIMAT0000686	hsa-miR-34c	AGGCAGUGUAGUUAGCUGAUUGC	0.993206	0.0875853	0.985594	0.206914	1.87249	0.397917	1.05836	1.08619	NA	NA	NA	-	1.43285	0.621744	0.242751	0.219438	1.02198	0.0514537	0.646554	0.621744
BRCA2	MIMAT0000687	hsa-miR-299-3p	UAUGUGGGAUGGUAAACCGCUU	-4.75794	-4.80571	0.392278	-0.388491	-5.60054	-5.98307	0.424994	-1.2311	NA	NA	NA	-	-5.17924	0.595813	-5.39439	0.832516	0.408636	0.0231337	-0.809794	0.595813
BRCA2	MIMAT0000688	hsa-miR-301	CAGUGCAAUAGUAUUGUCAAAGC	1.69862	-0.496542	1.07067	0.586147	1.18021	-2.54083	0.982988	0.0677389	NA	NA	NA	-	1.43941	0.36657	-1.51869	1.44553	1.02683	0.0620037	0.326943	0.36657
BRCA2	MIMAT0000689	hsa-miR-99b	CACCCGUAGAACCGACCUUGCG	2.11022	2.2592	1.07839	0.743777	1.85347	2.1706	1.23078	0.487022	NA	NA	NA	-	1.98185	0.181553	2.2149	0.0626514	1.15459	0.107759	0.615399	0.181553
BRCA2	MIMAT0000690	hsa-miR-296	AGGGCCCCCCCUCAAUCCUGU	0.601965	2.41135	0.9028	0.815767	-0.179703	2.34754	0.830832	0.0340989	NA	NA	NA	-	0.211131	0.552723	2.37944	0.0451217	0.866816	0.0508894	0.424933	0.552723
BRCA2	MIMAT0000691	hsa-miR-130b	CAGUGCAAUGAUGAAAGGGCAU	1.47559	2.1866	1.06545	-0.38726	1.32489	2.48065	1.02489	-0.537959	NA	NA	NA	-	1.40024	0.106561	2.33362	0.207926	1.04517	0.0286821	-0.46261	0.106561
BRCA2	MIMAT0000692	hsa-miR-30e-5p	UGUAAACAUCCUUGACUGGA	1.30912	1.85891	1.00775	-0.162064	1.8134	3.05653	1.06305	0.342225	NA	NA	NA	-	1.56126	0.356586	2.45772	0.846848	1.0354	0.0391071	0.0900806	0.356586
BRCA2	MIMAT0000693	hsa-miR-30e-3p	CUUUCAGUCGGAUGUUUACAGC	-0.0373795	0.3151	0.817357	-0.0389042	0.16783	0.361954	0.867317	0.166306	NA	NA	NA	-	0.0652254	0.145105	0.338527	0.033131	0.842337	0.0353272	0.0637008	0.145105
BRCA2	MIMAT0000703	hsa-miR-361	UUAUCAGAAUCUCCAGGGGUAC	1.91984	0.778558	1.13012	0.925111	1.60827	0.0116443	1.0196	0.613541	NA	NA	NA	-	1.76406	0.220313	0.395101	0.54229	1.07486	0.0781482	0.769326	0.220313
BRCA2	MIMAT0000705	hsa-miR-362	AAUCCUUGGAACCUAGGUGUGAGU	1.61128	2.15617	1.07978	1.10663	0.684864	0.213883	0.894956	0.180215	NA	NA	NA	-	1.14807	0.655072	1.18503	1.3734	0.987369	0.130691	0.643421	0.655072
BRCA2	MIMAT0000707	hsa-miR-363	AAUUGCACGGUAUCCAUCUGUA	0.658252	0.0674789	0.93803	0.276387	1.14502	0.179531	0.955039	0.763151	NA	NA	NA	-	0.901633	0.344194	0.123505	0.079233	0.946534	0.0120267	0.519769	0.344194
BRCA2	MIMAT0000710	hsa-miR-365	UAAUGCCCCUAAAAAUCCUUAU	1.02397	-1.47463	0.990081	0.564367	2.16783	1.16721	1.10343	1.70823	NA	NA	NA	-	1.5959	0.808834	-0.15371	1.86807	1.04676	0.0801518	1.1363	0.808834
BRCA2	MIMAT0000714	hsa-miR-302b*	ACUUUAACAUGGAAGUGCUUUCU	0.672951	-0.469662	0.912822	-0.166346	1.51241	-0.222743	1.02421	0.673118	NA	NA	NA	-	1.09268	0.59359	-0.346203	0.174598	0.968517	0.0787646	0.253386	0.59359
BRCA2	MIMAT0000715	hsa-miR-302b	UAAGUGCUUCCAUGUUUUAGUAG	-0.319438	-0.179529	0.782279	-1.17065	0.723167	0	0.928972	-0.128048	NA	NA	NA	-	0.201864	0.737233	-0.0897646	0.126946	0.855626	0.103727	-0.64935	0.737233
BRCA2	MIMAT0000716	hsa-miR-302c*	UUUAACAUGGGGGUACCUGCUG	1.58649	2.98588	1.05217	1.41933	1.27297	2.05129	0.994329	1.10581	NA	NA	NA	-	1.42973	0.221694	2.51859	0.660857	1.02325	0.0408979	1.26257	0.221694
BRCA2	MIMAT0000717	hsa-miR-302c	UAAGUGCUUCCAUGUUUCAGUGG	1.47862	1.76972	1.03467	0.477168	0.929124	0.00657609	0.952936	-0.072333	NA	NA	NA	-	1.20387	0.388556	0.88815	1.24673	0.9938	0.0577913	0.202418	0.388556
BRCA2	MIMAT0000718	hsa-miR-302d	UAAGUGCUUCCAUGUUUGAGUGU	0.957532	1.71702	0.954127	-0.0431492	0.376695	0.209931	0.89001	-0.623986	NA	NA	NA	-	0.667114	0.410714	0.963477	1.06567	0.922069	0.0453372	-0.333568	0.410714
BRCA2	MIMAT0000719	hsa-miR-367	AAUUGCACUUUAGCAAUGGUGA	0.4586	-1.01939	0.910779	0.889706	0.81178	-0.531549	0.91114	1.24289	NA	NA	NA	-	0.63519	0.249736	-0.775468	0.344953	0.910959	0.000255279	1.0663	0.249736
BRCA2	MIMAT0000720	hsa-miR-368	ACAUAGAGGAAAUUCCACGUUU	0.831786	0	0.962378	0.813457	1.44187	0.213805	0.995923	1.42354	NA	NA	NA	-	1.13683	0.431394	0.106902	0.151183	0.979151	0.0237196	1.1185	0.431394
BRCA2	MIMAT0000721	hsa-miR-369-3p	AAUAAUACAUGGUUGAUCUUU	-0.214129	-1.64462	0.82465	-0.794789	1.08302	0	0.946714	0.50236	NA	NA	NA	-	0.434446	0.917223	-0.822308	1.16292	0.885682	0.0863124	-0.146214	0.917223
BRCA2	MIMAT0000722	hsa-miR-370	GCCUGCUGGGGUGGAACCUGG	1.65282	0.684824	1.08643	0.735389	0.988469	-0.185041	0.934159	0.0710387	NA	NA	NA	-	1.32064	0.469767	0.249891	0.615088	1.01029	0.107669	0.403214	0.469767
BRCA2	MIMAT0000723	hsa-miR-371	GUGCCGCCAUCUUUUGAGUGU	0.879158	-0.660621	0.969134	-0.288819	0.830658	-1.17764	0.913572	-0.337319	NA	NA	NA	-	0.854908	0.0342942	-0.91913	0.365587	0.941353	0.0392884	-0.313069	0.0342942
BRCA2	MIMAT0000724	hsa-miR-372	AAAGUGCUGCGACAUUUGAGCGU	1.84996	0.0907987	1.11852	0.308002	2.44043	1.23339	1.14674	0.898477	NA	NA	NA	-	2.1452	0.417529	0.662096	0.807936	1.13263	0.0199535	0.603239	0.417529
BRCA2	MIMAT0000725	hsa-miR-373*	ACUCAAAAUGGGGGCGCUUUCC	0.298816	-1.01657	0.889541	0.148367	-0.537188	-2.35192	0.75311	-0.687636	NA	NA	NA	-	-0.119186	0.591144	-1.68424	0.94423	0.821325	0.0964708	-0.269634	0.591144
BRCA2	MIMAT0000726	hsa-miR-373	GAAGUGCUUCGAUUUUGGGGUGU	2.25471	2.44468	1.18741	0.793342	1.15683	0.89796	0.956633	-0.304541	NA	NA	NA	-	1.70577	0.77632	1.67132	1.0937	1.07202	0.163183	0.2444	0.776321
BRCA2	MIMAT0000727	hsa-miR-374	UUAUAAUACAACCUGAUAAGUG	2.75192	0.0447064	1.27787	0.530425	3.07718	0.560108	1.25462	0.855687	NA	NA	NA	-	2.91455	0.229995	0.302407	0.364444	1.26624	0.0164398	0.693056	0.229995
BRCA2	MIMAT0000728	hsa-miR-375	UUUGUUCGUUCGGCUCGCGUGA	2.22444	2.10975	1.18211	1.61347	1.10114	1.8319	0.94914	0.490172	NA	NA	NA	-	1.66279	0.79429	1.97083	0.19647	1.06563	0.164736	1.05182	0.79429
BRCA2	MIMAT0000729	hsa-miR-376a	AUCAUAGAGGAAAAUCCACGU	0.21882	0.593816	0.879094	0.224032	0.0119984	0.531549	0.813838	0.0172104	NA	NA	NA	-	0.115409	0.146245	0.562683	0.0440292	0.846466	0.0461434	0.120621	0.146245
BRCA2	MIMAT0000730	hsa-miR-377	AUCACACAAAGGCAACUUUUGU	-0.931893	0.0613495	0.741718	-0.669396	-0.921021	0.105639	0.713378	-0.658524	NA	NA	NA	-	-0.926457	0.00768771	0.0834943	0.0313174	0.727548	0.0200392	-0.66396	0.00768771
BRCA2	MIMAT0000731	hsa-miR-378	CUCCUGACUCCAGGUCCUGUGU	2.24964	3.44303	1.18652	0.411456	2.65029	4.55249	1.18123	0.812106	NA	NA	NA	-	2.44997	0.283302	3.99776	0.78451	1.18387	0.00374301	0.611781	0.283302
BRCA2	MIMAT0000732	hsa-miR-422b	CUGGACUUGGAGUCAGAAGGCC	-2.45121	-1.44314	0.592656	-1.11007	-2.05633	-1.64414	0.60771	-0.71519	NA	NA	NA	-	-2.25377	0.279224	-1.54364	0.142133	0.600183	0.0106446	-0.912631	0.279224
BRCA2	MIMAT0000733	hsa-miR-379	UGGUAGACUAUGGAACGUA	-1.43383	-1.88489	0.688729	-1.25382	-0.370352	-0.713454	0.771063	-0.190339	NA	NA	NA	-	-0.902092	0.751994	-1.29917	0.828331	0.729896	0.0582188	-0.72208	0.751994
BRCA2	MIMAT0000734	hsa-miR-380-5p	UGGUUGACCAUAGAACAUGCGC	-1.56771	-0.845448	0.675247	-1.02741	-1.10001	-0.213883	0.695574	-0.559709	NA	NA	NA	-	-1.33386	0.330715	-0.529665	0.446584	0.685411	0.014373	-0.79356	0.330715
BRCA2	MIMAT0000735	hsa-miR-380-3p	UAUGUAAUAUGGUCCACAUCUU	-0.408703	-1.05912	0.801293	-0.807368	-0.0322769	-0.200692	0.808765	-0.430942	NA	NA	NA	-	-0.22049	0.266173	-0.629904	0.606998	0.805029	0.00528353	-0.619155	0.266173
BRCA2	MIMAT0000736	hsa-miR-381	UAUACAAGGGCAAGCUCUCUGU	-0.426197	-0.0674789	0.799226	-0.0018936	-0.59383	-0.179531	0.747111	-0.169526	NA	NA	NA	-	-0.510014	0.118534	-0.123505	0.079233	0.773168	0.0368511	-0.0857098	0.118534
BRCA2	MIMAT0000737	hsa-miR-382	GAAGUUGUUCGUGGUGGAUUCG	-0.419117	-2.35391	0.800062	0.781121	-0.953948	-3.20022	0.710069	0.24629	NA	NA	NA	-	-0.686532	0.378183	-2.77707	0.598432	0.755065	0.0636349	0.513706	0.378183
BRCA2	MIMAT0000738	hsa-miR-383	AGAUCAGAAGGUGAUUGUGGCU	-1.30763	-1.32852	0.701685	-0.189271	-0.695129	-0.130935	0.7365	0.42323	NA	NA	NA	-	-1.00138	0.433103	-0.729726	0.846819	0.719092	0.024618	0.11698	0.433103
BRCA2	MIMAT0000750	hsa-miR-340	UCCGUCUCAGUUACUUUAUAGCC	1.65828	-0.0143712	1.0873	1.36753	1.84933	0.712211	1.05491	1.55858	NA	NA	NA	-	1.75381	0.135093	0.34892	0.513771	1.0711	0.0229076	1.46305	0.135093
BRCA2	MIMAT0000751	hsa-miR-330	GCAAAGCACACGGCCUGCAGAGA	1.20732	0.153868	0.99192	0.205086	0.944517	0.530977	0.954752	-0.0577208	NA	NA	NA	-	1.07592	0.185833	0.342423	0.266656	0.973336	0.026282	0.0736827	0.185833
BRCA2	MIMAT0000752	hsa-miR-328	CUGGCCCUCUCUGCCCUUCCGU	2.87861	2.98313	1.28633	0.143566	2.93221	4.07587	1.22079	0.197161	NA	NA	NA	-	2.90541	0.0378978	3.5295	0.772681	1.25356	0.0463439	0.170363	0.0378978
BRCA2	MIMAT0000753	hsa-miR-342	UCUCACACAGAAAUCGCACCCGUC	-0.278763	-1.43645	0.816817	0.763107	0.198478	-1.42661	0.835553	1.24035	NA	NA	NA	-	-0.0401424	0.33746	-1.43153	0.00696293	0.826185	0.013248	1.00173	0.33746
BRCA2	MIMAT0000754	hsa-miR-337	UCCAGCUCCUAUAUGAUGCCUUU	-0.979669	-1.47149	0.705945	0.257788	-1.19095	-0.835713	0.733167	0.0465018	NA	NA	NA	-	-1.08531	0.149402	-1.1536	0.449559	0.719556	0.0192489	0.152145	0.149402
BRCA2	MIMAT0000755	hsa-miR-323	GCACAUUACACGGUCGACCUCU	0.0951082	-0.0865029	0.834372	0.172419	-0.464604	-0.209931	0.80207	-0.387293	NA	NA	NA	-	-0.184748	0.395776	-0.148217	0.0872767	0.818221	0.0228406	-0.107437	0.395776
BRCA2	MIMAT0000756	hsa-miR-326	CCUCUGGGCCCUUCCUCCAG	3.53046	2.12815	1.42357	1.98057	2.88026	2.29477	1.21297	1.33037	NA	NA	NA	-	3.20536	0.459762	2.21146	0.117813	1.31827	0.148911	1.65547	0.459762
BRCA2	MIMAT0000757	hsa-miR-151	ACUAGACUGAAGCUCCUUGAGG	0.548672	0.455403	0.922901	0.688439	-0.101827	-0.205022	0.823075	0.0379395	NA	NA	NA	-	0.223423	0.459972	0.125191	0.466991	0.872988	0.070587	0.363189	0.459972
BRCA2	MIMAT0000758	hsa-miR-135b	UAUGGCUUUUCAUUCCUAUGUG	-1.40984	-2.17733	0.681327	-1.86316	-1.04018	-0.95539	0.71253	-1.4935	NA	NA	NA	-	-1.22501	0.26139	-1.56636	0.864041	0.696929	0.0220635	-1.67833	0.26139
BRCA2	MIMAT0000759	hsa-miR-148b	UCAGUGCAUCACAGAACUUUGU	-0.0261912	0	0.844246	-1.23543	0.222142	2.12944	0.865098	-0.987094	NA	NA	NA	-	0.0979753	0.175598	1.06472	1.50574	0.854672	0.014744	-1.11126	0.175598
BRCA2	MIMAT0000760	hsa-miR-331	GCCCCUGGGCCUAUCCUAGAA	0.485965	0.0380311	0.88666	0.766967	0.084996	0.263134	0.858478	0.365998	NA	NA	NA	-	0.285481	0.283528	0.150582	0.159172	0.872569	0.0199281	0.566483	0.283528
BRCA2	MIMAT0000761	hsa-miR-324-5p	CGCAUCCCCUAGGGCAUUGGUGU	1.15326	-0.344542	0.983615	0.845687	0.712797	-0.327105	0.927781	0.405227	NA	NA	NA	-	0.933027	0.311452	-0.335823	0.0123294	0.955698	0.0394801	0.625457	0.311452
BRCA2	MIMAT0000762	hsa-miR-324-3p	CCACUGCCCCAGGUGCUGCUGG	0.506053	0	0.889435	0.552486	-1.17635	-1.21225	0.734492	-1.12992	NA	NA	NA	-	-0.335151	1.18964	-0.606125	0.85719	0.811963	0.109561	-0.288718	1.18964
BRCA2	MIMAT0000763	hsa-miR-338	UCCAGCAUCAGUGAUUUUGUUGA	-1.31918	-2.54245	0.669639	1.04767	-2.13482	-2.2558	0.652397	0.232025	NA	NA	NA	-	-1.727	0.576747	-2.39913	0.202692	0.661018	0.0121924	0.639846	0.576747
BRCA2	MIMAT0000764	hsa-miR-339	UCCCUGUCCUCCAGGAGCUCA	0.377799	-1.26787	0.87187	-0.660236	0.489347	-0.0477624	0.902496	-0.548688	NA	NA	NA	-	0.433573	0.0788763	-0.657816	0.862745	0.887183	0.0216552	-0.604462	0.0788763
BRCA2	MIMAT0000765	hsa-miR-335	UCAAGAGCAAUAACGAAAAAUGU	-0.305366	-0.132686	0.783993	1.35349	-1.61026	-1.36213	0.69612	0.0485965	NA	NA	NA	-	-0.957812	0.922698	-0.74741	0.86935	0.740056	0.0621357	0.701042	0.922698
BRCA2	MIMAT0000770	hsa-miR-133b	UUGGUCCCCUUCAACCAGCUA	-1.05346	-2.0343	0.720011	-0.352789	-0.666608	-3.32492	0.75464	0.0340603	NA	NA	NA	-	-0.860033	0.273544	-2.67961	0.912605	0.737325	0.0244864	-0.159364	0.273544
BRCA2	MIMAT0000771	hsa-miR-325	CCUAGUAGGUGUCCAGUAAGUGU	-0.601434	-3.15828	0.748715	-1.07585	-0.195897	-3.20938	0.82917	-0.670312	NA	NA	NA	-	-0.398666	0.286758	-3.18383	0.0361308	0.788942	0.0568904	-0.87308	0.286758
BRCA2	MIMAT0000772	hsa-miR-345	UGCUGACUCCUAGUCCAGGGC	-0.835007	-1.68912	0.752406	-3.39419	-0.734368	-3.01425	0.73243	-3.29355	NA	NA	NA	-	-0.784687	0.0711625	-2.35168	0.937006	0.742418	0.0141247	-3.34387	0.0711625
BRCA2	MIMAT0000773	hsa-miR-346	UGUCUGCCCGCAUGCCUGCCUCU	0.554886	0	0.923821	0.735057	0.90695	-0.2424	0.923467	1.08712	NA	NA	NA	-	0.730918	0.248947	-0.1212	0.171402	0.923644	0.000250355	0.911089	0.248947
BRCA2	MIMAT0001075	hsa-miR-384	AUUCCUAGAAAUUGUUCAUA	0.685289	2.6281	0.941783	0.0683552	0.627462	2.16871	0.887731	0.0105278	NA	NA	NA	-	0.656375	0.0408902	2.3984	0.324832	0.914757	0.0382203	0.0394415	0.0408902
BRCA2	MIMAT0001080	hsa-miR-196b	UAGGUAGUUUCCUGUUGUUGG	-0.0131145	2.46404	0.820447	-0.330736	-0.248959	2.38309	0.823747	-0.566581	NA	NA	NA	-	-0.131037	0.166767	2.42357	0.0572353	0.822097	0.00233354	-0.448659	0.166767
BRCA2	MIMAT0001339	hsa-miR-422a	CUGGACUUAGGGUCAGAAGGCC	-2.70093	-1.00056	0.5712	-1.09209	-2.60711	-1.74508	0.562236	-0.998273	NA	NA	NA	-	-2.65402	0.0663375	-1.37282	0.526452	0.566718	0.00633805	-1.04518	0.0663375
BRCA2	MIMAT0001340	hsa-miR-423	AGCUCGGUCUGAGGCCCCUCAG	1.96038	2.29861	1.13691	1.9323	1.81054	1.6448	1.04914	1.78247	NA	NA	NA	-	1.88546	0.105949	1.9717	0.462311	1.09302	0.0620565	1.85739	0.105949
BRCA2	MIMAT0001341	hsa-miR-424	CAGCAGCAAUUCAUGUUUUGAA	0.729777	0.393127	0.94799	1.77875	-1.05564	-0.610541	0.699945	-0.00667244	NA	NA	NA	-	-0.162932	1.26248	-0.108707	0.7097	0.823968	0.175395	0.886037	1.26248
BRCA2	MIMAT0001343	hsa-miR-425-3p	AUCGGGAAUGUCGUGUCCGCC	-0.889331	-0.593816	0.746394	0.483589	-1.40675	-0.809218	0.666089	-0.033826	NA	NA	NA	-	-1.14804	0.365868	-0.701517	0.152312	0.706241	0.0567843	0.224881	0.365868
BRCA2	MIMAT0001412	hsa-miR-18b	UAAGGUGCAUCUAGUGCAGUUA	0.708293	-0.00612112	0.946012	-0.299428	0.851153	0.488582	0.952911	-0.156569	NA	NA	NA	-	0.779723	0.101017	0.24123	0.349808	0.949462	0.00487864	-0.227999	0.101017
BRCA2	MIMAT0001413	hsa-miR-20b	CAAAGUGCUCAUAGUGCAGGUAG	0.169839	-0.284066	0.844125	0.350197	-0.0249531	0.0278758	0.846884	0.155406	NA	NA	NA	-	0.0724428	0.137739	-0.128095	0.220576	0.845505	0.00195132	0.252802	0.137739
BRCA2	MIMAT0001532	hsa-miR-448	UUGCAUAUGUAGGAUGUCCCAU	0.457713	2.25564	0.91066	-0.0645013	1.01897	3.72611	0.938191	0.496755	NA	NA	NA	-	0.738341	0.396868	2.99088	1.03978	0.924425	0.0194674	0.216127	0.396868
BRCA2	MIMAT0001536	hsa-miR-429	UAAUACUGUCUGGUAAAACCGU	-0.0098967	0.905302	0.849899	-0.142193	-0.0558731	1.3339	0.806075	-0.18817	NA	NA	NA	-	-0.0328849	0.0325102	1.1196	0.303065	0.827987	0.0309885	-0.165181	0.0325102
BRCA2	MIMAT0001541	hsa-miR-449	UGGCAGUGUAUUGUUAGCUGGU	1.05946	2.29487	0.995284	0.638846	1.55865	3.81047	1.01248	1.13803	NA	NA	NA	-	1.30905	0.352979	3.05267	1.07169	1.00388	0.0121609	0.88844	0.352979
BRCA2	MIMAT0001545	hsa-miR-450	UUUUUGCGAUGUGUUCCUAAUA	1.169	1.33471	1.01151	0.7975	-0.12333	0.130935	0.798433	-0.494834	NA	NA	NA	-	0.522837	0.913818	0.732821	0.851196	0.904974	0.150671	0.151333	0.913818
BRCA2	MIMAT0001618	hsa-miR-191*	GCUGCGCUUGGAUUUCGUCCCC	-0.452373	-1.55869	0.790295	-0.100622	-0.309199	-2.25821	0.797255	0.0425521	NA	NA	NA	-	-0.380786	0.101239	-1.90845	0.494632	0.793775	0.00492154	-0.0290348	0.101239
BRCA2	MIMAT0001620	hsa-miR-200a*	CAUCUUACCGGACAGUGCUGGA	2.32317	1.26718	1.17988	1.07646	1.90713	-0.0278758	1.07545	0.660427	NA	NA	NA	-	2.11515	0.294183	0.619652	0.915742	1.12766	0.0738482	0.868446	0.294183
BRCA2	MIMAT0001621	hsa-miR-369-5p	AGAUCGACCGUGUUAUAUUCGC	0.872831	0.589988	0.968229	0.662964	0.449418	-0.105639	0.865691	0.239551	NA	NA	NA	-	0.661124	0.299398	0.242175	0.491883	0.91696	0.0725054	0.451257	0.299398
BRCA2	MIMAT0001625	hsa-miR-431	UGUCUUGCAGGCCGUCAUGCA	-1.49061	-0.374307	0.682979	-0.324753	-1.83339	-0.479268	0.627145	-0.667538	NA	NA	NA	-	-1.662	0.242385	-0.426787	0.074219	0.655062	0.0394809	-0.496146	0.242385
BRCA2	MIMAT0001627	hsa-miR-433	AUCAUGAUGGGCUCCUCGGUGU	0.0583994	-0.0907987	0.858514	-0.465967	0.785128	1.79644	0.907717	0.260761	NA	NA	NA	-	0.421764	0.513875	0.852822	1.33448	0.883116	0.0347917	-0.102603	0.513875
BRCA2	MIMAT0001629	hsa-miR-329	AACACACCUGGUUAACCUCUUU	-0.0357601	0.5903	0.817562	-0.43986	0.919724	2.39673	0.951829	0.515624	NA	NA	NA	-	0.441982	0.675629	1.49351	1.27734	0.884696	0.0949406	0.037882	0.675629
BRCA2	MIMAT0001630	hsa-miR-453	GAGGUUGUCCGUGGUGAGUUCG	-1.51069	-0.0613495	0.680957	-0.916108	-0.329029	1.11611	0.775575	0.265552	NA	NA	NA	-	-0.91986	0.83556	0.527381	0.832591	0.728266	0.0669055	-0.325278	0.83556
BRCA2	MIMAT0001631	hsa-miR-451	AAACCGUUACCAUUACUGAGUUU	0.0519871	1.03495	0.857702	0.334989	0.137062	0.845038	0.828338	0.420064	NA	NA	NA	-	0.0945247	0.0601572	0.939993	0.134285	0.84302	0.0207635	0.377526	0.0601572
BRCA2	MIMAT0001635	hsa-miR-452	UGUUUGCAGAGGAAACUGAGAC	-1.62818	-0.755961	0.669245	0.158408	-1.98069	-2.51132	0.614235	-0.194108	NA	NA	NA	-	-1.80444	0.249267	-1.63364	1.24123	0.64174	0.0388978	-0.01785	0.249267
BRCA2	MIMAT0001636	hsa-miR-452*	UCAGUCUCAUCUGCAAAGAAG	-0.435497	0.663249	0.798129	-0.884332	-0.51391	0	0.75559	-0.962746	NA	NA	NA	-	-0.474704	0.0554468	0.331624	0.468988	0.776859	0.03008	-0.923539	0.0554468
BRCA2	MIMAT0001638	hsa-miR-409-5p	AGGUUACCCGAGCAACUUUGCA	-3.06302	-2.20649	0.54146	-2.27196	-2.47091	-2.32957	0.573154	-1.67986	NA	NA	NA	-	-2.76697	0.418682	-2.26803	0.087027	0.557307	0.022411	-1.97591	0.418682
BRCA2	MIMAT0001639	hsa-miR-409-3p	CGAAUGUUGCUCGGUGAACCCCU	-1.60657	0	0.671383	-1.33784	-0.57228	0.182677	0.749388	-0.303546	NA	NA	NA	-	-1.08942	0.731354	0.0913386	0.129172	0.710385	0.0551573	-0.820691	0.731354
BRCA2	MIMAT0002170	hsa-miR-412	ACUUCACCUGGUCCACUAGCCGU	-0.085763	1.35598	0.840431	-0.703495	0.497265	1.3001	0.87156	-0.120467	NA	NA	NA	-	0.205751	0.412263	1.32804	0.039512	0.855995	0.0220112	-0.411981	0.412263
BRCA2	MIMAT0002171	hsa-miR-410	AAUAUAACACAGAUGGCCUGU	1.01693	4.12443	0.989052	-1.08565	1.89617	5.02933	1.06191	-0.206401	NA	NA	NA	-	1.45655	0.62172	4.57688	0.63986	1.02548	0.0515156	-0.646023	0.62172
BRCA2	MIMAT0002172	hsa-miR-376b	AUCAUAGAGGAAAAUCCAUGUU	-0.324601	0.145561	0.811307	-0.270301	0.206204	0.94811	0.836465	0.260505	NA	NA	NA	-	-0.0591983	0.375336	0.546836	0.567488	0.823886	0.0177893	-0.00489799	0.375336
BRCA2	MIMAT0002173	hsa-miR-483	UCACUCCUCUCCUCCCGUCUUCU	-2.10993	-0.918096	0.623288	-0.597051	-2.37076	-1.98393	0.581317	-0.857877	NA	NA	NA	-	-2.24035	0.184431	-1.45101	0.75366	0.602303	0.0296781	-0.727464	0.184431
BRCA2	MIMAT0002174	hsa-miR-484	UCAGGCUCAGUCCCCUCCCGAU	0.581287	1.98087	0.92743	0.621761	1.02009	2.35637	0.938339	1.06056	NA	NA	NA	-	0.800688	0.31028	2.16862	0.265524	0.932884	0.00771395	0.841162	0.31028
BRCA2	MIMAT0002175	hsa-miR-485-5p	AGAGGCUGGCCGUGAUGAAUUC	1.03559	0.0143712	0.991781	0.574141	-0.320182	-0.130935	0.776545	-0.781627	NA	NA	NA	-	0.357702	0.958673	-0.0582817	0.102747	0.884163	0.152195	-0.103743	0.958673
BRCA2	MIMAT0002176	hsa-miR-485-3p	GUCAUACACGGCUCUCCUCUCU	0.778967	-0.0447064	0.954901	0.526802	0.729785	-0.560108	0.900651	0.47762	NA	NA	NA	-	0.754376	0.0347773	-0.302407	0.364444	0.927776	0.0383607	0.502211	0.0347773
BRCA2	MIMAT0002177	hsa-miR-486	UCCUGUACUGAGCUGCCCCGAG	-2.46028	-3.54118	0.591862	-2.44414	-2.35545	-2.84357	0.582575	-2.33931	NA	NA	NA	-	-2.40787	0.0741277	-3.19237	0.493285	0.587219	0.00656688	-2.39173	0.0741277
BRCA2	MIMAT0002178	hsa-miR-487a	AAUCAUACAGGGACAUCCAGUU	0.36375	0.832529	0.898111	-0.41595	0.393979	1.06533	0.85894	-0.385721	NA	NA	NA	-	0.378864	0.0213754	0.948929	0.164614	0.878526	0.0276978	-0.400836	0.0213754
BRCA2	MIMAT0002804	hsa-miR-488	CCCAGAUAAUGGCACUCUCAA	-1.55172	-1.25524	0.676844	-0.175229	-1.19818	-0.149295	0.685998	0.178312	NA	NA	NA	-	-1.37495	0.249991	-0.702268	0.782021	0.681421	0.00647316	0.00154157	0.249991
BRCA2	MIMAT0002805	hsa-miR-489	AGUGACAUCACAUAUACGGCAGC	-1.04665	-1.53666	0.729255	-1.34766	-0.620151	-0.17052	0.744339	-0.92117	NA	NA	NA	-	-0.833398	0.301577	-0.853592	0.96601	0.736797	0.010666	-1.13442	0.301577
BRCA2	MIMAT0002806	hsa-miR-490	CAACCUGGAGGACUCCAUGCUG	1.74663	1.99974	1.10158	0.820477	1.37585	2.05189	0.986682	0.4497	NA	NA	NA	-	1.56124	0.262179	2.02581	0.0368755	1.04413	0.0812453	0.635089	0.262179
BRCA2	MIMAT0002807	hsa-miR-491	AGUGGGGAACCCUUCCAUGAGGA	-0.465712	-1.60542	0.794576	-0.206658	-0.0119984	-0.0116443	0.811085	0.247056	NA	NA	NA	-	-0.238855	0.320824	-0.80853	1.12697	0.80283	0.0116734	0.020199	0.320824
BRCA2	MIMAT0002808	hsa-miR-511	GUGUCUUUUGCUCUGCAGUCA	1.77159	0.449161	1.08477	-0.986046	2.75826	0.804646	1.37696	0.00062718	NA	NA	NA	-	2.26492	0.697683	0.626903	0.251366	1.23086	0.206609	-0.492709	0.697683
BRCA2	MIMAT0002809	hsa-miR-146b	UGAGAACUGAAUUCCAUAGGCU	-2.71321	-4.24428	0.55673	-1.43741	-2.7288	-3.68173	0.549649	-1.45299	NA	NA	NA	-	-2.72101	0.0110185	-3.96301	0.397783	0.55319	0.00500744	-1.4452	0.0110185
BRCA2	MIMAT0002810	hsa-miR-202*	UUUCCUAUGCAUAUACUUCUUU	0.0131145	-1.55054	0.8238	0.345134	-0.272828	-2.63969	0.821319	0.0591911	NA	NA	NA	-	-0.129857	0.202192	-2.09511	0.770145	0.822559	0.00175447	0.202163	0.202192
BRCA2	MIMAT0002811	hsa-miR-202	AGAGGUAUAGGGCAUGGGAAAA	2.81488	1.77403	1.27364	1.38159	1.93532	0.0554175	1.0792	0.502024	NA	NA	NA	-	2.3751	0.621949	0.914722	1.21524	1.17642	0.137493	0.941808	0.621949
BRCA2	MIMAT0002812	hsa-miR-492	AGGACCUGCGGGACAAGAUUCUU	0.0098967	0.845448	0.852387	0.241961	-0.244757	1.22153	0.78486	-0.012693	NA	NA	NA	-	-0.11743	0.180067	1.03349	0.265928	0.818624	0.0477491	0.114634	0.180067
BRCA2	MIMAT0002813	hsa-miR-493-5p	UUGUACAUGGUAGGCUUUCAUU	-0.22609	-2.558	0.823195	-0.411401	0.526363	-0.831784	0.875148	0.341052	NA	NA	NA	-	0.150137	0.532065	-1.69489	1.22062	0.849172	0.0367364	-0.0351745	0.532065
BRCA2	MIMAT0002814	hsa-miR-432	UCUUGGAGUAGGUCAUUGGGUGG	-1.00679	-0.684824	0.733559	-0.0206081	-0.805839	0.17052	0.725076	0.180346	NA	NA	NA	-	-0.906316	0.142096	-0.257152	0.604819	0.729317	0.00599878	0.0798691	0.142096
BRCA2	MIMAT0002815	hsa-miR-432*	CUGGAUGGCUCCUCCAUGUCU	-5.45019	-7.05281	0.380604	-2.14697	-4.60034	-6.25057	0.424309	-1.29712	NA	NA	NA	-	-5.02527	0.600934	-6.65169	0.567266	0.402457	0.0309041	-1.72204	0.600934
BRCA2	MIMAT0002816	hsa-miR-494	UGAAACAUACACGGGAAACCUCUU	-0.911652	-2.49202	0.743938	0.640958	-1.32223	-2.68529	0.674086	0.230378	NA	NA	NA	-	-1.11694	0.290324	-2.58865	0.13666	0.709012	0.049393	0.435668	0.290324
BRCA2	MIMAT0002817	hsa-miR-495	AAACAAACAUGGUGCACUUCUUU	1.96631	2.6759	1.1379	0.225676	1.22091	1.43628	0.965329	-0.519723	NA	NA	NA	-	1.59361	0.527076	2.05609	0.876539	1.05162	0.122027	-0.147023	0.527076
BRCA2	MIMAT0002818	hsa-miR-496	AUUACAUGGCCAAUCUC	-0.360476	0	0.80702	-0.612938	0.364772	-0.0368575	0.855405	0.112309	NA	NA	NA	-	0.0021483	0.512828	-0.0184287	0.0260622	0.831213	0.0342134	-0.250314	0.512828
BRCA2	MIMAT0002819	hsa-miR-193b	AACUGGCCCUCAAAGUCCCGCUUU	1.67916	1.24196	1.09959	0.16466	2.01979	0.929662	1.14041	0.50529	NA	NA	NA	-	1.84947	0.240862	1.08581	0.220827	1.12	0.0288626	0.334975	0.240862
BRCA2	MIMAT0002820	hsa-miR-497	CAGCAGCACACUGUGGUUUGU	-1.71093	-2.06143	0.661116	0.319757	-1.81596	-2.97018	0.628691	0.214734	NA	NA	NA	-	-1.76345	0.0742626	-2.5158	0.642589	0.644903	0.0229281	0.267245	0.0742626
BRCA2	MIMAT0002821	hsa-miR-181d	AACAUUCAUUGUUGUCGGUGGGUU	-0.625228	0.544904	0.769408	-0.748976	-0.65414	0.644151	0.756087	-0.777888	NA	NA	NA	-	-0.639684	0.0204437	0.594527	0.0701782	0.762748	0.00941935	-0.763432	0.0204437
BRCA2	MIMAT0002822	hsa-miR-512-5p	CACUCAGCCUUGAGGGCACUUUC	0.791195	-0.0429333	0.956205	0.288597	1.45939	-0.302686	1.13543	0.956791	NA	NA	NA	-	1.12529	0.472485	-0.17281	0.183673	1.04582	0.126729	0.622694	0.472485
BRCA2	MIMAT0002823	hsa-miR-512-3p	AAGUGCUGUCAUAGCUGAGGUC	0.46195	-0.117302	0.916542	0.392282	0.733177	-0.392483	1.01936	0.663509	NA	NA	NA	-	0.597563	0.191786	-0.254893	0.194582	0.967951	0.072703	0.527896	0.191786
BRCA2	MIMAT0002824	hsa-miR-498	UUUCAAGCCAGGGGGCGUUUUUC	-1.07065	-0.438154	0.726675	-0.378603	-0.744953	-0.531356	0.731336	-0.0529091	NA	NA	NA	-	-0.9078	0.2303	-0.484755	0.0659034	0.729006	0.0032962	-0.215756	0.2303
BRCA2	MIMAT0002825	hsa-miR-520e	AAAGUGCUUCCUUUUUGAGGG	1.1859	0.295883	1.00602	-0.155767	1.78118	0	1.191	0.439507	NA	NA	NA	-	1.48354	0.420923	0.147941	0.209221	1.09851	0.130796	0.14187	0.420923
BRCA2	MIMAT0002826	hsa-miR-515-5p	UUCUCCAAAAGAAAGCACUUUCUG	1.28158	1.49643	1.01848	1.15043	0.842403	1.42516	1.03603	0.711258	NA	NA	NA	-	1.06199	0.310544	1.46079	0.050397	1.02726	0.0124053	0.930846	0.310544
BRCA2	MIMAT0002827	hsa-miR-515-3p	GAGUGCCUUCUUUUGGAGCGU	-0.936808	-1.24558	0.765577	-0.584359	0.134239	0.364636	0.932618	0.486688	NA	NA	NA	-	-0.401284	0.757344	-0.440474	1.1386	0.849097	0.118116	-0.0488355	0.757344
BRCA2	MIMAT0002828	hsa-miR-519e*	UUCUCCAAAAGGGAGCACUUUC	-2.10328	-3.63141	0.658878	-0.789891	-2.43888	-3.06519	0.636458	-1.1255	NA	NA	NA	-	-2.27108	0.237308	-3.3483	0.40038	0.647668	0.0158538	-0.957694	0.237308
BRCA2	MIMAT0002829	hsa-miR-519e	AAAGUGCCUCCUUUUAGAGUGU	0.575739	0.00182264	0.930061	0.283937	-0.109652	0	0.899447	-0.401454	NA	NA	NA	-	0.233043	0.484645	0.000911322	0.0012888	0.914754	0.0216469	-0.0587582	0.484645
BRCA2	MIMAT0002830	hsa-miR-520f	AAGUGCUUCCUUUUAGAGGGUU	-1.25918	-1.51737	0.734471	-1.19821	-0.502256	-1.53535	0.848511	-0.441288	NA	NA	NA	-	-0.880716	0.535223	-1.52636	0.012712	0.791491	0.0806389	-0.819748	0.535223
BRCA2	MIMAT0002831	hsa-miR-526c	CUCUAGAGGGAAGCGCUUUCUGUU	-0.219069	0	0.839647	-0.272404	-0.429764	0	0.857694	-0.483098	NA	NA	NA	-	-0.324417	0.148984	0	0	0.84867	0.0127615	-0.377751	0.148984
BRCA2	MIMAT0002832	hsa-miR-519c	AAAGUGCAUCUUUUUAGAGGAU	3.02271	3.05618	1.27424	-0.270664	3.07836	4.48258	1.44398	-0.215018	NA	NA	NA	-	3.05054	0.0393479	3.76938	1.00862	1.35911	0.120029	-0.242841	0.0393479
BRCA2	MIMAT0002833	hsa-miR-520a*	CUCCAGAGGGAAGUACUUUCU	-2.8059	-3.03857	0.601925	-0.758612	-1.5672	-3.40005	0.724406	0.480085	NA	NA	NA	-	-2.18655	0.875891	-3.21931	0.255605	0.663165	0.0866074	-0.139264	0.875891
BRCA2	MIMAT0002834	hsa-miR-520a	AAAGUGCUUCCCUUUGGACUGU	1.57419	1.46496	1.05756	0.505201	1.90623	1.01371	1.21332	0.837247	NA	NA	NA	-	1.74021	0.234792	1.23933	0.319082	1.13544	0.110138	0.671224	0.234792
BRCA2	MIMAT0002835	hsa-miR-526b	CUCUUGAGGGAAGCACUUUCUGUU	0.471751	1.12599	0.917699	0.0186436	0.833443	1.96275	1.03465	0.380336	NA	NA	NA	-	0.652597	0.255755	1.54437	0.591682	0.976175	0.082697	0.19949	0.255755
BRCA2	MIMAT0002836	hsa-miR-526b*	AAAGUGCUUCCUUUUAGAGGC	0.474477	0.84182	0.918021	-0.795679	0.222998	0.302686	0.944991	-1.04716	NA	NA	NA	-	0.348737	0.177823	0.572253	0.381226	0.931506	0.0190703	-0.921419	0.177823
BRCA2	MIMAT0002837	hsa-miR-519b	AAAGUGCAUCCUUUUAGAGGUUU	3.39938	2.59819	1.33752	-0.0446042	3.02356	2.95686	1.43228	-0.420427	NA	NA	NA	-	3.21147	0.265747	2.77753	0.253624	1.3849	0.0670098	-0.232515	0.265747
BRCA2	MIMAT0002838	hsa-miR-525	CUCCAGAGGGAUGCACUUUCU	0.578813	1.42066	0.930429	-0.0348677	0.309732	0.946284	0.95724	-0.303949	NA	NA	NA	-	0.444273	0.190269	1.18347	0.335432	0.943834	0.0189584	-0.169408	0.190269
BRCA2	MIMAT0002839	hsa-miR-525*	GAAGGCGCUUCCCUUUAGAGC	-2.46779	-1.53872	0.628689	-0.101699	-2.18788	-1.76137	0.660626	0.178215	NA	NA	NA	-	-2.32784	0.197929	-1.65005	0.157436	0.644658	0.0225834	0.0382577	0.197929
BRCA2	MIMAT0002840	hsa-miR-523	AACGCGCUUCCCUAUAGAGGG	2.11484	3.10741	1.13375	0.82696	1.74877	2.69049	1.18528	0.460885	NA	NA	NA	-	1.93181	0.258854	2.89895	0.294804	1.15952	0.0364355	0.643923	0.258854
BRCA2	MIMAT0002841	hsa-miR-518f*	CUCUAGAGGGAAGCACUUUCUCU	-0.211817	-0.318432	0.840431	0.000534506	-0.29	-0.257915	0.87568	-0.0776484	NA	NA	NA	-	-0.250908	0.0552837	-0.288174	0.0427919	0.858055	0.0249252	-0.038557	0.0552837
BRCA2	MIMAT0002842	hsa-miR-518f	AAAGCGCUUCUCUUUAGAGGA	-0.673759	-0.243747	0.791932	-0.629461	-0.457758	-0.0569647	0.854136	-0.413461	NA	NA	NA	-	-0.565758	0.152735	-0.150356	0.132075	0.823034	0.0439848	-0.521461	0.152735
BRCA2	MIMAT0002843	hsa-miR-520b	AAAGUGCUUCCUUUUAGAGGG	0.974689	1.32325	0.97905	-0.305828	1.34614	0.716751	1.11649	0.0656212	NA	NA	NA	-	1.16041	0.262655	1.02	0.428861	1.04777	0.0971868	-0.120104	0.262655
BRCA2	MIMAT0002844	hsa-miR-518b	CAAAGCGCUCCCCUUUAGAGGU	-0.371916	-0.863837	0.823295	-0.368113	-1.0657	-0.91131	0.780409	-1.0619	NA	NA	NA	-	-0.71881	0.490582	-0.887573	0.033569	0.801852	0.0303247	-0.715007	0.490582
BRCA2	MIMAT0002845	hsa-miR-526a	CUCUAGAGGGAAGCACUUUCU	-0.300853	-0.593979	0.830857	-0.318923	0.0058961	-0.574594	0.915013	-0.0121734	NA	NA	NA	-	-0.147479	0.216905	-0.584286	0.0137074	0.872935	0.0595069	-0.165548	0.216905
BRCA2	MIMAT0002846	hsa-miR-520c	AAAGUGCUUCCUUUUAGAGGGUU	0.576509	1.25736	0.930153	-0.592483	1.19684	0.778709	1.09201	0.0278491	NA	NA	NA	-	0.886675	0.438641	1.01804	0.338459	1.01108	0.114453	-0.282317	0.438641
BRCA2	MIMAT0002847	hsa-miR-518c*	UCUCUGGAGGGAAGCACUUUCUG	1.82622	1.61347	1.09242	1.7933	1.18719	1.4028	1.09045	1.15427	NA	NA	NA	-	1.50671	0.451864	1.50814	0.148965	1.09143	0.0013925	1.47379	0.451864
BRCA2	MIMAT0002848	hsa-miR-518c	CAAAGCGCUUCUCUUUAGAGUG	1.62177	0.633852	1.06406	1.50386	-0.2621	0.124798	0.879315	-0.380011	NA	NA	NA	-	0.679837	1.3321	0.379325	0.359956	0.971686	0.130632	0.561926	1.3321
BRCA2	MIMAT0002849	hsa-miR-524*	CUACAAAGGGAAGCACUUUCUC	-2.0736	-0.909934	0.661399	-1.02256	-1.63777	-1.18269	0.716855	-0.586731	NA	NA	NA	-	-1.85568	0.308179	-1.04631	0.192865	0.689127	0.0392132	-0.804647	0.308179
BRCA2	MIMAT0002850	hsa-miR-524	GAAGGCGCUUCCCUUUGGAGU	-2.12736	-1.3403	0.65684	0.259459	-0.917556	-0.497242	0.797767	1.46926	NA	NA	NA	-	-1.52246	0.855458	-0.918771	0.596132	0.727303	0.0996503	0.864359	0.855458
BRCA2	MIMAT0002851	hsa-miR-517*	CCUCUAGAUGGAAGCACUGUCU	1.44273	1.67329	1.03982	1.72235	0.856643	1.58348	1.03822	1.13626	NA	NA	NA	-	1.14969	0.414429	1.62839	0.0635062	1.03902	0.00113365	1.42931	0.414429
BRCA2	MIMAT0002852	hsa-miR-517a	AUCGUGCAUCCCUUUAGAGUGUU	-0.432642	0	0.816887	1.19221	-2.12081	-1.75235	0.667239	-0.495957	NA	NA	NA	-	-1.27673	1.19372	-0.876174	1.2391	0.742063	0.105817	0.348128	1.19372
BRCA2	MIMAT0002853	hsa-miR-519d	CAAAGUGCCUCCCUUUAGAGUGU	0.540083	0.0429333	0.925803	-0.0223816	1.39898	1.42313	1.12529	0.83651	NA	NA	NA	-	0.969529	0.607328	0.733031	0.975946	1.02555	0.141056	0.407064	0.607328
BRCA2	MIMAT0002854	hsa-miR-521	AACGCACUUCCCUUUAGAGUGU	1.04795	-0.0429333	0.988323	0.955098	0.823437	-0.124798	1.03311	0.730586	NA	NA	NA	-	0.935693	0.158754	-0.0838654	0.0578868	1.01072	0.0316723	0.842842	0.158754
BRCA2	MIMAT0002855	hsa-miR-520d*	UCUACAAAGGGAAGCCCUUUCUG	-0.390122	0	0.821368	-0.0643307	0.584813	0.118968	0.997149	0.910604	NA	NA	NA	-	0.0973456	0.689383	0.0594839	0.0841229	0.909259	0.124296	0.423137	0.689383
BRCA2	MIMAT0002856	hsa-miR-520d	AAAGUGCUUCUCUUUGGUGGGUU	0.251389	0.318432	0.892044	-0.422856	1.12028	0.257915	1.07967	0.446039	NA	NA	NA	-	0.685836	0.614401	0.288174	0.0427919	0.985857	0.132672	0.0115911	0.614401
BRCA2	MIMAT0002857	hsa-miR-517b	UCGUGCAUCCCUUUAGAGUGUU	0.780051	-0.103079	0.954835	0.797424	-0.0766481	-0.761435	0.903866	-0.0592745	NA	NA	NA	-	0.351701	0.605777	-0.432257	0.465528	0.929351	0.0360406	0.369075	0.605777
BRCA2	MIMAT0002858	hsa-miR-520g	ACAAAGUGCUUCCCUUUAGAGUGU	-0.281007	-0.730439	0.832982	-0.919427	0.0916127	-1.6188	0.926733	-0.546807	NA	NA	NA	-	-0.094697	0.263482	-1.17462	0.628169	0.879857	0.0662924	-0.733117	0.263482
BRCA2	MIMAT0002859	hsa-miR-516-5p	CAUCUGGAGGUAAGAAGCACUUU	0.559474	1.28535	0.928116	-0.00016386	1.09815	2.32022	1.07613	0.538511	NA	NA	NA	-	0.828812	0.380901	1.80278	0.731764	1.00212	0.10466	0.269174	0.380901
BRCA2	MIMAT0002860	hsa-miR-516-3p	UGCUUCCUUUCAGAGGGU	-0.0001991	0.299452	0.863629	-0.12772	-0.477554	0	0.851629	-0.605075	NA	NA	NA	-	-0.238877	0.337541	0.149726	0.211745	0.857629	0.0084851	-0.366398	0.337541
BRCA2	MIMAT0002861	hsa-miR-518e	AAAGCGCUUCCCUUCAGAGUGU	-1.40722	-1.42048	0.720612	-0.617962	-0.779204	-0.735189	0.814325	0.0100583	NA	NA	NA	-	-1.09321	0.444078	-1.07783	0.484571	0.767469	0.0662656	-0.303952	0.444078
BRCA2	MIMAT0002862	hsa-miR-527	CUGCAAAGGGAAGCCCUUUCU	1.14505	0.806379	1.00075	0	0.998619	1.85403	1.06034	-0.146429	NA	NA	NA	-	1.07183	0.103541	1.3302	0.7408	1.03054	0.0421382	-0.0732146	0.103541
BRCA2	MIMAT0002863	hsa-miR-518a	AAAGCGCUUCCCUUUGCUGGA	0.223445	-0.12983	0.888842	0.573701	-1.36516	-1.8552	0.746468	-1.0149	NA	NA	NA	-	-0.570856	1.12331	-0.992515	1.22002	0.817655	0.100674	-0.220599	1.12331
BRCA2	MIMAT0002864	hsa-miR-518d	CAAAGCGCUUCCCUUUGGAGC	-1.27964	-1.49088	0.732539	-0.706357	-1.47755	-1.95227	0.734113	-0.904267	NA	NA	NA	-	-1.3786	0.139944	-1.72157	0.326251	0.733326	0.00111334	-0.805312	0.139944
BRCA2	MIMAT0002866	hsa-miR-517c	AUCGUGCAUCCUUUUAGAGUGU	-2.18162	-2.48358	0.65227	-0.241637	-2.62039	-2.63756	0.619533	-0.680407	NA	NA	NA	-	-2.40101	0.310257	-2.56057	0.10888	0.635901	0.0231485	-0.461022	0.310257
BRCA2	MIMAT0002867	hsa-miR-520h	ACAAAGUGCUUCCCUUUAGAGU	-0.635391	-1.19984	0.795852	-0.382172	-0.603337	-1.97672	0.835871	-0.350118	NA	NA	NA	-	-0.619364	0.0226653	-1.58828	0.549338	0.815861	0.0282978	-0.366145	0.0226653
BRCA2	MIMAT0002868	hsa-miR-522	AAAAUGGUUCCCUUUAGAGUGUU	-3.76789	-3.6583	0.531845	-1.47592	-3.57562	-4.41329	0.537606	-1.28364	NA	NA	NA	-	-3.67176	0.135956	-4.03579	0.533864	0.534725	0.00407364	-1.37978	0.135956
BRCA2	MIMAT0002869	hsa-miR-519a	AAAGUGCAUCCUUUUAGAGUGUUAC	2.97263	3.56428	1.26605	-0.298582	2.64136	4.14168	1.35326	-0.629855	NA	NA	NA	-	2.80699	0.234245	3.85298	0.408286	1.30966	0.0616652	-0.464219	0.234245
BRCA2	MIMAT0002870	hsa-miR-499	UUAAGACUUGCAGUGAUGUUUAA	0.890435	1.27317	0.970749	0.0126426	1.17451	1.44979	0.959025	0.296721	NA	NA	NA	-	1.03247	0.200874	1.36148	0.124888	0.964887	0.00829041	0.154682	0.200874
BRCA2	MIMAT0002871	hsa-miR-500	AUGCACCUGGGCAAGGAUUCUG	3.32916	4.32432	1.39157	1.17469	3.81813	4.63889	1.393	1.66366	NA	NA	NA	-	3.57365	0.345754	4.48161	0.222432	1.39229	0.00101024	1.41918	0.345754
BRCA2	MIMAT0002872	hsa-miR-501	AAUCCUUUGUCCCUGGGUGAGA	0.987218	0.541793	0.984723	0.880957	0.931733	0.338475	0.926704	0.825471	NA	NA	NA	-	0.959475	0.0392342	0.440134	0.143768	0.955714	0.0410252	0.853214	0.0392342
BRCA2	MIMAT0002873	hsa-miR-502	AUCCUUGCUAUCUGGGUGCUA	-1.5965	-1.19445	0.672383	-0.605661	-1.28038	-1.38294	0.678081	-0.289548	NA	NA	NA	-	-1.43844	0.223525	-1.2887	0.133286	0.675232	0.00402908	-0.447605	0.223525
BRCA2	MIMAT0002874	hsa-miR-503	UAGCAGCGGGAACAGUUCUGCAG	-0.357312	-0.2828	0.807397	0.950507	-0.895625	-1.52983	0.715941	0.412195	NA	NA	NA	-	-0.626468	0.380644	-0.906316	0.881785	0.761669	0.0646695	0.681351	0.380644
BRCA2	MIMAT0002875	hsa-miR-504	AGACCCUGGUCUGCACUCUAU	3.74417	3.03451	1.47952	0.252856	4.53167	4.08835	1.54067	1.04036	NA	NA	NA	-	4.13792	0.556848	3.56143	0.745176	1.5101	0.0432402	0.646607	0.556848
BRCA2	MIMAT0002876	hsa-miR-505	GUCAACACUUGCUGGUUUCCUC	0.00371062	-0.749365	0.864064	0.442227	1.21581	-0.364636	1.09509	1.65433	NA	NA	NA	-	0.60976	0.857084	-0.557001	0.272045	0.979579	0.163363	1.04828	0.857084
BRCA2	MIMAT0002877	hsa-miR-513	UUCACAGGGAGGUGUCAUUUAU	1.02926	0.138217	0.985949	-0.532842	1.64224	0.488559	1.16668	0.080137	NA	NA	NA	-	1.33575	0.433441	0.313388	0.247729	1.07631	0.127794	-0.226352	0.433441
BRCA2	MIMAT0002878	hsa-miR-506	UAAGGCACCCUUCUGAGUAGA	-1.78205	-2.40416	0.686682	-0.167873	-0.445722	-2.40637	0.855664	1.16846	NA	NA	NA	-	-1.11389	0.94493	-2.40526	0.00155952	0.771173	0.119489	0.500293	0.94493
BRCA2	MIMAT0002879	hsa-miR-507	UUUUGCACCUUUUGGAGUGAA	0.278325	0.0687601	0.895141	0.0252265	1.16108	0	1.08623	0.907983	NA	NA	NA	-	0.719703	0.624203	0.03438	0.0486207	0.990686	0.135121	0.466605	0.624203
BRCA2	MIMAT0002880	hsa-miR-508	UGAUUGUAGCCUUUUGGAGUAGA	1.02853	1.26387	0.985856	0.762167	2.03339	1.39937	1.23645	1.76703	NA	NA	NA	-	1.53096	0.710544	1.33162	0.095819	1.11115	0.177194	1.2646	0.710544
BRCA2	MIMAT0002881	hsa-miR-509	UGAUUGGUACGUCUGUGGGUAGA	-1.32249	-1.89963	0.728511	-0.416934	-0.776157	-2.69927	0.814694	0.129403	NA	NA	NA	-	-1.04933	0.386318	-2.29945	0.565429	0.771603	0.0609405	-0.143766	0.386318
BRCA2	MIMAT0002882	hsa-miR-510	UACUCAGGAGAGUGGCAAUCACA	0.0924711	0.0400785	0.873989	-0.019284	1.00138	0.189825	1.06078	0.889626	NA	NA	NA	-	0.546926	0.642696	0.114952	0.105887	0.967382	0.132078	0.435171	0.642696
BRCA2	MIMAT0002883	hsa-miR-514	AUUGACACUUCUGUGAGUAG	1.57224	0.0429333	1.0573	-0.0163883	2.32196	1.36249	1.29058	0.733333	NA	NA	NA	-	1.9471	0.530133	0.702711	0.933066	1.17394	0.164955	0.358472	0.530133
BRCA2	MIMAT0002888	hsa-miR-532	CAUGCCUUGAGUGUAGGACCGU	-0.113984	0.253241	0.851077	0.972921	-1.21864	-0.915613	0.762886	-0.131737	NA	NA	NA	-	-0.666313	0.781112	-0.331186	0.826504	0.806981	0.0623604	0.420592	0.781112
BRCA2	MIMAT0002890	hsa-miR-299-5p	UGGUUUACCGUCCCACAUACAU	-0.933169	0.79464	0.711069	-0.165199	-1.96351	0.334655	0.666366	-1.19554	NA	NA	NA	-	-1.44834	0.728558	0.564647	0.325258	0.688717	0.0316099	-0.680367	0.728558
BRCA2	MIMAT0002891	hsa-miR-18a*	ACUGCCCUAAGUGCUCCUUCU	-0.869213	-1.8993	0.740863	-0.607701	-0.303807	-1.99908	0.797916	-0.0422952	NA	NA	NA	-	-0.58651	0.399802	-1.94919	0.0705594	0.769389	0.0403428	-0.324998	0.399802
BRCA2	MIMAT0003150	hsa-miR-455	UAUGUGCCUUUGGACUACAUCG	-1.05141	-1.26928	0.728742	-1.32702	-0.654427	-1.00257	0.740745	-0.930042	NA	NA	NA	-	-0.852917	0.280708	-1.13593	0.188595	0.734744	0.00848724	-1.12853	0.280708
BRCA2	MIMAT0003161	hsa-miR-493-3p	UGAAGGUCUACUGUGUGCCAG	0.0731559	0.147682	0.860387	-0.123986	-0.0238958	0.829988	0.809723	-0.221038	NA	NA	NA	-	0.02463	0.0686259	0.488835	0.482463	0.835055	0.0358247	-0.172512	0.0686259
BRCA2	MIMAT0003163	hsa-miR-539	GGAGAAAUUAUCCUUGGUGUGU	-1.53405	-1	0.708947	-0.326712	-1.60887	-1.29303	0.719938	-0.401524	NA	NA	NA	-	-1.57146	0.0528995	-1.14651	0.207203	0.714443	0.00777166	-0.364118	0.0528995
BRCA2	MIMAT0003164	hsa-miR-544	AUUCUGCAUUUUUAGCAAGU	0.553781	1.29248	0.927437	-0.00243723	0.408463	1.48761	0.971377	-0.147756	NA	NA	NA	-	0.481122	0.102756	1.39005	0.137977	0.949407	0.0310703	-0.0750965	0.102756
BRCA2	MIMAT0003165	hsa-miR-545	AUCAGCAAACAUUUAUUGUGUG	-0.974791	0	0.761844	0.558028	-1.9106	-0.986294	0.688394	-0.377776	NA	NA	NA	-	-1.44269	0.661714	-0.493147	0.697415	0.725119	0.0519368	0.0901259	0.661714
BRCA2	MIMAT0003180	hsa-miR-487b	AAUCGUACAGGGUCAUCCACUU	-0.0888103	0	0.840053	0.0299709	-0.388541	0.219111	0.769085	-0.26976	NA	NA	NA	-	-0.238675	0.211941	0.109555	0.154935	0.804569	0.0501819	-0.119894	0.211941
BRCA2	MIMAT0003214	hsa-miR-551a	GCGACCCACUCUUGGUUUCCA	0.630594	1.79262	0.936648	-0.817407	1.19073	2.12295	1.09102	-0.257268	NA	NA	NA	-	0.910664	0.396079	1.95779	0.233576	1.01384	0.10916	-0.537337	0.396079
BRCA2	MIMAT0003215	hsa-miR-552	AACAGGUGACUGGUUAGACAA	-4.22472	-2.95698	0.501484	-0.70316	-3.52315	-3.48791	0.541811	-0.00159631	NA	NA	NA	-	-3.87394	0.496081	-3.22245	0.375422	0.521647	0.0285152	-0.352378	0.496081
BRCA2	MIMAT0003216	hsa-miR-553	AAAACGGUGAGAUUUUGUUUU	-3.38817	-2.62033	0.558475	-1.51211	-1.91548	-1.80382	0.687895	-0.0394151	NA	NA	NA	-	-2.65183	1.04135	-2.21207	0.577362	0.623185	0.0915137	-0.775762	1.04135
BRCA2	MIMAT0003217	hsa-miR-554	GCUAGUCCUGACUCAGCCAGU	-0.621896	0.803203	0.797235	-0.0162928	-0.589311	0.494372	0.837614	0.0162928	NA	NA	NA	-	-0.605603	0.0230415	0.648788	0.218376	0.817424	0.0285521	4.85723e-17	0.0230415
BRCA2	MIMAT0003218	hsa-miR-92b	UAUUGCACUCGUCCCGGCCUC	-0.821333	-0.67986	0.733049	-0.150473	0.019599	-0.816564	0.890041	0.690459	NA	NA	NA	-	-0.400867	0.594629	-0.748212	0.0966643	0.811545	0.11101	0.269993	0.594629
BRCA2	MIMAT0003219	hsa-miR-555	AGGGUAAGCUGAACCUCUGAU	-3.01541	-3.25972	0.585914	-0.10512	-2.77349	-4.05018	0.605608	0.136808	NA	NA	NA	-	-2.89445	0.171069	-3.65495	0.558937	0.595761	0.0139255	0.0158439	0.171069
BRCA2	MIMAT0003220	hsa-miR-556	GAUGAGCUCAUUGUAAUAUG	-0.733738	0.117302	0.785844	-0.762834	-0.49054	0.392483	0.849989	-0.519637	NA	NA	NA	-	-0.612139	0.171966	0.254893	0.194582	0.817916	0.045357	-0.641236	0.171966
BRCA2	MIMAT0003221	hsa-miR-557	GUUUGCACGGGUGGGCCUUGUCU	-1.25704	-0.744484	0.734672	-0.303232	-0.526003	-0.514855	0.845525	0.42781	NA	NA	NA	-	-0.891524	0.516925	-0.62967	0.162372	0.790098	0.0783846	0.0622892	0.516925
BRCA2	MIMAT0003222	hsa-miR-558	UGAGCUGCUGUACCAAAAU	-0.505952	0	0.809218	-0.339339	-0.554275	0	0.841983	-0.387661	NA	NA	NA	-	-0.530113	0.0341695	0	0	0.8256	0.0231683	-0.3635	0.0341695
BRCA2	MIMAT0003223	hsa-miR-559	UAAAGUAAAUAUGCACCAAAA	1.25468	1.24177	1.01496	0.188698	0.694377	1.61874	1.0135	-0.371603	NA	NA	NA	-	0.974527	0.396192	1.43026	0.266553	1.01423	0.00103284	-0.0914522	0.396192
BRCA2	MIMAT0003224	hsa-miR-560	GCGUGCGCCGGCCGGCCGCC	1.02521	1.64195	0.985435	0.784678	0.319777	0.528215	0.958669	0.0792457	NA	NA	NA	-	0.672493	0.498816	1.08508	0.787532	0.972052	0.0189268	0.431962	0.498816
BRCA2	MIMAT0003225	hsa-miR-561	CAAAGUUUAAGAUCCUUGAAGU	0.161835	1	0.881824	0.252435	0.802062	1.29303	1.02984	0.892662	NA	NA	NA	-	0.481948	0.452709	1.14651	0.207203	0.955832	0.104663	0.572548	0.452709
BRCA2	MIMAT0003226	hsa-miR-562	AAAGUAGCUGUACCAUUUGC	-2.9339	-2.18882	0.592092	-0.262479	-2.33313	-2.50852	0.64653	0.338289	NA	NA	NA	-	-2.63352	0.424807	-2.34867	0.226063	0.619311	0.0384938	0.037905	0.424807
BRCA2	MIMAT0003227	hsa-miR-563	AGGUUGACAUACGUUUCCC	-1.05675	0.243747	0.753852	-0.997724	-0.57008	0.0569647	0.840009	-0.511051	NA	NA	NA	-	-0.813417	0.344129	0.150356	0.132075	0.79693	0.0609221	-0.754387	0.344129
BRCA2	MIMAT0003228	hsa-miR-564	AGGCACGGUGUCAGCAGGC	-1.91907	-1.28506	0.674682	-0.698551	-0.928247	-0.832493	0.796501	0.292269	NA	NA	NA	-	-1.42366	0.700616	-1.05877	0.32001	0.735592	0.0861394	-0.203141	0.700616
BRCA2	MIMAT0003229	hsa-miR-565	GGCUGGCUCGCGAUGUCUGUUU	-2.23105	-1.24164	0.648135	-2.8364	-0.812545	-0.118968	0.810304	-1.4179	NA	NA	NA	-	-1.5218	1.00303	-0.680304	0.79385	0.729219	0.114671	-2.12715	1.00303
BRCA2	MIMAT0003230	hsa-miR-566	GGGCGCCUGUGAUCCCAAC	0.300149	0.103079	0.897658	-0.477674	0.771062	0.269017	1.02511	-0.00676089	NA	NA	NA	-	0.535606	0.332986	0.186048	0.117335	0.961384	0.0901225	-0.242217	0.332986
BRCA2	MIMAT0003231	hsa-miR-567	AGUAUGUUCUUCCAGGACAGAAC	-2.77226	-2.39902	0.604536	-2.55597	-1.95139	-1.84107	0.684237	-1.7351	NA	NA	NA	-	-2.36183	0.580441	-2.12004	0.394533	0.644386	0.0563573	-2.14553	0.580441
BRCA2	MIMAT0003232	hsa-miR-568	AUGUAUAAAUGUAUACACAC	0.289097	0.675381	0.896383	-0.0732856	0.783727	0.878661	1.02704	0.421344	NA	NA	NA	-	0.536412	0.349756	0.777021	0.143741	0.961711	0.092389	0.174029	0.349756
BRCA2	MIMAT0003233	hsa-miR-551b	GCGACCCAUACUUGGUUUCAG	0.749239	2.1334	0.951057	-0.258719	1.28549	2.54985	1.10648	0.277535	NA	NA	NA	-	1.01737	0.379189	2.34162	0.294474	1.02877	0.109903	0.00940794	0.379189
BRCA2	MIMAT0003234	hsa-miR-569	AGUUAAUGAAUCCUGGAAAGU	-0.252874	0	0.836002	-0.566502	0.0660047	0.490933	0.923216	-0.247624	NA	NA	NA	-	-0.0934346	0.225481	0.245467	0.347142	0.879609	0.0616694	-0.407063	0.225481
BRCA2	MIMAT0003235	hsa-miR-570	GAAAACAGCAAUUACCUUUGCA	-2.41054	-3.06076	0.633337	0.00498635	-1.9974	-2.22626	0.679578	0.418126	NA	NA	NA	-	-2.20397	0.292134	-2.64351	0.590082	0.656458	0.0326973	0.211556	0.292134
BRCA2	MIMAT0003236	hsa-miR-571	UGAGUUGGCCAUCUGAGUGAG	1.09524	-1.28027	0.973394	0.0375719	0.749862	-0.0444493	0.85666	-0.307803	NA	NA	NA	-	0.92255	0.244217	-0.662362	0.87386	0.915027	0.0825432	-0.135116	0.244217
BRCA2	MIMAT0003237	hsa-miR-572	GUCCGCUCGGCGGUGGCCCA	-0.0526175	-0.636194	0.825618	0.0701769	-0.28106	-0.481042	0.727532	-0.158266	NA	NA	NA	-	-0.166839	0.161533	-0.558618	0.109709	0.776575	0.0693571	-0.0440444	0.161533
BRCA2	MIMAT0003238	hsa-miR-573	CUGAAGUGAUGUGUAACUGAUCAG	0.967869	-0.011869	0.955771	-1.56934	1.44009	0.196528	0.955687	-1.09712	NA	NA	NA	-	1.20398	0.333913	0.0923296	0.147359	0.955729	5.92108e-05	-1.33323	0.333913
BRCA2	MIMAT0003239	hsa-miR-574	CACGCUCAUGCACACACCCAC	1.79302	4.22365	1.07587	-0.118163	2.07492	4.03633	1.05684	0.163735	NA	NA	NA	-	1.93397	0.199332	4.12999	0.13245	1.06635	0.013455	0.0227858	0.199332
BRCA2	MIMAT0003240	hsa-miR-575	GAGCCAGUUGGACAGGAGC	-1.33167	-2.49468	0.687221	-1.99697	-0.00854463	-1.3716	0.759642	-0.673844	NA	NA	NA	-	-0.670109	0.935593	-1.93314	0.794139	0.723431	0.0512096	-1.33541	0.935593
BRCA2	MIMAT0003241	hsa-miR-576	AUUCUAAUUUCUCCACGUCUUUG	0.849093	1.79968	0.939624	-0.414101	1.47095	2.19538	0.960372	0.207753	NA	NA	NA	-	1.16002	0.439717	1.99753	0.279798	0.949998	0.0146706	-0.103174	0.439717
BRCA2	MIMAT0003242	hsa-miR-577	UAGAUAAAAUAUUGGUACCUG	0.852971	0.0106389	0.940147	-0.386627	1.65358	0.109139	0.988575	0.413979	NA	NA	NA	-	1.25327	0.566114	0.059889	0.0696502	0.964361	0.0342433	0.0136759	0.566114
BRCA2	MIMAT0003243	hsa-miR-578	CUUCUUGUGCUCUAGGAUUGU	-1.00908	-1.84272	0.71977	-2.14197	0.00854463	-2.85553	0.761702	-1.12435	NA	NA	NA	-	-0.500266	0.719567	-2.34912	0.716164	0.740736	0.0296509	-1.63316	0.719567
BRCA2	MIMAT0003244	hsa-miR-579	AUUCAUUUGGUAUAAACCGCGAU	-0.022271	0.071	0.82922	-1.08537	1.00233	-0.222303	0.891632	-0.0607657	NA	NA	NA	-	0.490032	0.724506	-0.0756513	0.207396	0.860426	0.0441321	-0.573069	0.724506
BRCA2	MIMAT0003245	hsa-miR-580	UUGAGAAUGAUGAAUCAUUAGG	-0.00383695	-0.431694	0.831416	-0.468393	1.19258	-0.336678	0.918924	0.72802	NA	NA	NA	-	0.594369	0.845992	-0.384186	0.0671867	0.87517	0.0618779	0.129813	0.845992
BRCA2	MIMAT0003246	hsa-miR-581	UCUUGUGUUCUCUAGAUCAGU	1.32715	2.00327	1.00632	-0.251691	1.96029	2.40995	1.03782	0.381452	NA	NA	NA	-	1.64372	0.4477	2.20661	0.287566	1.02207	0.02227	0.0648803	0.4477
BRCA2	MIMAT0003247	hsa-miR-582	UUACAGUUGUUCAACCAGUUACU	1.09314	-0.0567994	0.973101	1.89697	0.777178	1.49465	0.860377	1.58101	NA	NA	NA	-	0.93516	0.223421	0.718928	1.09704	0.916739	0.0797083	1.73899	0.223421
BRCA2	MIMAT0003248	hsa-miR-583	CAAAGAGGAAGGUCCCAUUAC	0.17421	0.890971	0.852924	-0.052559	-0.413126	0.795302	0.712463	-0.639894	NA	NA	NA	-	-0.119458	0.415309	0.843136	0.0676478	0.782694	0.0993204	-0.346227	0.415309
BRCA2	MIMAT0003249	hsa-miR-584	UUAUGGUUUGCCUGGGACUGAG	-0.313426	-0.485387	0.795301	0.294041	-0.693695	-1.82721	0.681478	-0.0862286	NA	NA	NA	-	-0.50356	0.268891	-1.1563	0.948815	0.738389	0.0804851	0.103906	0.268891
BRCA2	MIMAT0003250	hsa-miR-585	UGGGCGUAUCUGUAUGCUA	-5.00771	-3.57198	0.405589	-1.23988	-3.80361	-4.16107	0.416297	-0.0357778	NA	NA	NA	-	-4.40566	0.851429	-3.86652	0.416546	0.410943	0.00757173	-0.637829	0.851429
BRCA2	MIMAT0003251	hsa-miR-548a	CAAAACUGGCAAUUACUUUUGC	0.0001991	-0.364092	0.863673	-0.371772	0.130038	0	0.932036	-0.241933	NA	NA	NA	-	0.0651185	0.0918099	-0.182046	0.257452	0.897855	0.0483397	-0.306853	0.0918099
BRCA2	MIMAT0003252	hsa-miR-586	UAUGCAUUGUAUUUUUAGGUCC	1.38834	2.33995	1.01519	0.560354	1.61552	2.79995	0.982631	0.787543	NA	NA	NA	-	1.50193	0.160647	2.56995	0.325268	0.998911	0.0230242	0.673948	0.160647
BRCA2	MIMAT0003253	hsa-miR-587	UUUCCAUAGGUGAUGAGUCAC	-1.43187	0	0.677414	-0.769061	-0.730795	0.0596055	0.677482	-0.0679852	NA	NA	NA	-	-1.08133	0.495736	0.0298028	0.0421475	0.677448	4.84066e-05	-0.418523	0.495736
BRCA2	MIMAT0003254	hsa-miR-548b	CAAGAACCUCAGUUGCUUUUGU	0.405152	0.952173	0.909869	-1.06427	0.542886	1.99445	0.99096	-0.926536	NA	NA	NA	-	0.474019	0.0973922	1.47331	0.737002	0.950414	0.0573404	-0.995403	0.0973922
BRCA2	MIMAT0003255	hsa-miR-588	UUGGCCACAAUGGGUUAGAAC	0.00962168	0.118101	0.833022	-0.231509	0.542613	-0.22835	0.82898	0.301483	NA	NA	NA	-	0.276118	0.376882	-0.0551245	0.244978	0.831001	0.00285829	0.0349867	0.376882
BRCA2	MIMAT0003256	hsa-miR-589	UCAGAACAAAUGCCGGUUCCCAGA	0.418048	1.27677	0.883285	-0.530706	1.18734	0.581938	0.918162	0.238589	NA	NA	NA	-	0.802696	0.543974	0.929353	0.491319	0.900724	0.024662	-0.146059	0.543974
BRCA2	MIMAT0003257	hsa-miR-550	UGUCUUACUCCCUCAGGCACAU	-0.953813	-0.253241	0.763903	0.537704	-1.62502	-1.69668	0.718214	-0.133499	NA	NA	NA	-	-1.28941	0.474612	-0.974962	1.02067	0.741059	0.0323075	0.202102	0.474612
BRCA2	MIMAT0003258	hsa-miR-590	GAGCUUAUUCAUAAAAGUGCAG	-0.303246	0.924512	0.796463	-0.37937	0.689722	0.756387	0.848534	0.613598	NA	NA	NA	-	0.193238	0.702134	0.840449	0.118882	0.822498	0.0368199	0.117114	0.702134
BRCA2	MIMAT0003259	hsa-miR-591	AGACCAUGGGUUCUCAUUGU	-1.03199	-0.569387	0.717408	-3.0366	0.229241	-0.430784	0.788815	-1.77537	NA	NA	NA	-	-0.401373	0.891822	-0.500086	0.0980075	0.753112	0.0504925	-2.40598	0.891822
BRCA2	MIMAT0003260	hsa-miR-592	UUGUGUCAAUAUGCGAUGAUGU	-1.53687	-0.569898	0.667287	-0.198253	-1.29642	-1.46508	0.619394	0.0421933	NA	NA	NA	-	-1.41665	0.170021	-1.01749	0.632987	0.643341	0.0338657	-0.0780298	0.170021
BRCA2	MIMAT0003261	hsa-miR-593	AGGCACCAGCCAGGCAUUGCUCAGC	1.81057	0.0647519	1.07858	0.466863	0.656127	0.662066	0.844028	-0.687585	NA	NA	NA	-	1.23335	0.816318	0.363409	0.422365	0.961305	0.165854	-0.110361	0.816318
BRCA2	MIMAT0003263	hsa-miR-595	GAAGUGUGCCGUGGUGUGUCU	-0.758212	-1.17618	0.746143	-0.0628592	-0.678346	-0.274968	0.683137	0.0170071	NA	NA	NA	-	-0.718279	0.056474	-0.725576	0.637256	0.71464	0.0445516	-0.0229261	0.056474
BRCA2	MIMAT0003264	hsa-miR-596	AAGCCUGCCCGGCUCCUCGGG	1.39434	0.94994	1.01607	0.608827	1.02088	0.366446	0.894256	0.235366	NA	NA	NA	-	1.20761	0.264076	0.658193	0.412593	0.955161	0.0861327	0.422097	0.264076
BRCA2	MIMAT0003265	hsa-miR-597	UGUGUCACUCGAUGACCACUGU	-3.2309	-2.04506	0.523332	-0.0614472	-3.0677	-3.58086	0.467793	0.101753	NA	NA	NA	-	-3.1493	0.1154	-2.81296	1.08598	0.495562	0.0392724	0.0201527	0.1154
BRCA2	MIMAT0003266	hsa-miR-598	UACGUCAUCGUUGUCAUCGUCA	0.335372	0.112882	0.872871	0.363935	0.30114	0	0.797855	0.329703	NA	NA	NA	-	0.318256	0.0242055	0.0564411	0.0798198	0.835363	0.0530447	0.346819	0.0242055
BRCA2	MIMAT0003267	hsa-miR-599	GUUGUGUCAGUUUAUCAAAC	-1.64403	-1.11165	0.657108	-0.637548	-0.906525	-0.863128	0.658875	0.0999594	NA	NA	NA	-	-1.27528	0.521497	-0.987391	0.175734	0.657992	0.00124922	-0.268794	0.521497
BRCA2	MIMAT0003268	hsa-miR-600	ACUUACAGACAAGAGCCUUGCUC	1.54743	1.32797	1.03863	0.553389	2.33565	2.09467	1.10143	1.34161	NA	NA	NA	-	1.94154	0.557355	1.71132	0.542141	1.07003	0.0444054	0.947498	0.557355
BRCA2	MIMAT0003269	hsa-miR-601	UGGUCUAGGAUUGUUGGAGGAG	-0.984813	-1.41447	0.722279	0.503869	-0.67415	-3.11998	0.683592	0.814532	NA	NA	NA	-	-0.829481	0.219672	-2.26723	1.20598	0.702935	0.0273562	0.659201	0.219672
BRCA2	MIMAT0003270	hsa-miR-602	GACACGGGCGACAGCUGCGGCCC	0.0599677	0.576154	0.83906	-0.743146	1.0331	0.689468	0.89599	0.229987	NA	NA	NA	-	0.546534	0.688109	0.632811	0.0801249	0.867525	0.0402557	-0.256579	0.688109
BRCA2	MIMAT0003271	hsa-miR-603	CACACACUGCAAUUACUUUUGC	1.97947	2.59543	1.10503	1.14731	2.24418	2.25807	1.08557	1.41202	NA	NA	NA	-	2.11183	0.187179	2.42675	0.238546	1.0953	0.0137587	1.27967	0.187179
BRCA2	MIMAT0003272	hsa-miR-604	AGGCUGCGGAAUUCAGGAC	-1.52972	-1.39061	0.667972	-1.96662	-0.997665	-1.60556	0.649426	-1.43456	NA	NA	NA	-	-1.26369	0.376221	-1.49809	0.151988	0.658699	0.0131137	-1.70059	0.376221
BRCA2	MIMAT0003273	hsa-miR-605	UAAAUCCCAUGGUGCCUUCUCCU	0.883912	-0.934649	0.944329	0.990444	-1.04854	-2.1177	0.644211	-0.94201	NA	NA	NA	-	-0.0823147	1.36645	-1.52617	0.836541	0.79427	0.212216	0.024217	1.36645
BRCA2	MIMAT0003274	hsa-miR-606	AAACUACUGAAAAUCAAAGAU	0.589198	0.841213	0.905239	0.589198	0.481827	1.66831	0.821032	0.481827	NA	NA	NA	-	0.535513	0.0759231	1.25476	0.584849	0.863136	0.0595431	0.535513	0.0759231
BRCA2	MIMAT0003275	hsa-miR-607	GUUCAAAUCCAGAUCUAUAAC	0.513904	0.011869	0.895514	0	0.660837	-0.196528	0.844659	0.146933	NA	NA	NA	-	0.58737	0.103897	-0.0923296	0.147359	0.870086	0.0359605	0.0734665	0.103897
BRCA2	MIMAT0003276	hsa-miR-608	AGGGGUGGUGUUGGGACAGCUCCGU	-2.05959	-0.261271	0.619083	-1.07278	-1.45091	-0.884786	0.604413	-0.464109	NA	NA	NA	-	-1.75525	0.430398	-0.573029	0.440892	0.611748	0.0103728	-0.768446	0.430398
BRCA2	MIMAT0003277	hsa-miR-609	AGGGUGUUUCUCUCAUCUCU	-4.26168	-5.75567	0.451401	-0.806826	-3.45485	-6.16162	0.439954	0	NA	NA	NA	-	-3.85826	0.570512	-5.95865	0.287049	0.445677	0.00809424	-0.403413	0.570512
BRCA2	MIMAT0003278	hsa-miR-610	UGAGCUAAAUGUGUGCUGGGA	-0.979375	0	0.722843	-0.976725	0.0676171	0.773459	0.768867	0.070267	NA	NA	NA	-	-0.455879	0.740335	0.386729	0.546918	0.745855	0.0325438	-0.453229	0.740335
BRCA2	MIMAT0003279	hsa-miR-611	GCGAGGACCCCUCGGGGUCUGAC	0.365073	-0.0106389	0.876598	-0.128899	1.33604	0.477279	0.940056	0.842065	NA	NA	NA	-	0.850555	0.686575	0.23332	0.34501	0.908327	0.0448715	0.356583	0.686575
BRCA2	MIMAT0003280	hsa-miR-612	GCUGGGCAGGGCUUCUGAGCUCCUU	-0.378681	-0.380461	0.787891	-0.373876	0.363874	-1.37808	0.805827	0.368679	NA	NA	NA	-	-0.0074031	0.525066	-0.879271	0.705423	0.796859	0.0126828	-0.00259833	0.525066
BRCA2	MIMAT0003281	hsa-miR-613	AGGAAUGUUCCUUCUUUGCC	-4.90612	-5.78197	0.411542	-2.01099	-3.67707	-7.04523	0.424729	-0.781938	NA	NA	NA	-	-4.29159	0.869069	-6.4136	0.893264	0.418136	0.00932451	-1.39646	0.869069
BRCA2	MIMAT0003282	hsa-miR-614	GAACGCCUGUUCUUGCCAGGUGG	3.18302	4.42198	1.31327	1.58617	3.14726	3.7775	1.25261	1.55041	NA	NA	NA	-	3.16514	0.0252891	4.09974	0.455717	1.28294	0.042892	1.56829	0.0252891
BRCA2	MIMAT0003283	hsa-miR-615	UCCGAGCCUGGGUCUCCCUCU	0.137556	1.05112	0.848451	-0.551302	1.30289	2.21778	0.93513	0.614028	NA	NA	NA	-	0.720221	0.824013	1.63445	0.824952	0.891791	0.0612915	0.031363	0.824013
BRCA2	MIMAT0003284	hsa-miR-616	ACUCAAAACCCUUCAGUGACUU	1.32946	0.0567994	1.00665	1.79979	-0.682404	-0.818404	0.682698	-0.212077	NA	NA	NA	-	0.323528	1.4226	-0.380802	0.618863	0.844676	0.229071	0.793855	1.4226
BRCA2	MIMAT0003285	hsa-miR-548c	CAAAAAUCUCAAUUACUUUUGC	1.16616	1.50064	1.00347	0.371212	-0.0058961	0.415109	0.913412	-0.800844	NA	NA	NA	-	0.580132	0.828768	0.957876	0.767589	0.958441	0.0636808	-0.214816	0.828768
BRCA2	MIMAT0003286	hsa-miR-617	AGACUUCCCAUUUGAAGGUGGC	0.183251	0.703064	0.854031	-0.294803	-0.359885	0.976318	0.7185	-0.837939	NA	NA	NA	-	-0.0883169	0.384055	0.839691	0.19322	0.786266	0.0958344	-0.566371	0.384055
BRCA2	MIMAT0003287	hsa-miR-618	AAACUCUACUUGUCCUUCUGAGU	2.5034	3.05153	1.19128	1.72277	1.7045	2.21974	0.996584	0.923864	NA	NA	NA	-	2.10395	0.564912	2.63564	0.588164	1.09393	0.137673	1.32332	0.564912
BRCA2	MIMAT0003288	hsa-miR-619	GACCUGGACAUGUUUGUGCCCAGU	-0.67465	1.97638	0.75514	0.276185	-0.799518	0.884786	0.670144	0.151317	NA	NA	NA	-	-0.737084	0.088295	1.43058	0.771871	0.712642	0.0601017	0.213751	0.088295
BRCA2	MIMAT0003289	hsa-miR-620	AUGGAGAUAGAUAUAGAAAU	-0.572374	-0.46104	0.766301	-0.550575	-0.612305	-0.779662	0.690325	-0.590506	NA	NA	NA	-	-0.592339	0.0282354	-0.620351	0.2253	0.728313	0.0537232	-0.570541	0.0282354
BRCA2	MIMAT0003290	hsa-miR-621	GGCUAGCAACAGCGCUUACCU	-0.76805	0.680727	0.745091	-0.346653	-0.859662	-0.0596055	0.663786	-0.438265	NA	NA	NA	-	-0.813856	0.0647792	0.310561	0.523494	0.704438	0.0574906	-0.392459	0.0647792
BRCA2	MIMAT0003291	hsa-miR-622	ACAGUCUGCUGAGGUUGGAGC	-0.824207	-1.18796	0.739113	-0.553932	0.558365	-0.109139	0.831052	0.82864	NA	NA	NA	-	-0.132921	0.977626	-0.64855	0.762843	0.785082	0.0650111	0.137354	0.977626
BRCA2	MIMAT0003292	hsa-miR-623	AUCCCUUGCAGGGGCUGUUGGGU	-1.07233	-0.900271	0.713269	-1.40432	0.846443	0.113163	0.869873	0.514452	NA	NA	NA	-	-0.112941	1.35677	-0.393554	0.716606	0.791571	0.110736	-0.444932	1.35677
BRCA2	MIMAT0003293	hsa-miR-624	UAGUACCAGUACCUUGUGUUCA	0.772821	2.15213	0.9294	-1.02814	1.92827	2.89153	1.03256	0.127312	NA	NA	NA	-	1.35055	0.817027	2.52183	0.522837	0.980981	0.0729464	-0.450413	0.817027
BRCA2	MIMAT0003294	hsa-miR-625	AGGGGGAAAGUUCUAUAGUCCU	-5.22621	-6.33337	0.393073	-1.93042	-4.45602	-8.06178	0.375403	-1.16024	NA	NA	NA	-	-4.84112	0.544603	-7.19757	1.22217	0.384238	0.0124944	-1.54533	0.544603
BRCA2	MIMAT0003295	hsa-miR-626	AGCUGUCUGAAAAUGUCUU	-0.961926	-0.00707511	0.724654	-0.585786	-0.376139	0.145368	0.716652	0	NA	NA	NA	-	-0.669033	0.414214	0.0691463	0.107793	0.720653	0.00565861	-0.292893	0.414214
BRCA2	MIMAT0003296	hsa-miR-627	GUGAGUCUCUAAGAAAAGAGGA	1.06543	-0.709713	0.96924	1.30765	-0.241636	-1.02368	0.732092	0.000582461	NA	NA	NA	-	0.411896	0.924233	-0.866697	0.222009	0.850666	0.167689	0.654114	0.924233
BRCA2	MIMAT0003297	hsa-miR-628	UCUAGUAAGAGUGGCAGUCG	0.446613	0.636194	0.886912	0.414921	-0.220018	0.274968	0.734605	-0.251709	NA	NA	NA	-	0.113297	0.471379	0.455581	0.255426	0.810758	0.107697	0.0816059	0.471379
BRCA2	MIMAT0003298	hsa-miR-629	GUUCUCCCAACGUAAGCCCAGC	-1.54874	-2.7403	0.666153	-1.09116	-0.9661	-3.115	0.652683	-0.508527	NA	NA	NA	-	-1.25742	0.411986	-2.92765	0.264953	0.659418	0.00952419	-0.799845	0.411986
BRCA2	MIMAT0003299	hsa-miR-630	AGUAUUCUGUACCAGGGAAGGU	0.352978	2.92339	0.875079	-0.104343	1.80786	4.25144	1.01304	1.35054	NA	NA	NA	-	1.08042	1.02876	3.58741	0.939074	0.944062	0.0975567	0.6231	1.02876
BRCA2	MIMAT0003300	hsa-miR-631	AGACCUGGCCCAGACCUCAGC	0.00383695	-0.112882	0.832331	-1.00122	0.425895	0	0.813787	-0.579161	NA	NA	NA	-	0.214866	0.29844	-0.0564411	0.0798198	0.823059	0.013113	-0.79019	0.29844
BRCA2	MIMAT0003301	hsa-miR-33b	GUGCAUUGCUGUUGCAUUGCA	-0.0146403	-1.98054	0.820252	-0.826592	0.59924	-1.09677	0.914844	-0.212712	NA	NA	NA	-	0.2923	0.434079	-1.53866	0.624914	0.867548	0.0668865	-0.519652	0.434079
BRCA2	MIMAT0003302	hsa-miR-632	GUGUCUGCUUCCUGUGGGA	-0.967417	0	0.724084	0.254676	-0.637424	-0.625157	0.687582	0.584668	NA	NA	NA	-	-0.80242	0.23334	-0.312579	0.442053	0.705833	0.0258106	0.419672	0.23334
BRCA2	MIMAT0003303	hsa-miR-633	CUAAUAGUAUCUACCACAAUAAA	1.10927	0.960752	0.975355	-0.239691	2.13643	1.56055	1.06719	0.787468	NA	NA	NA	-	1.62285	0.726311	1.26065	0.424124	1.02127	0.0649393	0.273888	0.726311
BRCA2	MIMAT0003304	hsa-miR-634	AACCAGCACCCCAACUUUGGAC	1.57855	2.20015	1.04327	-0.350703	1.92925	0.966368	1.03272	0	NA	NA	NA	-	1.7539	0.247984	1.58326	0.872413	1.038	0.00746074	-0.175351	0.247984
BRCA2	MIMAT0003305	hsa-miR-635	ACUUGGGCACUGAAACAAUGUCC	-2.72358	-2.90246	0.562838	-1.01748	-2.63545	-5.56427	0.500962	-0.929361	NA	NA	NA	-	-2.67951	0.0623129	-4.23336	1.88218	0.5319	0.043753	-0.973423	0.0623129
BRCA2	MIMAT0003306	hsa-miR-636	UGUGCUUGCUCGUCCCGCCCGCAG	0.187088	0.431694	0.854501	0.370506	1.20348	0.336678	0.920514	1.3869	NA	NA	NA	-	0.695285	0.7187	0.384186	0.0671867	0.887507	0.0466783	0.878704	0.7187
BRCA2	MIMAT0003307	hsa-miR-637	ACUGGGGGCUUUCGGGCUCUGCGU	-0.637491	0.00707511	0.759176	-0.0583467	-0.2507	-0.579769	0.731041	0.328444	NA	NA	NA	-	-0.444095	0.273502	-0.286347	0.414961	0.745109	0.0198944	0.135049	0.273502
BRCA2	MIMAT0003308	hsa-miR-638	AGGGAUCGCGGGCGGGUGGCGGCCU	1.44639	0.134352	1.02368	1.73909	-0.199827	0.0444493	0.736959	0.0928761	NA	NA	NA	-	0.623279	1.16405	0.0894006	0.0635706	0.88032	0.202743	0.915982	1.16405
BRCA2	MIMAT0003309	hsa-miR-639	AUCGCUGCGGUUGCGAGCGCUGU	-3.92838	-4.82901	0.473507	-2.45012	-3.61998	-4.33109	0.428589	-2.14173	NA	NA	NA	-	-3.77418	0.218068	-4.58005	0.352081	0.451048	0.0317614	-2.29593	0.218068
BRCA2	MIMAT0003310	hsa-miR-640	AUGAUCCAGGAACCUGCCUCU	1.045	1.03925	0.966405	0.474016	1.68855	2.26072	0.994069	1.11756	NA	NA	NA	-	1.36678	0.455055	1.64998	0.863708	0.980237	0.0195613	0.795788	0.455055
BRCA2	MIMAT0003311	hsa-miR-641	AAAGACAUAGGAUAGAGUCACCUC	-1.90904	0.261271	0.632598	-1.01607	-0.711757	1.09674	0.67953	0.181204	NA	NA	NA	-	-1.3104	0.846604	0.679003	0.590763	0.656064	0.0331859	-0.417435	0.846604
BRCA2	MIMAT0003312	hsa-miR-642	GUCCCUCUCCAAAUGUGUCUUG	0.875273	1.38185	0.94316	0.179674	1.24309	2.34644	0.92631	0.547488	NA	NA	NA	-	1.05918	0.260084	1.86415	0.682069	0.934735	0.0119147	0.363581	0.260084
BRCA2	MIMAT0003313	hsa-miR-643	ACUUGUAUGCUAGCUCAGGUAG	0.387839	2.13657	0.879466	0.376245	-0.0234241	1.3863	0.757853	-0.0350179	NA	NA	NA	-	0.182207	0.290807	1.76144	0.530523	0.818659	0.0859933	0.170614	0.290807
BRCA2	MIMAT0003314	hsa-miR-644	AGUGUGGCUUUCUUAGAGC	-5.06013	-6.88492	0.40255	-3.69367	-3.93174	-7.44436	0.407928	-2.56528	NA	NA	NA	-	-4.49593	0.797893	-7.16464	0.395586	0.405239	0.00380291	-3.12948	0.797893
BRCA2	MIMAT0003315	hsa-miR-645	UCUAGGCUGGUACUGCUGA	0.787408	1.4893	0.931347	-0.197817	0.839412	0.168837	0.868905	-0.145814	NA	NA	NA	-	0.81341	0.0367719	0.829068	0.933708	0.900126	0.0441533	-0.171816	0.0367719
BRCA2	MIMAT0003316	hsa-miR-646	AAGCAGCUGCCUCUGAGGC	-2.69198	-2.52186	0.565394	-1.15864	-2.01977	-3.55004	0.552307	-0.486432	NA	NA	NA	-	-2.35588	0.475324	-3.03595	0.727033	0.55885	0.00925427	-0.822537	0.475324
BRCA2	MIMAT0003317	hsa-miR-647	GUGGCUGCACUCACUUCCUUC	-3.55063	-4.1881	0.499872	-2.39615	-2.48966	-4.75272	0.512671	-1.33518	NA	NA	NA	-	-3.02015	0.750222	-4.47041	0.399244	0.506272	0.00905043	-1.86566	0.750222
BRCA2	MIMAT0003318	hsa-miR-648	AAGUGUGCAGGGCACUGGU	-1.27578	-0.500993	0.692753	-0.684145	-0.593291	-0.145368	0.692408	-0.00166055	NA	NA	NA	-	-0.934533	0.48259	-0.32318	0.251465	0.692581	0.000244076	-0.342903	0.48259
BRCA2	MIMAT0003319	hsa-miR-649	AAACCUGUGUUGUUCAAGAGUC	3.94277	3.64029	1.46448	1.72491	3.11472	6.27347	1.24617	0.896867	NA	NA	NA	-	3.52874	0.585517	4.95688	1.86194	1.35533	0.154372	1.31089	0.585517
BRCA2	MIMAT0003320	hsa-miR-650	AGGAGGCAGCGCUCUCAGGAC	-3.3395	-3.85358	0.515243	-0.280514	-4.2611	-4.62346	0.387182	-1.20211	NA	NA	NA	-	-3.8003	0.651663	-4.23852	0.54439	0.451212	0.0905529	-0.74131	0.651663
BRCA2	MIMAT0003321	hsa-miR-651	UUUAGGAUAAGCUUGACUUUUG	0.098231	-0.0225165	0.843678	0.945077	-0.370664	-0.369566	0.717274	0.476182	NA	NA	NA	-	-0.136216	0.331559	-0.196041	0.245401	0.780476	0.0893813	0.710629	0.331559
BRCA2	MIMAT0003322	hsa-miR-652	AAUGGCGCCACUAGGGUUGUGCA	-2.48603	-0.309943	0.582347	-0.178013	-3.00406	-1.91783	0.472535	-0.696045	NA	NA	NA	-	-2.74504	0.366304	-1.11389	1.13695	0.527441	0.077649	-0.437029	0.366304
BRCA2	MIMAT0003323	hsa-miR-548d	CAAAAACCACAGUUUCUUUUGC	1.61178	1.9097	1.06269	1.11132	0.358951	1.44461	0.964261	-0.141502	NA	NA	NA	-	0.985364	0.885882	1.67715	0.328867	1.01347	0.0695986	0.484911	0.885882
BRCA2	MIMAT0003324	hsa-miR-661	UGCCUGGGUCUCUGGCCUGCGCGU	-0.153868	0	0.800391	-0.853624	0.803675	0	1.02234	0.10392	NA	NA	NA	-	0.324903	0.677085	0	0	0.911368	0.156945	-0.374852	0.677085
BRCA2	MIMAT0003325	hsa-miR-662	UCCCACGUUGUGGCCCAGCAG	1.70593	2.86347	1.02248	1.03241	1.22796	1.48538	1.10196	0.554443	NA	NA	NA	-	1.46694	0.337974	2.17442	0.974458	1.06222	0.0562002	0.793427	0.337974
BRCA2	MIMAT0003326	hsa-miR-663	AGGCGGGGCGCCGCGGGACCGC	1.75767	1.84641	1.02947	0.255523	1	0.568987	1.05844	-0.502145	NA	NA	NA	-	1.37883	0.535753	1.2077	0.903275	1.04396	0.0204859	-0.123311	0.535753
BRCA2	MIMAT0003327	hsa-miR-449b	AGGCAGUGUAUUGUUAGCUGGC	1.81044	1.02657	1.11201	1.66825	1.65144	1.46583	1.02584	1.50925	NA	NA	NA	-	1.73094	0.112431	1.2462	0.310608	1.06892	0.060934	1.58875	0.112431
BRCA2	MIMAT0003328	hsa-miR-653	UUGAAACAAUCUCUACUGAAC	0.573512	1.17576	0.903204	-0.513778	-0.259839	0.633269	0.729983	-1.34713	NA	NA	NA	-	0.156836	0.589269	0.904516	0.383602	0.816594	0.122486	-0.930454	0.589269
BRCA2	MIMAT0003329	hsa-miR-411	UAGUAGACCGUAUAGCGUACG	-1.95804	-0.919908	0.637427	-0.160703	-2.36986	-2.22262	0.581392	-0.572518	NA	NA	NA	-	-2.16395	0.291197	-1.57126	0.921157	0.609409	0.0396228	-0.36661	0.291197
BRCA2	MIMAT0003330	hsa-miR-654	UGGUGGGCCGCAGAACAUGUGC	-2.59178	-1.62198	0.573579	-0.914432	-1.75286	-0.700296	0.576172	-0.0755025	NA	NA	NA	-	-2.17232	0.593213	-1.16114	0.651732	0.574875	0.00183289	-0.494967	0.593213
BRCA2	MIMAT0003331	hsa-miR-655	AUAAUACAUGGUUAACCUCUUU	-2.1581	-2.84085	0.610395	-0.867344	-1.95165	-3.41536	0.558302	-0.660892	NA	NA	NA	-	-2.05488	0.145984	-3.1281	0.406241	0.584349	0.0368356	-0.764118	0.145984
BRCA2	MIMAT0003332	hsa-miR-656	AAUAUUAUACAGUCAACCUCU	-0.194848	0.380461	0.808944	-1.82735	0.204589	-0.113163	0.785739	-1.42791	NA	NA	NA	-	0.00487055	0.282444	0.133649	0.349045	0.797342	0.0164082	-1.62763	0.282444
BRCA2	MIMAT0003333	hsa-miR-549	UGACAACUAUGGAUGAGCUCU	-0.808606	-1.43954	0.77831	-0.359891	-1.08625	-0.463273	0.778031	-0.637537	NA	NA	NA	-	-0.947429	0.196326	-0.951408	0.690327	0.778171	0.00019707	-0.498714	0.196326
BRCA2	MIMAT0003335	hsa-miR-657	GGCAGGUUCUCACCCUCUCUAGG	-0.990923	-0.071	0.721646	-0.446186	-0.195365	0.222303	0.737481	0.349371	NA	NA	NA	-	-0.593144	0.562544	0.0756513	0.207396	0.729563	0.0111964	-0.0484076	0.562544
BRCA2	MIMAT0003336	hsa-miR-658	GGCGGAGGGAAGUAGGUCCGUUGGU	0.334079	1.15961	0.87271	-0.206987	1.23236	2.14807	0.924736	0.691292	NA	NA	NA	-	0.783219	0.635179	1.65384	0.69895	0.898723	0.0367883	0.242153	0.635179
BRCA2	MIMAT0003337	hsa-miR-659	CUUGGUUCAGGGAGGGUCCCCA	0.854767	2.51962	0.940389	-0.510432	1.19245	3.56324	0.918906	-0.172745	NA	NA	NA	-	1.02361	0.23878	3.04143	0.737945	0.929648	0.0151908	-0.341589	0.23878
BRCA2	MIMAT0003338	hsa-miR-660	UACCCAUUGCAUAUCGGAGUUG	2.88674	0.171279	1.19449	1.83231	2.51737	0	1.38403	1.46294	NA	NA	NA	-	2.70205	0.261182	0.0856397	0.121113	1.28926	0.134025	1.64763	0.261182
BRCA2	MIMAT0003339	hsa-miR-421	AUCAACAGACAUUAAUUGGGCGC	-0.0312407	0.853344	0.847225	1.55525	-0.622989	-0.363986	0.744041	0.9635	NA	NA	NA	-	-0.327115	0.418429	0.244679	0.860782	0.795633	0.0729623	1.25937	0.418429
BRCA2	MIMAT0003340	hsa-miR-542-5p	UCGGGGAUCAUCAUGUCACGAG	-1.77768	-0.68568	0.687069	0.552535	-2.34682	-1.69886	0.645217	-0.0166124	NA	NA	NA	-	-2.06225	0.402448	-1.19227	0.716428	0.666143	0.0295933	0.267961	0.402448
BRCA2	MIMAT0003385	hsa-miR-363*	CGGGUGGAUCACGAUGCAAUUU	2.07107	-0.295011	1.15564	0.763277	1.82229	-1.29265	1.05089	0.514497	NA	NA	NA	-	1.94668	0.175914	-0.793828	0.705434	1.10326	0.0740734	0.638887	0.175914
BRCA2	MIMAT0003386	hsa-miR-376a*	GGUAGAUUCUCCUUCUAUGAG	-0.586686	0	0.780508	-0.592824	-0.188652	0.0368575	0.791103	-0.19479	NA	NA	NA	-	-0.387669	0.281453	0.0184287	0.0260622	0.785805	0.00749164	-0.393807	0.281453
BRCA2	MIMAT0003389	hsa-miR-542-3p	UGUGACAGAUUGAUAACUGAAA	-0.877677	-0.0687601	0.771424	-1.62307	-0.498864	0.462958	0.848939	-1.24426	NA	NA	NA	-	-0.688271	0.267861	0.197099	0.375981	0.810181	0.0548115	-1.43367	0.267861
BRCA2	MIMAT0003393	hsa-miR-425-5p	AAUGACACGAUCACUCCCGUUGA	-1.55733	-0.999439	0.676283	-1.56516	-1.40208	-0.997431	0.666528	-1.4099	NA	NA	NA	-	-1.47971	0.109782	-0.998435	0.00142017	0.671405	0.00689747	-1.48753	0.109782
BRCA2	MIMAT0003879	hsa-miR-758	UUUGUGACCUGGUCCACUAACC	0.279017	0	0.847339	-0.548505	0.393594	0	0.950864	-0.433928	NA	NA	NA	-	0.336306	0.081018	0	0	0.899102	0.0732035	-0.491217	0.081018
BRCA2	MIMAT0003880	hsa-miR-671	AGGAAGCCCUGGAGGGGCUGGAGGU	0.0339916	0.00815685	0.820437	-1.0106	-0.358863	0	0.83245	-1.40346	NA	NA	NA	-	-0.162436	0.27779	0.00407842	0.00576776	0.826444	0.00849471	-1.20703	0.27779
BRCA2	MIMAT0003881	hsa-miR-668	UGUCACUCGGCUCGGCCCACUAC	0.811124	0	0.908837	0.811124	1.34652	1.3443	1.1253	1.34652	NA	NA	NA	-	1.07882	0.378585	0.672152	0.950567	1.01707	0.153061	1.07882	0.378585
BRCA2	MIMAT0003882	hsa-miR-767-5p	UGCACCAUGGUUGUCUGAGCAUG	0.12668	0.704565	0.830512	0.551313	0.822711	0.65785	1.02579	1.24734	NA	NA	NA	-	0.474695	0.492168	0.681208	0.0330322	0.928151	0.138083	0.899329	0.492168
BRCA2	MIMAT0003883	hsa-miR-767-3p	UCUGCUCAUACCCCAUGGUUUCU	2.34966	0	1.11293	1.80795	2.6596	0.77344	1.41926	2.11789	NA	NA	NA	-	2.50463	0.219159	0.38672	0.546905	1.26609	0.216608	1.96292	0.219159
BRCA2	MIMAT0003884	hsa-miR-454-5p	ACCCUAUCAAUAUUGUCUCUGC	-0.60977	-0.0875853	0.777852	-0.393489	-0.243916	-0.397917	0.784953	-0.0276347	NA	NA	NA	-	-0.426843	0.258698	-0.242751	0.219438	0.781402	0.00502139	-0.210562	0.258698
BRCA2	MIMAT0003885	hsa-miR-454-3p	UAGUGCAAUAUUGCUUAUAGGGUUU	0.939674	2.31962	0.977833	-0.692301	1.01153	2.23312	0.937206	-0.620444	NA	NA	NA	-	0.975602	0.0508104	2.27637	0.0611663	0.95752	0.0287282	-0.656373	0.0508104
BRCA2	MIMAT0003886	hsa-miR-769-5p	UGAGACCUCUGGGUUCUGAGCU	-4.31142	-4.24263	0.462968	-3.73535	-4.22856	-2.99092	0.420061	-3.65249	NA	NA	NA	-	-4.26999	0.058589	-3.61678	0.885088	0.441514	0.0303402	-3.69392	0.058589
BRCA2	MIMAT0003887	hsa-miR-769-3p	CUGGGAUCUCCGGGGUCUUGGUU	-4.5754	-5.36602	0.447152	-0.750868	-3.81641	-2.86005	0.451804	0.0081182	NA	NA	NA	-	-4.1959	0.536684	-4.11304	1.77199	0.449478	0.00328892	-0.371375	0.536684
BRCA2	MIMAT0003888	hsa-miR-766	ACUCCAGCCCCACAGCCUCAGC	-0.478427	-2.17214	0.766907	-0.482591	-0.398921	-1.66191	0.826577	-0.403085	NA	NA	NA	-	-0.438674	0.0562189	-1.91702	0.360789	0.796742	0.0421936	-0.442838	0.0562189
BRCA2	MIMAT0003945	hsa-miR-765	UGGAGGAGAAGGAAGGUGAUG	-7.60812	-3.96353	0.299935	-3.33811	-6.14754	-3.15494	0.299231	-1.87753	NA	NA	NA	-	-6.87783	1.03279	-3.55924	0.571761	0.299583	0.000497883	-2.60782	1.03279
BRCA2	MIMAT0003946	hsa-miR-768-5p	GUUGGAGGAUGAAAGUACGGAGUGAU	-5.9116	-5.96491	0.375011	-2.37149	-4.39599	-3.85405	0.407811	-0.855888	NA	NA	NA	-	-5.1538	1.0717	-4.90948	1.4926	0.391411	0.0231935	-1.61369	1.0717
BRCA2	MIMAT0003947	hsa-miR-768-3p	UCACAAUGCUGACACUCAAACUGCUGAC	-3.87447	-2.71023	0.490386	-4.00422	-2.93415	-1.77991	0.528049	-3.0639	NA	NA	NA	-	-3.40431	0.664906	-2.24507	0.657838	0.509218	0.0266313	-3.53406	0.664906
BRCA2	MIMAT0003948	hsa-miR-770-5p	UCCAGUACCACGUGUCAGGGCCA	0.339155	0	0.854075	0.813547	-0.126844	0	0.867299	0.347548	NA	NA	NA	-	0.106156	0.329511	0	0	0.860687	0.00935025	0.580547	0.329511
BRCA2	MIMAT0004185	hsa-miR-802	CAGUAACAAAGAUUCAUCCUUGU	0	0.105156	0.816773	-0.476934	-0.288484	0	0.84287	-0.765418	NA	NA	NA	-	-0.144242	0.203989	0.0525779	0.0743564	0.829822	0.0184536	-0.621176	0.203989
BRCA2	MIMAT0004209	hsa-miR-801	GAUUGCUCUGCGUGCGGAAUCGAC	-0.343192	0	0.780685	0.448358	-1.22814	0	0.713889	-0.436596	NA	NA	NA	-	-0.785668	0.625757	0	0	0.747287	0.0472323	0.00588096	0.625757
BRCA2	MIMAT0004284	hsa-miR-675	UGGUGCGGAGAGGGCCCACAGUG	-0.21719	-1	0.793746	-0.257096	-0.86751	-1.33495	0.760875	-0.907416	NA	NA	NA	-	-0.54235	0.459845	-1.16748	0.236846	0.777311	0.0232428	-0.582256	0.459845
BRCA2	MIMAT0004450	hsa-miR-297	AUGUAUGUGUGCAUGUGCAUG	-1.92267	-2.32332	0.634093	-1.74219	-0.427264	-0.851075	0.822447	-0.246781	NA	NA	NA	-	-1.17497	1.05741	-1.5872	1.04104	0.72827	0.133186	-0.994483	1.05741
empty 3' UTR	MIMAT0000062	hsa-let-7a	UGAGGUAGUAGGUUGUAUAGUU	-0.361091	-3.21577	0.761497	-1.05033	-1.97292	-3.10975	0.60796	-2.66216	NA	NA	NA	-	-1.16701	1.13973	-3.16276	0.0749716	0.684729	0.108568	-1.85624	1.13973
empty 3' UTR	MIMAT0000063	hsa-let-7b	UGAGGUAGUAGGUUGUGUGGUU	-0.393848	-0.721144	0.759303	-1.04369	-0.46309	-0.355643	0.710072	-1.11293	NA	NA	NA	-	-0.428469	0.048961	-0.538394	0.258448	0.734687	0.0348118	-1.07831	0.048961
empty 3' UTR	MIMAT0000064	hsa-let-7c	UGAGGUAGUAGGUUGUAUGGUU	0.43515	0.408143	0.816833	-0.522338	-1.59871	-1.99967	0.63181	-2.55619	NA	NA	NA	-	-0.581779	1.43815	-0.795763	1.70258	0.724321	0.13083	-1.53927	1.43815
empty 3' UTR	MIMAT0000065	hsa-let-7d	AGAGGUAGUAGGUUGCAUAGU	1.04148	0.897018	0.861651	0.221443	1.20405	1.57623	0.842859	0.384012	NA	NA	NA	-	1.12276	0.114954	1.23662	0.480274	0.852255	0.0132882	0.302727	0.114954
empty 3' UTR	MIMAT0000066	hsa-let-7e	UGAGGUAGGAGGUUGUAUAGU	1.30634	1.36224	0.881994	0.290934	0.384553	-0.0201673	0.774742	-0.630858	NA	NA	NA	-	0.845449	0.651806	0.671036	0.977509	0.828368	0.0758384	-0.169962	0.651806
empty 3' UTR	MIMAT0000067	hsa-let-7f	UGAGGUAGUAGAUUGUAUAGUU	-0.455002	-1.23504	0.755223	-1.43418	0.0577125	0.104961	0.749136	-0.921468	NA	NA	NA	-	-0.198645	0.362544	-0.565038	0.947521	0.75218	0.00430434	-1.17783	0.362544
empty 3' UTR	MIMAT0000068	hsa-miR-15a	UAGCAGCACAUAAUGGUUUGUG	-0.979295	-0.648688	0.721133	0.937367	-1.48647	-1.85922	0.639145	0.430191	NA	NA	NA	-	-1.23288	0.358627	-1.25396	0.855978	0.680139	0.0579749	0.683779	0.358627
empty 3' UTR	MIMAT0000069	hsa-miR-16	UAGCAGCACGUAAAUAUUGGCG	-1.09856	-0.480872	0.713596	-0.751006	-0.185172	0	0.730657	0.162378	NA	NA	NA	-	-0.641864	0.64586	-0.240436	0.340028	0.722127	0.0120638	-0.294314	0.64586
empty 3' UTR	MIMAT0000070	hsa-miR-17-5p	CAAAGUGCUUACAGUGCAGGUAGU	-1.86238	-4.593	0.667157	-1.96885	-0.909956	-1.7798	0.678181	-1.01642	NA	NA	NA	-	-1.38617	0.673468	-3.1864	1.98923	0.672669	0.00779494	-1.49264	0.673468
empty 3' UTR	MIMAT0000071	hsa-miR-17-3p	ACUGCAGUGAAGGCACUUGU	0.491684	2.3463	0.820911	0.0554076	0.228951	0.292904	0.762444	-0.207325	NA	NA	NA	-	0.360318	0.18578	1.3196	1.45197	0.791678	0.0413423	-0.0759587	0.18578
empty 3' UTR	MIMAT0000072	hsa-miR-18a	UAAGGUGCAUCUAGUGCAGAUA	-0.55885	-2.06532	0.748345	-1.32833	0.931208	0.414888	0.81954	0.161727	NA	NA	NA	-	0.186179	1.05363	-0.825218	1.75377	0.783943	0.050342	-0.583302	1.05363
empty 3' UTR	MIMAT0000073	hsa-miR-19a	UGUGCAAAUCUAUGCAAAACUGA	0.787837	-0.0091887	0.852975	0.680597	-0.768851	-0.533075	0.653852	-0.876091	NA	NA	NA	-	0.00949295	1.10074	-0.271132	0.370444	0.753413	0.140801	-0.097747	1.10074
empty 3' UTR	MIMAT0000074	hsa-miR-19b	UGUGCAAAUCCAUGCAAAACUGA	-1.00783	-1.76375	0.71903	-1.04447	-0.436427	-0.487671	0.679536	-0.473067	NA	NA	NA	-	-0.722129	0.404045	-1.12571	0.902322	0.699283	0.0279269	-0.75877	0.404045
empty 3' UTR	MIMAT0000075	hsa-miR-20a	UAAAGUGCUUAUAGUGCAGGUAG	1.79496	1.35648	0.938741	0.99404	0.486114	1.49487	0.756223	-0.314805	NA	NA	NA	-	1.14054	0.925493	1.42568	0.097858	0.847482	0.12906	0.339617	0.925493
empty 3' UTR	MIMAT0000076	hsa-miR-21	UAGCUUAUCAGACUGAUGUUGA	-0.382969	0	0.763069	0.558209	-0.538939	1.52191	0.67151	0.402239	NA	NA	NA	-	-0.460954	0.110287	0.760956	1.07615	0.717289	0.0647422	0.480224	0.110287
empty 3' UTR	MIMAT0000077	hsa-miR-22	AAGCUGCCAGUUGAAGAACUGU	0.523277	0.975246	0.831775	-0.314218	0.215748	0.423124	0.732893	-0.621746	NA	NA	NA	-	0.369512	0.217455	0.699185	0.390409	0.782334	0.0699199	-0.467982	0.217455
empty 3' UTR	MIMAT0000078	hsa-miR-23a	AUCACAUUGCCAGGGAUUUCC	-0.992168	0.162851	0.720103	-0.895542	-0.592111	0.190002	0.667384	-0.495485	NA	NA	NA	-	-0.792139	0.282883	0.176426	0.0191983	0.693743	0.0372778	-0.695514	0.282883
empty 3' UTR	MIMAT0000079	hsa-miR-189	GUGCCUACUGAGCUGAUAUCAGU	0.781085	0.721144	0.84211	0.241538	0.651436	0.0132438	0.796298	0.111889	NA	NA	NA	-	0.71626	0.0916755	0.367194	0.500561	0.819204	0.0323936	0.176713	0.0916755
empty 3' UTR	MIMAT0000080	hsa-miR-24	UGGCUCAGUUCAGCAGGAACAG	-2.00187	-3.0547	0.654151	-0.759968	-1.57416	-2.64472	0.595584	-0.332254	NA	NA	NA	-	-1.78802	0.302439	-2.84971	0.289898	0.624867	0.0414133	-0.546111	0.302439
empty 3' UTR	MIMAT0000081	hsa-miR-25	CAUUGCACUUGUCUCGGUCUGA	-0.366245	-0.0260718	0.764284	-0.693014	-0.480488	-1.44055	0.676074	-0.807257	NA	NA	NA	-	-0.423366	0.080782	-0.733309	1.00018	0.720179	0.0623736	-0.750135	0.080782
empty 3' UTR	MIMAT0000082	hsa-miR-26a	UUCAAGUAAUCCAGGAUAGGC	-2.16981	-2.44327	0.643783	0.510786	-2.20584	-2.99501	0.553536	0.474752	NA	NA	NA	-	-2.18783	0.0254797	-2.71914	0.390141	0.59866	0.0638143	0.492769	0.0254797
empty 3' UTR	MIMAT0000083	hsa-miR-26b	UUCAAGUAAUUCAGGAUAGGUU	-2.27323	-1.85235	0.63748	0.32054	-1.91413	-2.26859	0.572571	0.679636	NA	NA	NA	-	-2.09368	0.25392	-2.06047	0.294327	0.605026	0.0458975	0.500088	0.25392
empty 3' UTR	MIMAT0000084	hsa-miR-27a	UUCACAGUGGCUAAGUUCCGC	-1.62192	0	0.678228	-0.309041	-1.26931	0.0179448	0.617004	0.0435683	NA	NA	NA	-	-1.44561	0.249333	0.00897241	0.0126889	0.647616	0.0432923	-0.132737	0.249333
empty 3' UTR	MIMAT0000085	hsa-miR-28	AAGGAGCUCACAGUCUAUUGAG	-4.24297	-3.33897	0.52855	-1.55496	-2.88126	-3.77779	0.511856	-0.193249	NA	NA	NA	-	-3.56212	0.962872	-3.55838	0.310292	0.520203	0.0118045	-0.874102	0.962872
empty 3' UTR	MIMAT0000086	hsa-miR-29a	UAGCACCAUCUGAAAUCGGUU	1.18482	3.7315	0.885804	0.56826	2.3211	4.16247	0.935442	1.70454	NA	NA	NA	-	1.75296	0.80347	3.94698	0.304742	0.910623	0.0350991	1.1364	0.80347
empty 3' UTR	MIMAT0000087	hsa-miR-30a-5p	UGUAAACAUCCUCGACUGGAAG	2.14209	1.26031	0.970259	-0.0220266	2.11859	1.45847	0.913741	-0.0455217	NA	NA	NA	-	2.13034	0.0166136	1.35939	0.140122	0.942	0.039964	-0.0337742	0.0166136
empty 3' UTR	MIMAT0000088	hsa-miR-30a-3p	CUUUCAGUCGGAUGUUUGCAGC	0.307271	-0.0241117	0.814857	-0.0811524	1.01573	0.107148	0.804098	0.627305	NA	NA	NA	-	0.6615	0.500955	0.0415182	0.0928147	0.809477	0.00760782	0.273076	0.500955
empty 3' UTR	MIMAT0000089	hsa-miR-31	GGCAAGAUGCUGGCAUAGCUG	-1.20782	-1.82426	0.70548	-0.152026	-0.0878554	-1.40445	0.707552	0.967935	NA	NA	NA	-	-0.647836	0.791932	-1.61436	0.296856	0.706516	0.00146488	0.407955	0.791932
empty 3' UTR	MIMAT0000090	hsa-miR-32	UAUUGCACAUUACUAAGUUGC	0.0359037	-0.0260718	0.79409	0.0964231	-0.142242	-0.0059816	0.703106	-0.0817231	NA	NA	NA	-	-0.0531694	0.125968	-0.0160267	0.0142059	0.748598	0.0643356	0.00735	0.125968
empty 3' UTR	MIMAT0000091	hsa-miR-33	GUGCAUUGUAGUUGCAUUG	0.952577	0.37167	0.866448	0.731756	0.861545	-0.0762505	0.789856	0.640725	NA	NA	NA	-	0.907061	0.0643689	0.14771	0.316728	0.828152	0.0541588	0.68624	0.0643689
empty 3' UTR	MIMAT0000092	hsa-miR-92	UAUUGCACUUGUCCCGGCCUG	-0.238755	-2.04267	0.702642	0.72496	-1.13133	-1.8701	0.683132	-0.167618	NA	NA	NA	-	-0.685044	0.631148	-1.95638	0.122021	0.692887	0.0137953	0.278671	0.631148
empty 3' UTR	MIMAT0000093	hsa-miR-93	AAAGUGCUGUUCGUGCAGGUAG	-1	-2.19579	0.615542	-0.984621	-0.141677	-1.3345	0.759252	-0.126298	NA	NA	NA	-	-0.570839	0.606926	-1.76515	0.609025	0.687397	0.101618	-0.55546	0.606926
empty 3' UTR	MIMAT0000094	hsa-miR-95	UUCAACGGGUAUUUAUUGAGCA	-0.579499	0	0.662227	-0.016484	-1.7353	0	0.640478	-1.17228	NA	NA	NA	-	-1.1574	0.817274	0	0	0.651352	0.0153786	-0.594384	0.817274
empty 3' UTR	MIMAT0000095	hsa-miR-96	UUUGGCACUAGCACAUUUUUGC	-0.131372	0	0.715882	-0.323127	0.61293	0	0.822944	0.421174	NA	NA	NA	-	0.240779	0.526301	0	0	0.769413	0.0757042	0.0490236	0.526301
empty 3' UTR	MIMAT0000096	hsa-miR-98	UGAGGUAGUAAGUUGUAUUGUU	-0.712648	-0.00645938	0.647074	-0.989181	-0.221202	0	0.752834	-0.497735	NA	NA	NA	-	-0.466925	0.347505	-0.00322969	0.00456747	0.699954	0.074784	-0.743458	0.347505
empty 3' UTR	MIMAT0000097	hsa-miR-99a	AACCCGUAGAUCCGAUCUUGUG	0.0437208	2.44643	0.738009	-1.18463	0.924623	2.20097	0.850787	-0.303728	NA	NA	NA	-	0.484172	0.622892	2.3237	0.173566	0.794398	0.079746	-0.744179	0.622892
empty 3' UTR	MIMAT0000098	hsa-miR-100	AACCCGUAGAUCCGAACUUGUG	1.68288	0.274676	0.911742	-0.325173	1.44697	1.35904	0.864179	-0.561087	NA	NA	NA	-	1.56493	0.166816	0.81686	0.766763	0.88796	0.0336325	-0.44313	0.166816
empty 3' UTR	MIMAT0000099	hsa-miR-101	UACAGUACUGUGAUAACUGAAG	0.531637	-0.422006	0.823806	0.196263	1.4857	1	0.867627	1.15032	NA	NA	NA	-	1.00867	0.674622	0.288997	1.00551	0.845716	0.0309864	0.673293	0.674622
empty 3' UTR	MIMAT0000100	hsa-miR-29b	UAGCACCAUUUGAAAUCAGUGUU	1.06492	2.29106	0.875757	0.314573	1.76075	2.98206	0.876619	1.01041	NA	NA	NA	-	1.41283	0.492031	2.63656	0.488606	0.876188	0.000609205	0.662492	0.492031
empty 3' UTR	MIMAT0000101	hsa-miR-103	AGCAGCAUUGUACAGGGCUAUGA	1.42452	-0.103682	0.891224	0.822192	2.0507	1.11875	0.919529	1.44837	NA	NA	NA	-	1.73761	0.442774	0.507533	0.864388	0.905376	0.0200145	1.13528	0.442774
empty 3' UTR	MIMAT0000102	hsa-miR-105	UCAAAUGCUCAGACUCCUGU	-1.04728	-2.01246	0.716827	0.00520378	0.762653	-0.17093	0.805457	1.81514	NA	NA	NA	-	-0.142313	1.27981	-1.0917	1.30216	0.761142	0.0626709	0.91017	1.27981
empty 3' UTR	MIMAT0000103	hsa-miR-106a	AAAAGUGCUUACAGUGCAGGUAGC	-0.0541245	-0.58681	0.782372	-0.416835	0.78538	-0.140795	0.807342	0.422669	NA	NA	NA	-	0.365628	0.593619	-0.363802	0.31538	0.794857	0.0176566	0.00291687	0.593619
empty 3' UTR	MIMAT0000104	hsa-miR-107	AGCAGCAUUGUACAGGGCUAUCA	-1	-2.91322	0.719819	-0.419706	-0.640794	-3.08896	0.697214	-0.0604998	NA	NA	NA	-	-0.820397	0.253997	-3.00109	0.124267	0.708517	0.0159843	-0.240103	0.253997
empty 3' UTR	MIMAT0000222	hsa-miR-192	CUGACCUAUGAAUUGACAGCC	1.15275	1.32796	0.870139	-0.532925	1.79363	1.04476	0.89554	0.107953	NA	NA	NA	-	1.47319	0.453169	1.18636	0.200252	0.882839	0.0179608	-0.212486	0.453169
empty 3' UTR	MIMAT0000226	hsa-miR-196a	UAGGUAGUUUCAUGUUGUUGG	-0.864384	-0.858017	0.72891	1.10379	-2.1524	-0.990872	0.556976	-0.184222	NA	NA	NA	-	-1.50839	0.910764	-0.924445	0.0939425	0.642943	0.121576	0.459785	0.910764
empty 3' UTR	MIMAT0000227	hsa-miR-197	UUCACCACCUUCUCCACCCAGC	-0.913272	-0.611429	0.725528	-1.29021	0.0431289	1.00913	0.718376	-0.333806	NA	NA	NA	-	-0.435071	0.676277	0.198849	1.14591	0.721952	0.00505739	-0.812006	0.676277
empty 3' UTR	MIMAT0000228	hsa-miR-198	GGUCCAGAGGGGAGAUAGG	-0.209321	0.434333	0.775779	-0.438447	1.1061	4.10844	0.812565	0.876979	NA	NA	NA	-	0.448392	0.930146	2.27139	2.59798	0.794172	0.0260115	0.219266	0.930146
empty 3' UTR	MIMAT0000231	hsa-miR-199a	CCCAGUGUUCAGACUACCUGUUC	-0.596479	2.03128	0.747726	0.016481	-0.466123	2.23199	0.677201	0.146837	NA	NA	NA	-	-0.531301	0.0921757	2.13163	0.141926	0.712463	0.0498688	0.0816591	0.0921757
empty 3' UTR	MIMAT0000232	hsa-miR-199a*	UACAGUAGUCUGCACAUUGGUU	-2.78863	-3.1847	0.606978	0.323132	-2.52851	-1.87177	0.533217	0.583253	NA	NA	NA	-	-2.65857	0.183934	-2.52824	0.928384	0.570097	0.0521566	0.453193	0.183934
empty 3' UTR	MIMAT0000241	hsa-miR-208	AUAAGACGAGCAAAAAGCUUGU	1.01068	-0.239918	0.87125	0.506928	0.588688	-2.0591	0.765267	0.0849397	NA	NA	NA	-	0.799682	0.298391	-1.14951	1.28636	0.818259	0.0749412	0.295934	0.298391
empty 3' UTR	MIMAT0000242	hsa-miR-129	CUUUUUGCGGUCUGGGCUUGC	-0.169928	-0.0259267	0.774431	-0.352605	-0.324636	-0.104961	0.720254	-0.507313	NA	NA	NA	-	-0.247282	0.109395	-0.0654438	0.0558857	0.747342	0.0383089	-0.429959	0.109395
empty 3' UTR	MIMAT0000243	hsa-miR-148a	UCAGUGCACUACAGAACUUUGU	-1.1275	1.06646	0.711779	-2.13797	1.14975	3.42362	0.838166	0.139281	NA	NA	NA	-	0.0111213	1.61026	2.24504	1.66676	0.774972	0.0893689	-0.999345	1.61026
empty 3' UTR	MIMAT0000244	hsa-miR-30c	UGUAAACAUCCUACACUCUCAGC	1.57486	0.0604964	0.91929	-0.0411861	1.11002	0.173616	0.812934	-0.506026	NA	NA	NA	-	1.34244	0.328691	0.117056	0.0799875	0.866112	0.0752049	-0.273606	0.328691
empty 3' UTR	MIMAT0000245	hsa-miR-30d	UGUAAACAUCCCCGACUGGAAG	1.5926	0.820316	0.920843	0.322424	1.10288	0.445136	0.812262	-0.167294	NA	NA	NA	-	1.34774	0.346282	0.632726	0.265292	0.866552	0.0767782	0.077565	0.346282
empty 3' UTR	MIMAT0000250	hsa-miR-139	UCUACAGUGCACGUGUCU	0	0	0.786111	0.564901	-0.064615	0.0411878	0.739772	0.500286	NA	NA	NA	-	-0.0323075	0.0456897	0.0205939	0.0291241	0.762941	0.032767	0.532593	0.0456897
empty 3' UTR	MIMAT0000251	hsa-miR-147	GUGUGUGGAAAUGCUUCUGC	-1.05769	0.0259267	0.71617	1.80485	-0.891071	-0.28597	0.679499	1.97147	NA	NA	NA	-	-0.974382	0.11782	-0.130022	0.220545	0.697835	0.0259301	1.88816	0.11782
empty 3' UTR	MIMAT0000252	hsa-miR-7	UGGAAGACUAGUGAUUUUGUUG	-0.0461991	-4.09023	0.726562	2.15762	-2.35245	-1.1641	0.599643	-0.148635	NA	NA	NA	-	-1.19933	1.63077	-2.62716	2.06908	0.663102	0.0897451	1.00449	1.63077
empty 3' UTR	MIMAT0000253	hsa-miR-10a	UACCCUGUAGAUCCGAAUUUGUG	2.2172	3.47769	0.955686	0.969715	3.46766	3.44652	1.06376	2.22018	NA	NA	NA	-	2.84243	0.884213	3.4621	0.0220367	1.00973	0.0764233	1.59495	0.884213
empty 3' UTR	MIMAT0000254	hsa-miR-10b	UACCCUGUAGAACCGAAUUUGU	2.00501	4.26118	0.937987	1.25846	2.56162	2.89699	0.969131	1.81507	NA	NA	NA	-	2.28331	0.393583	3.57908	0.964621	0.953559	0.0220225	1.53676	0.393583
empty 3' UTR	MIMAT0000255	hsa-miR-34a	UGGCAGUGUCUUAGCUGGUUGUU	2.31997	1.02026	1.0769	1.28581	2.12447	0.467921	1.06905	1.09031	NA	NA	NA	-	2.22222	0.138242	0.74409	0.390562	1.07297	0.00555105	1.18806	0.138242
empty 3' UTR	MIMAT0000256	hsa-miR-181a	AACAUUCAACGCUGUCGGUGAGU	0.470214	1	0.81936	-0.0828953	1.13934	0.767045	0.837269	0.586235	NA	NA	NA	-	0.80478	0.473147	0.883522	0.164724	0.828315	0.0126641	0.25167	0.473147
empty 3' UTR	MIMAT0000257	hsa-miR-181b	AACAUUCAUUGCUGUCGGUGGG	0.701354	4.53772	0.836215	0.786386	-1.50722	0.243493	0.637783	-1.42218	NA	NA	NA	-	-0.402931	1.56169	2.39061	3.03648	0.736999	0.140313	-0.317899	1.56169
empty 3' UTR	MIMAT0000258	hsa-miR-181c	AACAUUCAACCUGUCGGUGAGU	-0.782339	1.49171	0.733755	-0.757472	-1.67381	0	0.62695	-1.64894	NA	NA	NA	-	-1.22808	0.630365	0.745855	1.0548	0.680353	0.075523	-1.20321	0.630365
empty 3' UTR	MIMAT0000259	hsa-miR-182	UUUGGCAAUGGUAGAACUCACA	-2.014	-1.35066	0.658305	-1.22741	-0.670223	0.563576	0.695107	0.116367	NA	NA	NA	-	-1.34211	0.950196	-0.393543	1.35357	0.676706	0.0260231	-0.555524	0.950196
empty 3' UTR	MIMAT0000260	hsa-miR-182*	UGGUUCUAGACUUGCCAACUA	-1.6293	-0.0734985	0.680998	-0.629303	-1.86302	-0.562862	0.614869	-0.863016	NA	NA	NA	-	-1.74616	0.16526	-0.31818	0.346032	0.647934	0.0467601	-0.74616	0.16526
empty 3' UTR	MIMAT0000261	hsa-miR-183	UAUGGCACUGGUAGAAUUCACUG	-2.23476	0	0.645626	-0.987676	-2.52555	-0.760443	0.574374	-1.27847	NA	NA	NA	-	-2.38015	0.205624	-0.380221	0.537714	0.61	0.0503829	-1.13307	0.205624
empty 3' UTR	MIMAT0000262	hsa-miR-187	UCGUGUCUUGUGUUGCAGCCG	-1.31671	-0.477389	0.700013	-0.492368	-1.79915	-1.63939	0.618921	-0.974804	NA	NA	NA	-	-1.55793	0.341134	-1.05839	0.821659	0.659467	0.0573405	-0.733586	0.341134
empty 3' UTR	MIMAT0000263	hsa-miR-199b	CCCAGUGUUUAGACUAUCUGUUC	0.531508	0.906782	0.832426	0.661555	-0.162556	0.71728	0.701452	-0.0325092	NA	NA	NA	-	0.184476	0.490777	0.812031	0.133998	0.766939	0.0926127	0.314523	0.490777
empty 3' UTR	MIMAT0000264	hsa-miR-203	GUGAAAUGUUUAGGACCACUAG	0.538301	2.3232	0.832964	-0.206863	1.19308	1.62576	0.820797	0.447912	NA	NA	NA	-	0.865688	0.462996	1.97448	0.493166	0.826881	0.00860339	0.120525	0.462996
empty 3' UTR	MIMAT0000265	hsa-miR-204	UUCCCUUUGUCAUCCUAUGCCU	0.361286	-0.0837085	0.819055	-0.240467	0.357133	-0.611116	0.745002	-0.24462	NA	NA	NA	-	0.359209	0.00293666	-0.347412	0.372933	0.782028	0.0523633	-0.242544	0.00293666
empty 3' UTR	MIMAT0000266	hsa-miR-205	UCCUUCAUUCCACCGGAGUCUG	1.01948	0.297064	0.87198	-0.00282024	1.16622	-0.391916	0.818247	0.143922	NA	NA	NA	-	1.09285	0.103763	-0.0474257	0.487182	0.845113	0.0379953	0.070551	0.103763
empty 3' UTR	MIMAT0000267	hsa-miR-210	CUGUGCGUGUGACAGCGGCUGA	-2.25455	-2.70335	0.638614	-0.0638593	-3.36819	-3.86791	0.483768	-1.1775	NA	NA	NA	-	-2.81137	0.78746	-3.28563	0.823469	0.561191	0.109492	-0.620678	0.78746
empty 3' UTR	MIMAT0000268	hsa-miR-211	UUCCCUUUGUCAUCCUUCGCCU	-0.533575	0.104794	0.752214	-0.511337	-0.0417982	0.936633	0.711339	-0.0195606	NA	NA	NA	-	-0.287687	0.347739	0.520713	0.588199	0.731776	0.028903	-0.265449	0.347739
empty 3' UTR	MIMAT0000269	hsa-miR-212	UAACAGUCUCCAGUCACGGCC	-2.2286	-2.19359	0.640192	0.929472	-2.53954	-1.38416	0.532536	0.618538	NA	NA	NA	-	-2.38407	0.219863	-1.78888	0.57235	0.586364	0.0761246	0.774005	0.219863
empty 3' UTR	MIMAT0000270	hsa-miR-181a*	ACCAUCGACCGUUGAUUGUACC	-0.300193	0.175773	0.765594	0.273206	-0.724928	0.802195	0.691208	-0.15153	NA	NA	NA	-	-0.512561	0.300334	0.488984	0.442947	0.728401	0.0525988	0.0608381	0.300334
empty 3' UTR	MIMAT0000271	hsa-miR-214	ACAGCAGGCACAGACAGGCAG	-2.98359	-1.10939	0.595824	-1.38361	-2.23496	-0.403754	0.551671	-0.634986	NA	NA	NA	-	-2.60928	0.529359	-0.756574	0.498963	0.573747	0.0312208	-1.0093	0.529359
empty 3' UTR	MIMAT0000272	hsa-miR-215	AUGACCUAUGAAUUGACAGAC	2.25562	4.03384	0.980795	0.523041	0.73644	3.15491	0.778485	-0.996137	NA	NA	NA	-	1.49603	1.07422	3.59437	0.621502	0.87964	0.143054	-0.236548	1.07422
empty 3' UTR	MIMAT0000273	hsa-miR-216	UAAUCUCAGCUGGCAACUGUG	-0.235789	0.0241117	0.773828	0.955783	-0.741462	-0.107148	0.655931	0.450109	NA	NA	NA	-	-0.488625	0.357565	-0.0415182	0.0928147	0.714879	0.0833662	0.702946	0.357565
empty 3' UTR	MIMAT0000274	hsa-miR-217	UACUGCAUCAGGAACUGAUUGGAU	2.58641	2.68493	1.01215	1.39625	0.307699	1.16243	0.740746	-0.882465	NA	NA	NA	-	1.44706	1.61129	1.92368	1.07657	0.876448	0.191912	0.256891	1.61129
empty 3' UTR	MIMAT0000275	hsa-miR-218	UUGUGCUUGAUCUAACCAUGU	-0.0348756	-0.220527	0.788761	0.235747	-1.18586	-1.57167	0.623001	-0.915233	NA	NA	NA	-	-0.610366	0.813866	-0.896098	0.955402	0.705881	0.11721	-0.339743	0.813866
empty 3' UTR	MIMAT0000276	hsa-miR-219	UGAUUGUCCAAACGCAAUUCU	-0.702182	-1.46812	0.740245	-0.291821	-1.76122	-2.8686	0.582809	-1.35086	NA	NA	NA	-	-1.2317	0.748856	-2.16836	0.990292	0.661527	0.111324	-0.821342	0.748856
empty 3' UTR	MIMAT0000277	hsa-miR-220	CCACACCGUAUCUGACACUUU	-0.457313	0.552745	0.757691	0.299314	-0.931313	-0.0179448	0.641655	-0.174686	NA	NA	NA	-	-0.694313	0.335168	0.2674	0.403539	0.699673	0.08205	0.062314	0.335168
empty 3' UTR	MIMAT0000278	hsa-miR-221	AGCUACAUUGUCUGCUGGGUUUC	-0.282542	0.701978	0.770394	-0.102231	0.26866	0.725494	0.737401	0.448972	NA	NA	NA	-	-0.00694121	0.389759	0.713736	0.0166286	0.753898	0.0233293	0.173371	0.389759
empty 3' UTR	MIMAT0000279	hsa-miR-222	AGCUACAUCUGGCUACUGGGUCUC	1.36957	3.41413	0.901511	1.30018	1.77484	2.75932	0.878051	1.70545	NA	NA	NA	-	1.5722	0.286567	3.08673	0.463021	0.889781	0.0165882	1.50281	0.286567
empty 3' UTR	MIMAT0000280	hsa-miR-223	UGUCAGUUUGUCAAAUACCCC	-1.10716	0.0260718	0.712268	-0.395649	-1.00706	0.0059816	0.636046	-0.295551	NA	NA	NA	-	-1.05711	0.0707801	0.0160267	0.0142059	0.674157	0.0538971	-0.3456	0.0707801
empty 3' UTR	MIMAT0000281	hsa-miR-224	CAAGUCACUAGUGGUUCCGUUUA	-3.43577	-1.08335	0.570737	-1.44748	-3.16005	-2.75451	0.495581	-1.17176	NA	NA	NA	-	-3.29791	0.194963	-1.91893	1.18169	0.533159	0.0531434	-1.30962	0.194963
empty 3' UTR	MIMAT0000318	hsa-miR-200b	UAAUACUGCCUGGUAAUGAUGAC	1.35389	0.944286	0.900167	0.792025	1.36861	1.23693	0.837667	0.806737	NA	NA	NA	-	1.36125	0.010403	1.09061	0.20693	0.868917	0.044194	0.799381	0.010403
empty 3' UTR	MIMAT0000414	hsa-let-7g	UGAGGUAGUAGUUUGUACAGU	0.0699652	0.879306	0.790972	-0.881107	0.411756	1.37665	0.776912	-0.539316	NA	NA	NA	-	0.240861	0.241683	1.12798	0.351674	0.783942	0.00994153	-0.710212	0.241683
empty 3' UTR	MIMAT0000415	hsa-let-7i	UGAGGUAGUAGUUUGUGCUGU	0.0168692	0	0.78728	-0.695076	0	0	0.744703	-0.711945	NA	NA	NA	-	0.00843461	0.0119283	0	0	0.765992	0.0301065	-0.703511	0.0119283
empty 3' UTR	MIMAT0000416	hsa-miR-1	UGGAAUGUAAAGAAGUAUGUA	-4.53801	-8.26713	0.527057	-1.38213	-4.4533	-6.742	0.47109	-1.29741	NA	NA	NA	-	-4.49566	0.059905	-7.50457	1.07843	0.499073	0.0395745	-1.33977	0.059905
empty 3' UTR	MIMAT0000417	hsa-miR-15b	UAGCAGCACAUCAUGGUUUACA	-1.65099	-0.694782	0.679698	0.267275	-1.30301	-0.834087	0.651316	0.615252	NA	NA	NA	-	-1.477	0.246057	-0.764434	0.0985038	0.665507	0.0200691	0.441264	0.246057
empty 3' UTR	MIMAT0000418	hsa-miR-23b	AUCACAUUGCCAGGGAUUACC	-1.69721	-1.35671	0.673388	-1.76913	0.0378019	0.136458	0.717932	-0.0341143	NA	NA	NA	-	-0.829705	1.22684	-0.610127	1.05583	0.69566	0.0314977	-0.901621	1.22684
empty 3' UTR	MIMAT0000419	hsa-miR-27b	UUCACAGUGGCUAAGUUCUGC	-1.82083	-0.37167	0.665515	-0.58569	-1.8205	-1.90424	0.578819	-0.585366	NA	NA	NA	-	-1.82066	0.000229252	-1.13795	1.08369	0.622167	0.0613035	-0.585528	0.000229252
empty 3' UTR	MIMAT0000420	hsa-miR-30b	UGUAAACAUCCUACACUCAGCU	1.32794	0.873979	0.897947	-0.467689	1.78647	0.492296	0.879235	-0.00916396	NA	NA	NA	-	1.5572	0.324226	0.683138	0.26989	0.888591	0.0132312	-0.238427	0.324226
empty 3' UTR	MIMAT0000422	hsa-miR-124a	UUAAGGCACGCGGUGAAUGCCA	-2.4196	-4.55421	0.635198	-1.53901	-2.50471	-5.51255	0.575606	-1.62412	NA	NA	NA	-	-2.46215	0.0601795	-5.03338	0.677655	0.605402	0.0421373	-1.58156	0.0601795
empty 3' UTR	MIMAT0000423	hsa-miR-125b	UCCCUGAGACCCUAACUUGUGA	2.63944	3.27176	0.991905	1.2885	1.94489	0.0768081	0.909578	0.593944	NA	NA	NA	-	2.29216	0.491123	1.67428	2.25917	0.950742	0.0582144	0.94122	0.491123
empty 3' UTR	MIMAT0000424	hsa-miR-128a	UCACAGUGAACCGGUCUCUUUU	0.553028	0.709619	0.825359	0.360919	-2.09869	-2.85455	0.600147	-2.2908	NA	NA	NA	-	-0.772832	1.87505	-1.07247	2.52025	0.712753	0.159249	-0.964941	1.87505
empty 3' UTR	MIMAT0000425	hsa-miR-130a	CAGUGCAAUGUUAAAAGGGCAU	-0.811395	-0.0174465	0.73188	-2.1801	-0.806343	-0.0411878	0.685445	-2.17504	NA	NA	NA	-	-0.808869	0.00357287	-0.0293171	0.0167876	0.708662	0.0328339	-2.17757	0.00357287
empty 3' UTR	MIMAT0000426	hsa-miR-132	UAACAGUCUACAGCCAUGGUCG	-2.16857	-3.29493	0.649402	0.65444	-1.90741	-2.71974	0.612069	0.915593	NA	NA	NA	-	-2.03799	0.184663	-3.00733	0.40672	0.630735	0.0263985	0.785017	0.184663
empty 3' UTR	MIMAT0000427	hsa-miR-133a	UUGGUCCCCUUCAACCAGCUGU	0.268878	-1.58371	0.804955	0.624317	1.01157	1.07244	0.82634	1.36701	NA	NA	NA	-	0.640222	0.52516	-0.255633	1.87818	0.815647	0.0151218	0.995661	0.52516
empty 3' UTR	MIMAT0000428	hsa-miR-135a	UAUGGCUUUUUAUUCCUAUGUGA	-0.244396	-1.20432	0.769367	-0.407159	0.221443	-0.0132438	0.761856	0.0586802	NA	NA	NA	-	-0.0114764	0.329398	-0.60878	0.842216	0.765611	0.00531094	-0.174239	0.329398
empty 3' UTR	MIMAT0000429	hsa-miR-137	UAUUGCUUAAGAAUACGCGUAG	2.852	3.39975	1.01066	1.23155	1.54507	1.01018	0.872941	-0.0753755	NA	NA	NA	-	2.19854	0.924138	2.20497	1.68968	0.941798	0.0973789	0.578089	0.924138
empty 3' UTR	MIMAT0000430	hsa-miR-138	AGCUGGUGUUGUGAAUC	1.8018	2.08637	0.921344	1.60659	2.15074	2.48306	0.929037	1.95553	NA	NA	NA	-	1.97627	0.246735	2.28472	0.280503	0.925191	0.00543975	1.78106	0.246735
empty 3' UTR	MIMAT0000431	hsa-miR-140	AGUGGUUUUACCCUAUGGUAG	-3.37558	-6.87766	0.583892	-2.82486	-2.51801	-4.28625	0.57482	-1.96729	NA	NA	NA	-	-2.94679	0.606394	-5.58195	1.83241	0.579356	0.00641515	-2.39607	0.606394
empty 3' UTR	MIMAT0000432	hsa-miR-141	UAACACUGUCUGGUAAAGAUGG	2.93814	4.4772	1.01835	0.6327	3.17276	3.63302	1.03199	0.867323	NA	NA	NA	-	3.05545	0.165903	4.05511	0.596929	1.02517	0.00964233	0.750012	0.165903
empty 3' UTR	MIMAT0000433	hsa-miR-142-5p	CAUAAAGUAGAAAGCACUAC	1.29941	0.211133	0.881455	1.26894	0.249124	-1.43418	0.764027	0.218648	NA	NA	NA	-	0.774269	0.742667	-0.611526	1.16342	0.822741	0.083034	0.743793	0.742667
empty 3' UTR	MIMAT0000434	hsa-miR-142-3p	UGUAGUGUUUCCUACUUUAUGGA	0.493098	-2.62634	0.821013	0.474064	0.205386	-1.08238	0.760599	0.186353	NA	NA	NA	-	0.349242	0.203443	-1.85436	1.09174	0.790806	0.0427194	0.330208	0.203443
empty 3' UTR	MIMAT0000435	hsa-miR-143	UGAGAUGAAGCACUGUAGCUCA	-1.51565	-2.95114	0.687851	0.537393	-1.45385	-1.37918	0.641292	0.599193	NA	NA	NA	-	-1.48475	0.0436996	-2.16516	1.11154	0.664572	0.0329222	0.568293	0.0436996
empty 3' UTR	MIMAT0000436	hsa-miR-144	UACAGUAUAGAUGAUGUACUAG	-1.84898	-0.999158	0.667946	0.0461378	-2.00103	-1.59809	0.606205	-0.105918	NA	NA	NA	-	-1.925	0.10752	-1.29862	0.423509	0.637075	0.0436576	-0.02989	0.10752
empty 3' UTR	MIMAT0000437	hsa-miR-145	GUCCAGUUUUCCCAGGAAUCCCUU	-0.328038	1.37935	0.763718	0.018781	-0.581166	0.451338	0.701502	-0.234347	NA	NA	NA	-	-0.454602	0.178988	0.915342	0.656202	0.73261	0.0439933	-0.107783	0.178988
empty 3' UTR	MIMAT0000438	hsa-miR-152	UCAGUGCAUGACAGAACUUGGG	0.58963	0.0335414	0.828025	-0.646218	0.0417531	0.0696972	0.747908	-1.19409	NA	NA	NA	-	0.315692	0.387407	0.0516193	0.025566	0.787966	0.0566517	-0.920156	0.387407
empty 3' UTR	MIMAT0000439	hsa-miR-153	UUGCAUAGUCACAAAAGUGA	1.7601	4.70046	0.917966	1.8975	0.409226	1.17275	0.77671	0.546621	NA	NA	NA	-	1.08466	0.955214	2.9366	2.49447	0.847338	0.0998827	1.22206	0.955214
empty 3' UTR	MIMAT0000440	hsa-miR-191	CAACGGAAUCCCAAAAGCAGCU	-1.11929	-1.94668	0.712294	0.0404306	-1.31315	-2.35831	0.650638	-0.153425	NA	NA	NA	-	-1.21622	0.137077	-2.15249	0.291065	0.681466	0.0435973	-0.0564973	0.137077
empty 3' UTR	MIMAT0000441	hsa-miR-9	UCUUUGGUUAUCUAGCUGUAUGA	-0.71945	3.38065	0.646309	-0.771323	0.202762	4.35889	0.787689	0.15089	NA	NA	NA	-	-0.258344	0.652103	3.86977	0.69172	0.716999	0.0999707	-0.310217	0.652103
empty 3' UTR	MIMAT0000442	hsa-miR-9*	UAAAGCUAGAUAACCGAAAGU	0.148645	1	0.751595	-1.63566	2.19237	0.909073	0.97408	0.408061	NA	NA	NA	-	1.17051	1.44513	0.954537	0.0642951	0.862837	0.157321	-0.613802	1.44513
empty 3' UTR	MIMAT0000443	hsa-miR-125a	UCCCUGAGACCCUUUAACCUGUG	1.60246	0.0178483	0.905305	0.363953	-0.165836	-2.55881	0.732112	-1.40434	NA	NA	NA	-	0.718311	1.25037	-1.27048	1.82197	0.818708	0.122466	-0.520194	1.25037
empty 3' UTR	MIMAT0000444	hsa-miR-126*	CAUUAUUACUUUUGGUACGCG	0.447054	1.49145	0.81769	0.447054	-0.293807	0.231709	0.72254	-0.293807	NA	NA	NA	-	0.0766235	0.523868	0.861579	0.890771	0.770115	0.0672806	0.0766235	0.523868
empty 3' UTR	MIMAT0000445	hsa-miR-126	UCGUACCGUGAGUAAUAAUGC	2.00896	1.75752	0.938313	1.17489	1.10705	1.68444	0.834494	0.272989	NA	NA	NA	-	1.55801	0.637743	1.72098	0.0516746	0.886403	0.0734112	0.723942	0.637743
empty 3' UTR	MIMAT0000446	hsa-miR-127	UCGGAUCCGUCUGAGCUUGGCU	-0.401641	-0.408143	0.758782	0.651456	-0.45225	0	0.710864	0.600847	NA	NA	NA	-	-0.426945	0.0357858	-0.204072	0.288601	0.734823	0.0338834	0.626151	0.0357858
empty 3' UTR	MIMAT0000447	hsa-miR-134	UGUGACUGGUUGACCAGAGGG	1.81862	-0.0335414	0.922711	1.35477	-0.820962	-2.09178	0.684416	-1.28482	NA	NA	NA	-	0.498831	1.86647	-1.06266	1.45539	0.803563	0.1685	0.034972	1.86647
empty 3' UTR	MIMAT0000448	hsa-miR-136	ACUCCAUUUGUUUUGAUGAUGGA	0.708207	-0.457657	0.83672	0.708207	0.575447	0.0207493	0.7901	0.575447	NA	NA	NA	-	0.641827	0.0938757	-0.218454	0.338284	0.81341	0.0329655	0.641827	0.0938757
empty 3' UTR	MIMAT0000449	hsa-miR-146a	UGAGAACUGAAUUCCAUGGGUU	-2.0283	-2.29606	0.657476	-0.424396	-0.579193	-0.0207493	0.701645	1.02471	NA	NA	NA	-	-1.30375	1.02467	-1.15841	1.60889	0.67956	0.0312316	0.300157	1.02467
empty 3' UTR	MIMAT0000450	hsa-miR-149	UCUGGCUCCGUGUCUUCACUCC	-0.0915775	2.10945	0.779795	0.566918	0.440939	1.31201	0.779247	1.09943	NA	NA	NA	-	0.174681	0.376546	1.71073	0.563872	0.779521	0.000387111	0.833176	0.376546
empty 3' UTR	MIMAT0000451	hsa-miR-150	UCUCCCAACCCUUGUACCAGUG	1.73723	2.72184	0.916118	1.07281	2.54576	3.92748	0.967552	1.88134	NA	NA	NA	-	2.1415	0.57172	3.32466	0.852518	0.941835	0.0363698	1.47707	0.57172
empty 3' UTR	MIMAT0000452	hsa-miR-154	UAGGUUAUCCGUGUUGCCUUCG	-3.10861	-4.4568	0.597788	-0.564327	-2.54428	-3.09868	0.573269	0	NA	NA	NA	-	-2.82645	0.399039	-3.77774	0.960336	0.585528	0.0173375	-0.282163	0.399039
empty 3' UTR	MIMAT0000453	hsa-miR-154*	AAUCAUACACGGUUGACCUAUU	0.655034	1.73224	0.83281	0.837555	-0.876791	-1.16359	0.680498	-0.694269	NA	NA	NA	-	-0.110878	1.08316	0.284324	2.04766	0.756654	0.107701	0.0716429	1.08316
empty 3' UTR	MIMAT0000454	hsa-miR-184	UGGACGGAGAACUGAUAAGGGU	-1.78202	0.0339082	0.671897	-1.14736	-1.23478	0.323589	0.655903	-0.60011	NA	NA	NA	-	-1.5084	0.386963	0.178748	0.204835	0.6639	0.0113097	-0.873734	0.386963
empty 3' UTR	MIMAT0000455	hsa-miR-185	UGGAGAGAAAGGCAGUUC	-2.51209	-1.32796	0.630043	-1.02439	-1.44986	-0.292904	0.641555	0.0378391	NA	NA	NA	-	-1.98098	0.751112	-0.810434	0.731897	0.635799	0.00814054	-0.493277	0.751112
empty 3' UTR	MIMAT0000456	hsa-miR-186	CAAAGAAUUCUCCUUUUGGGCUU	0.259336	0.986226	0.804278	0.519371	-1	-0.0693593	0.67193	-0.739965	NA	NA	NA	-	-0.370332	0.890485	0.458433	0.746411	0.738104	0.093584	-0.110297	0.890485
empty 3' UTR	MIMAT0000457	hsa-miR-188	CAUCCCUUGCAUGGUGGAGGGU	2.05294	0.463554	0.941955	1.55488	0.989773	-0.0696972	0.82449	0.491714	NA	NA	NA	-	1.52135	0.75177	0.196928	0.377065	0.883223	0.0830604	1.0233	0.75177
empty 3' UTR	MIMAT0000458	hsa-miR-190	UGAUAUGUUUGAUAUAUUAGGU	2.63505	3.66478	0.991522	-0.108773	3.52709	3.87733	1.07029	0.783265	NA	NA	NA	-	3.08107	0.630767	3.77106	0.150294	1.0309	0.0556939	0.337246	0.630767
empty 3' UTR	MIMAT0000459	hsa-miR-193a	AACUGGCCUACAAAGUCCCAG	1.89691	-0.0178483	0.929096	0.44855	1.41394	0.0693593	0.861248	-0.0344192	NA	NA	NA	-	1.65542	0.341511	0.0257555	0.0616651	0.895172	0.0479757	0.207065	0.341511
empty 3' UTR	MIMAT0000460	hsa-miR-194	UGUAACAGCAACUCCAUGUGGA	0.912563	-0.0604964	0.863156	1.11616	-0.572691	-0.173616	0.668888	-0.369097	NA	NA	NA	-	0.169936	1.05023	-0.117056	0.0799875	0.766022	0.137368	0.37353	1.05023
empty 3' UTR	MIMAT0000461	hsa-miR-195	UAGCAGCACAGAAAUAUUGGC	0.581564	0.213188	0.8364	2.44908	-0.888914	-0.372583	0.644816	0.978603	NA	NA	NA	-	-0.153675	1.03979	-0.0796979	0.414203	0.740608	0.13547	1.71384	1.03979
empty 3' UTR	MIMAT0000462	hsa-miR-206	UGGAAUGUAAGGAAGUGUGUGG	-4.7	-8.9491	0.506062	-0.499835	-4.45803	-9.28059	0.426362	-0.257867	NA	NA	NA	-	-4.57902	0.171097	-9.11485	0.234398	0.466212	0.0563563	-0.378851	0.171097
empty 3' UTR	MIMAT0000510	hsa-miR-320	AAAAGCUGGGUUGAGAGGGCGAA	-0.769967	0.987193	0.735487	-1.19069	-0.212572	0.403754	0.697398	-0.633293	NA	NA	NA	-	-0.49127	0.394138	0.695474	0.412553	0.716442	0.026933	-0.911991	0.394138
empty 3' UTR	MIMAT0000617	hsa-miR-200c	UAAUACUGCCGGGUAAUGAUGG	0.427967	-0.440837	0.824267	0.198299	1.31768	0.0762505	0.832737	1.08801	NA	NA	NA	-	0.872822	0.629119	-0.182293	0.365636	0.828502	0.00598919	0.643154	0.629119
empty 3' UTR	MIMAT0000646	hsa-miR-155	UUAAUGCUAAUCGUGAUAGGGG	-0.297269	0	0.765791	-0.119999	0.227288	0.0201673	0.762314	0.404557	NA	NA	NA	-	-0.0349903	0.370918	0.0100836	0.0142604	0.764052	0.0024589	0.142279	0.370918
empty 3' UTR	MIMAT0000676	hsa-miR-128b	UCACAGUGAACCGGUCUCUUUC	1.21356	1.88916	0.874813	1.30842	1.65556	2.15952	0.882915	1.75042	NA	NA	NA	-	1.43456	0.312546	2.02434	0.19117	0.878864	0.00572913	1.52942	0.312546
empty 3' UTR	MIMAT0000680	hsa-miR-106b	UAAAGUGCUGACAGUGCAGAU	0.665083	0.105854	0.833548	-0.288764	2.69038	2.13757	0.982048	1.73653	NA	NA	NA	-	1.67773	1.4321	1.12171	1.43664	0.907798	0.105006	0.723885	1.4321
empty 3' UTR	MIMAT0000681	hsa-miR-29c	UAGCACCAUUUGAAAUCGGU	1.77937	4.03558	0.93735	1.04174	1.37589	1.93562	0.838375	0.638259	NA	NA	NA	-	1.57763	0.285301	2.9856	1.4849	0.887862	0.0699859	0.839998	0.285301
empty 3' UTR	MIMAT0000682	hsa-miR-200a	UAACACUGUCUGGUAACGAUGU	4.01957	2.98068	1.16	1.13838	3.69154	3.18552	1.09648	0.81035	NA	NA	NA	-	3.85555	0.231952	3.0831	0.144843	1.12824	0.0449142	0.974365	0.231952
empty 3' UTR	MIMAT0000683	hsa-miR-302a*	UAAACGUGGAUGUACUUGCUUU	-1.59544	-2.49541	0.679939	-0.304763	-0.788974	-1.31918	0.652328	0.501705	NA	NA	NA	-	-1.19221	0.570259	-1.9073	0.831719	0.666134	0.0195235	0.0984708	0.570259
empty 3' UTR	MIMAT0000684	hsa-miR-302a	UAAGUGCUUCCAUGUUUUGGUGA	-0.607727	-2.06298	0.746926	-1.26943	-0.754566	-2.57179	0.654935	-1.41627	NA	NA	NA	-	-0.681146	0.103831	-2.31738	0.359785	0.700931	0.0650476	-1.34285	0.103831
empty 3' UTR	MIMAT0000685	hsa-miR-34b	UAGGCAGUGUCAUUAGCUGAUUG	-4.05982	-6.61516	0.482861	-0.358224	-1.89395	-5.5531	0.562096	1.80765	NA	NA	NA	-	-2.97688	1.5315	-6.08413	0.750993	0.522478	0.0560281	0.724712	1.5315
empty 3' UTR	MIMAT0000686	hsa-miR-34c	AGGCAGUGUAGUUAGCUGAUUGC	1.28265	0.00891104	0.945223	0.49636	1.99233	0.547923	1.04669	1.20604	NA	NA	NA	-	1.63749	0.501819	0.278417	0.381139	0.995955	0.0717456	0.8512	0.501819
empty 3' UTR	MIMAT0000687	hsa-miR-299-3p	UAUGUGGGAUGGUAAACCGCUU	-4.13488	-0.987193	0.534013	0.234568	-3.28391	-2.39266	0.488517	1.08553	NA	NA	NA	-	-3.70939	0.601724	-1.68993	0.993815	0.511265	0.0321706	0.660051	0.601724
empty 3' UTR	MIMAT0000688	hsa-miR-301	CAGUGCAAUAGUAUUGUCAAAGC	-0.0210051	-1.98019	0.789802	-1.13347	-0.105614	-1.86634	0.706097	-1.21808	NA	NA	NA	-	-0.0633094	0.0598274	-1.92327	0.0804991	0.74795	0.0591887	-1.17578	0.0598274
empty 3' UTR	MIMAT0000689	hsa-miR-99b	CACCCGUAGAACCGACCUUGCG	0.164972	0	0.753731	-1.20147	0	1.41902	0.770822	-1.36645	NA	NA	NA	-	0.0824859	0.116653	0.70951	1.0034	0.762277	0.0120855	-1.28396	0.116653
empty 3' UTR	MIMAT0000690	hsa-miR-296	AGGGCCCCCCCUCAAUCCUGU	-0.557353	1.86319	0.750514	-0.343551	0.0490462	2.16397	0.718868	0.262849	NA	NA	NA	-	-0.254153	0.428789	2.01358	0.212681	0.734691	0.022377	-0.0403511	0.428789
empty 3' UTR	MIMAT0000691	hsa-miR-130b	CAGUGCAAUGAUGAAAGGGCAU	0.616017	1.77613	0.829952	-1.24684	0.102563	0.490923	0.752599	-1.76029	NA	NA	NA	-	0.35929	0.363066	1.13353	0.90878	0.791276	0.0546969	-1.50356	0.363066
empty 3' UTR	MIMAT0000692	hsa-miR-30e-5p	UGUAAACAUCCUUGACUGGA	1.50619	1.5499	0.913304	0.0350153	1.87282	1.83896	0.88808	0.401642	NA	NA	NA	-	1.68951	0.259244	1.69443	0.204397	0.900692	0.0178363	0.218328	0.259244
empty 3' UTR	MIMAT0000693	hsa-miR-30e-3p	CUUUCAGUCGGAUGUUUACAGC	0.0210051	-0.426041	0.792965	0.0194804	-0.0350597	0.0179448	0.711895	-0.0365844	NA	NA	NA	-	-0.00702733	0.0396438	-0.204048	0.313945	0.75243	0.0573255	-0.00855201	0.0396438
empty 3' UTR	MIMAT0000703	hsa-miR-361	UUAUCAGAAUCUCCAGGGGUAC	1.45412	0.941409	0.965822	0.459388	2.25442	2.809	1.0915	1.25968	NA	NA	NA	-	1.85427	0.565895	1.87521	1.32059	1.02866	0.0888711	0.859536	0.565895
empty 3' UTR	MIMAT0000705	hsa-miR-362	AAUCCUUGGAACCUAGGUGUGAGU	1.66799	1.83941	0.992145	1.16334	2.28591	4.29547	1.09702	1.78126	NA	NA	NA	-	1.97695	0.436932	3.06744	1.7367	1.04458	0.0741562	1.4723	0.436932
empty 3' UTR	MIMAT0000707	hsa-miR-363	AAUUGCACGGUAUCCAUCUGUA	0.113329	-1.44519	0.815993	-0.268535	1.01097	-0.0561798	0.894613	0.629106	NA	NA	NA	-	0.56215	0.634728	-0.750685	0.982179	0.855303	0.0555925	0.180286	0.634728
empty 3' UTR	MIMAT0000710	hsa-miR-365	UAAUGCCCCUAAAAAUCCUUAU	0.0180782	-0.979741	0.806279	-0.441521	0.929813	-1.06253	0.883073	0.470213	NA	NA	NA	-	0.473945	0.644694	-1.02114	0.058543	0.844676	0.0543012	0.0143461	0.644694
empty 3' UTR	MIMAT0000714	hsa-miR-302b*	ACUUUAACAUGGAAGUGCUUUCU	0.669187	0.976187	0.843401	-0.170109	0.959295	0	0.798855	0.119998	NA	NA	NA	-	0.814241	0.205137	0.488093	0.690268	0.821128	0.0314984	-0.0250555	0.205137
empty 3' UTR	MIMAT0000715	hsa-miR-302b	UAAGUGCUUCCAUGUUUUAGUAG	-0.37235	-0.884834	0.76384	-1.22357	-0.453457	-1.89162	0.678196	-1.30467	NA	NA	NA	-	-0.412904	0.0573512	-1.38823	0.711903	0.721018	0.0605597	-1.26412	0.0573512
empty 3' UTR	MIMAT0000716	hsa-miR-302c*	UUUAACAUGGGGGUACCUGCUG	0.508513	2.95331	0.830607	0.341358	0.0246171	0.57528	0.716836	-0.142538	NA	NA	NA	-	0.266565	0.342166	1.7643	1.68152	0.773722	0.0804486	0.0994097	0.342166
empty 3' UTR	MIMAT0000717	hsa-miR-302c	UAAGUGCUUCCAUGUUUCAGUGG	0.0632477	0.195979	0.796158	-0.938209	0.0121283	0.0394784	0.715799	-0.989328	NA	NA	NA	-	0.037688	0.0361468	0.117729	0.110663	0.755979	0.0568226	-0.963769	0.0361468
empty 3' UTR	MIMAT0000718	hsa-miR-302d	UAAGUGCUUCCAUGUUUGAGUGU	-0.87509	-1.13557	0.728168	-1.87577	0.155429	-0.190002	0.727787	-0.845252	NA	NA	NA	-	-0.359831	0.728687	-0.662783	0.668614	0.727977	0.000269265	-1.36051	0.728687
empty 3' UTR	MIMAT0000719	hsa-miR-367	AAUUGCACUUUAGCAAUGGUGA	-1.1866	-2.65093	0.692958	-0.755489	0.15821	-1.97711	0.780527	0.589317	NA	NA	NA	-	-0.514193	0.950921	-2.31402	0.476462	0.736743	0.0619204	-0.0830862	0.950921
empty 3' UTR	MIMAT0000720	hsa-miR-368	ACAUAGAGGAAAUUCCACGUUU	-0.126223	-2.11575	0.791783	-0.144552	0.60516	-2.39381	0.83838	0.586831	NA	NA	NA	-	0.239469	0.517166	-2.25478	0.196617	0.815081	0.0329486	0.22114	0.517166
empty 3' UTR	MIMAT0000721	hsa-miR-369-3p	AAUAAUACAUGGUUGAUCUUU	0.80342	1.05789	0.889953	0.22276	0.983991	1.47062	0.89076	0.403331	NA	NA	NA	-	0.893705	0.127683	1.26426	0.29184	0.890357	0.000570247	0.313045	0.127683
empty 3' UTR	MIMAT0000722	hsa-miR-370	GCCUGCUGGGGUGGAACCUGG	0.664727	1.27058	0.874569	-0.252704	0.985188	1.62495	0.89093	0.0677575	NA	NA	NA	-	0.824957	0.226601	1.44776	0.250577	0.88275	0.0115691	-0.0924734	0.226601
empty 3' UTR	MIMAT0000723	hsa-miR-371	GUGCCGCCAUCUUUUGAGUGU	2.38508	2.86055	1.08575	1.2171	1.61391	1.38297	0.985203	0.445936	NA	NA	NA	-	1.9995	0.545296	2.12176	1.0448	1.03548	0.0710976	0.831518	0.545296
empty 3' UTR	MIMAT0000724	hsa-miR-372	AAAGUGCUGCGACAUUUGAGCGU	0.775799	1.31812	0.886868	-0.766159	0.004533	0	0.761572	-1.53742	NA	NA	NA	-	0.390166	0.545367	0.659061	0.932053	0.82422	0.0885977	-1.15179	0.545367
empty 3' UTR	MIMAT0000725	hsa-miR-373*	ACUCAAAAUGGGGGCGCUUUCC	0.190468	-0.0185222	0.823945	0.0400198	-0.286737	-1.01114	0.7269	-0.437185	NA	NA	NA	-	-0.0481344	0.337435	-0.514831	0.701887	0.775423	0.0686217	-0.198583	0.337435
empty 3' UTR	MIMAT0000726	hsa-miR-373	GAAGUGCUUCGAUUUUGGGGUGU	-0.651532	-0.0648562	0.741179	-2.1129	-0.532771	0.378934	0.698845	-1.99414	NA	NA	NA	-	-0.592151	0.0839766	0.157039	0.313807	0.720012	0.0299347	-2.05352	0.0839766
empty 3' UTR	MIMAT0000727	hsa-miR-374	UUAUAAUACAACCUGAUAAGUG	1.7094	1.7172	0.997323	-0.512091	2.08486	2.67893	1.0623	-0.136626	NA	NA	NA	-	1.89713	0.265494	2.19807	0.680051	1.02981	0.045943	-0.324359	0.265494
empty 3' UTR	MIMAT0000728	hsa-miR-375	UUUGUUCGUUCGGCUCGCGUGA	-0.27316	0.519608	0.77729	-0.884131	1.24337	1.19898	0.928498	0.632395	NA	NA	NA	-	0.485103	1.07235	0.859297	0.480392	0.852894	0.10692	-0.125868	1.07235
empty 3' UTR	MIMAT0000729	hsa-miR-376a	AUCAUAGAGGAAAAUCCACGU	-0.772218	-0.1709	0.730018	-0.767006	-0.0275789	-0.687895	0.75767	-0.0223669	NA	NA	NA	-	-0.399898	0.526539	-0.429397	0.365571	0.743844	0.0195531	-0.394686	0.526539
empty 3' UTR	MIMAT0000730	hsa-miR-377	AUCACACAAAGGCAACUUUUGU	-1.64379	-1.26508	0.65425	-1.38129	-0.641935	-1.69586	0.686746	-0.379438	NA	NA	NA	-	-1.14286	0.708415	-1.48047	0.304604	0.670498	0.0229787	-0.880363	0.708415
empty 3' UTR	MIMAT0000731	hsa-miR-378	CUCCUGACUCCAGGUCCUGUGU	0.280502	2.64069	0.833325	-1.55768	0.554354	2.43702	0.831593	-1.28383	NA	NA	NA	-	0.417428	0.193643	2.53886	0.144019	0.832459	0.00122488	-1.42076	0.193643
empty 3' UTR	MIMAT0000732	hsa-miR-422b	CUGGACUUGGAGUCAGAAGGCC	-1.73505	-0.604661	0.646785	-0.393915	-2.0168	-0.846664	0.551157	-0.675663	NA	NA	NA	-	-1.87593	0.199226	-0.725663	0.171123	0.598971	0.0676194	-0.534789	0.199226
empty 3' UTR	MIMAT0000733	hsa-miR-379	UGGUAGACUAUGGAACGUA	-1.38897	-0.480588	0.675549	-1.20896	-0.225618	-0.547923	0.734042	-0.0456062	NA	NA	NA	-	-0.807293	0.822613	-0.514256	0.0476129	0.704796	0.0413604	-0.627281	0.822613
empty 3' UTR	MIMAT0000734	hsa-miR-380-5p	UGGUUGACCAUAGAACAUGCGC	-1.85014	0.17341	0.637494	-1.30984	-1.59558	-0.0395589	0.589576	-1.05529	NA	NA	NA	-	-1.72286	0.179999	0.0669254	0.150591	0.613535	0.0338827	-1.18256	0.179999
empty 3' UTR	MIMAT0000735	hsa-miR-380-3p	UAUGUAAUAUGGUCCACAUCUU	-1.63487	-0.128165	0.654983	-2.03354	-0.743012	0.195384	0.675731	-1.14168	NA	NA	NA	-	-1.18894	0.630641	0.0336096	0.228784	0.665357	0.0146711	-1.58761	0.630641
empty 3' UTR	MIMAT0000736	hsa-miR-381	UAUACAAGGGCAAGCUCUCUGU	-0.0389425	1.56676	0.80052	0.385361	-0.322488	0.570225	0.722754	0.101816	NA	NA	NA	-	-0.180715	0.200497	1.06849	0.704654	0.761637	0.0549885	0.243588	0.200497
empty 3' UTR	MIMAT0000737	hsa-miR-382	GAAGUUGUUCGUGGUGGAUUCG	-0.907541	-0.0157666	0.717702	0.292697	-0.120969	0.0347894	0.746434	1.07927	NA	NA	NA	-	-0.514255	0.556191	0.00951142	0.0357485	0.732068	0.0203166	0.685983	0.556191
empty 3' UTR	MIMAT0000738	hsa-miR-383	AGAUCAGAAGGUGAUUGUGGCU	-0.951677	-0.237535	0.713731	0.166682	0.066945	0.790517	0.769214	1.1853	NA	NA	NA	-	-0.442366	0.720275	0.276491	0.726942	0.741472	0.0392326	0.675993	0.720275
empty 3' UTR	MIMAT0000750	hsa-miR-340	UCCGUCUCAGUUACUUUAUAGCC	1.8433	0.237535	1.01426	1.55255	2.14046	-0.277087	1.07179	1.84971	NA	NA	NA	-	1.99188	0.210126	-0.019776	0.363892	1.04302	0.0406812	1.70113	0.210126
empty 3' UTR	MIMAT0000751	hsa-miR-330	GCAAAGCACACGGCCUGCAGAGA	0.31728	-0.104794	0.815633	-0.684958	0.99343	-0.134366	0.802022	-0.00880809	NA	NA	NA	-	0.655355	0.47811	-0.11958	0.0209106	0.808828	0.00962429	-0.346883	0.47811
empty 3' UTR	MIMAT0000752	hsa-miR-328	CUGGCCCUCUCUGCCCUUCCGU	3.62944	3.25315	1.11773	0.894391	2.08887	1.57015	0.910599	-0.646179	NA	NA	NA	-	2.85915	1.08935	2.41165	1.19006	1.01417	0.146466	0.124106	1.08935
empty 3' UTR	MIMAT0000753	hsa-miR-342	UCUCACACAGAAAUCGCACCCGUC	-0.161601	-2.54583	0.788269	0.880268	0.655116	-2.58144	0.845106	1.69699	NA	NA	NA	-	0.246757	0.577507	-2.56364	0.0251834	0.816688	0.04019	1.28863	0.577507
empty 3' UTR	MIMAT0000754	hsa-miR-337	UCCAGCUCCUAUAUGAUGCCUUU	-0.448822	-1.13178	0.758303	0.788635	0.754003	0.534818	0.780072	1.99146	NA	NA	NA	-	0.15259	0.850525	-0.29848	1.17846	0.769188	0.0153925	1.39005	0.850525
empty 3' UTR	MIMAT0000755	hsa-miR-323	GCACAUUACACGGUCGACCUCU	0.131524	0.0837085	0.801346	0.208836	-0.0121283	-0.255534	0.713789	0.0651828	NA	NA	NA	-	0.0596981	0.101578	-0.0859128	0.239881	0.757568	0.0619122	0.137009	0.101578
empty 3' UTR	MIMAT0000756	hsa-miR-326	CCUCUGGGCCCUUCCUCCAG	2.99887	1.63905	1.05265	1.44897	1.44545	0.308355	0.845161	-0.104446	NA	NA	NA	-	2.22216	1.09843	0.973702	0.940942	0.948908	0.14672	0.672262	1.09843
empty 3' UTR	MIMAT0000757	hsa-miR-151	ACUAGACUGAAGCUCCUUGAGG	-0.550111	-0.0259267	0.748922	-0.410345	0.062359	-0.0768081	0.749494	0.202125	NA	NA	NA	-	-0.243876	0.433082	-0.0513674	0.0359786	0.749208	0.000404671	-0.10411	0.433082
empty 3' UTR	MIMAT0000758	hsa-miR-135b	UAUGGCUUUUCAUUCCUAUGUG	0.86495	0.431107	0.848355	0.411627	1.40926	1.7008	0.860834	0.955937	NA	NA	NA	-	1.13711	0.384885	1.06595	0.89781	0.854594	0.00882424	0.683782	0.384885
empty 3' UTR	MIMAT0000759	hsa-miR-148b	UCAGUGCAUCACAGAACUUUGU	-0.945342	0.611891	0.723294	-2.15458	-0.0691415	0.880419	0.739427	-1.27838	NA	NA	NA	-	-0.507242	0.619567	0.746155	0.189878	0.731361	0.0114082	-1.71648	0.619567
empty 3' UTR	MIMAT0000760	hsa-miR-331	GCCCCUGGGCCUAUCCUAGAA	-0.473926	-1.14326	0.756495	-0.192924	-0.572432	-1.03666	0.668908	-0.29143	NA	NA	NA	-	-0.523179	0.0696548	-1.08996	0.0753742	0.712701	0.0619332	-0.242177	0.0696548
empty 3' UTR	MIMAT0000761	hsa-miR-324-5p	CGCAUCCCCUAGGGCAUUGGUGU	0.643378	-1.01281	0.841333	0.335807	0.914728	-0.184526	0.79474	0.607157	NA	NA	NA	-	0.779053	0.191873	-0.598667	0.585683	0.818036	0.0329463	0.471482	0.191873
empty 3' UTR	MIMAT0000762	hsa-miR-324-3p	CCACUGCCCCAGGUGCUGCUGG	0.0518212	-0.564139	0.795293	0.0982542	0.571862	-0.378982	0.763776	0.618295	NA	NA	NA	-	0.311841	0.367724	-0.47156	0.130926	0.779535	0.0222859	0.358274	0.367724
empty 3' UTR	MIMAT0000763	hsa-miR-338	UCCAGCAUCAGUGAUUUUGUUGA	-3.53831	-5.97522	0.565197	-1.17146	-2.15453	-4.90494	0.556838	0.212318	NA	NA	NA	-	-2.84642	0.978477	-5.44008	0.756806	0.561017	0.00591036	-0.47957	0.978477
empty 3' UTR	MIMAT0000764	hsa-miR-339	UCCCUGUCCUCCAGGAGCUCA	1.66813	0.0091887	0.927483	0.630093	1.40409	0.184526	0.841119	0.366053	NA	NA	NA	-	1.53611	0.186705	0.0968576	0.123983	0.884301	0.0610682	0.498073	0.186705
empty 3' UTR	MIMAT0000765	hsa-miR-335	UCAAGAGCAAUAACGAAAAAUGU	-2.60531	-1.97775	0.617656	-0.946458	-1.97008	-2.64736	0.568871	-0.311222	NA	NA	NA	-	-2.28769	0.44918	-2.31255	0.47349	0.593263	0.0344963	-0.62884	0.44918
empty 3' UTR	MIMAT0000770	hsa-miR-133b	UUGGUCCCCUUCAACCAGCUA	0.395096	0.0259267	0.813955	1.09576	0.417846	-0.200682	0.777399	1.11851	NA	NA	NA	-	0.406471	0.0160865	-0.0873778	0.160237	0.795677	0.0258494	1.10714	0.0160865
empty 3' UTR	MIMAT0000771	hsa-miR-325	CCUAGUAGGUGUCCAGUAAGUGU	0.851628	0.0260718	0.858167	0.377214	2.75872	2.16178	0.984114	2.28431	NA	NA	NA	-	1.80518	1.34852	1.09393	1.51018	0.92114	0.0890579	1.33076	1.34852
empty 3' UTR	MIMAT0000772	hsa-miR-345	UGCUGACUCCUAGUCCAGGGC	3.83442	2.06938	1.30277	1.27524	3.14966	0.98886	1.25958	0.590479	NA	NA	NA	-	3.49204	0.484199	1.52912	0.764043	1.28117	0.0305426	0.932859	0.484199
empty 3' UTR	MIMAT0000773	hsa-miR-346	UGUCUGCCCGCAUGCCUGCCUCU	-1.03954	-2.82295	0.70589	-0.859368	0.184075	-1.65884	0.783763	0.364246	NA	NA	NA	-	-0.427732	0.865226	-2.2409	0.823151	0.744827	0.055065	-0.247561	0.865226
empty 3' UTR	MIMAT0001075	hsa-miR-384	AUUCCUAGAAAUUGUUCAUA	0.424534	1.67825	0.848553	-0.192399	0.493086	2.20815	0.823482	-0.123847	NA	NA	NA	-	0.45881	0.0484736	1.9432	0.374693	0.836018	0.017728	-0.158123	0.0484736
empty 3' UTR	MIMAT0001080	hsa-miR-196b	UAGGUAGUUUCCUGUUGUUGG	1.2282	1.96463	0.889468	0.910582	0.836123	2.47509	0.787532	0.518501	NA	NA	NA	-	1.03216	0.277243	2.21986	0.360952	0.8385	0.0720794	0.714542	0.277243
empty 3' UTR	MIMAT0001339	hsa-miR-422a	CUGGACUUAGGGUCAGAAGGCC	-2.62185	-0.71326	0.578547	-1.01302	-2.60876	-0.130171	0.501357	-0.999926	NA	NA	NA	-	-2.61531	0.00925617	-0.421715	0.412306	0.539952	0.054581	-1.00647	0.00925617
empty 3' UTR	MIMAT0001340	hsa-miR-423	AGCUCGGUCUGAGGCCCCUCAG	-1.01859	0.0157666	0.707751	-1.04667	-1.12335	-0.0347894	0.635842	-1.15142	NA	NA	NA	-	-1.07097	0.0740724	-0.00951142	0.0357485	0.671797	0.0508472	-1.09904	0.0740724
empty 3' UTR	MIMAT0001341	hsa-miR-424	CAGCAGCAAUUCAUGUUUUGAA	0.202818	-1.37694	0.825226	1.25179	-0.159231	-2.04349	0.741879	0.889739	NA	NA	NA	-	0.0217938	0.256007	-1.71021	0.471325	0.783553	0.0589349	1.07076	0.256007
empty 3' UTR	MIMAT0001343	hsa-miR-425-3p	AUCGGGAAUGUCGUGUCCGCC	-1.7616	-4.10404	0.64463	-0.38868	-0.32328	-1.77506	0.722663	1.04964	NA	NA	NA	-	-1.04244	1.01705	-2.93955	1.64683	0.683646	0.0551774	0.33048	1.01705
empty 3' UTR	MIMAT0001412	hsa-miR-18b	UAAGGUGCAUCUAGUGCAGUUA	0.927853	0	0.853069	-0.0798683	1.02004	-0.343639	0.82706	0.0123159	NA	NA	NA	-	0.973946	0.0651841	-0.17182	0.24299	0.840065	0.018391	-0.0337762	0.0651841
empty 3' UTR	MIMAT0001413	hsa-miR-20b	CAAAGUGCUCAUAGUGCAGGUAG	-1.09504	-1.93705	0.71309	-0.914683	-1.07902	-0.605182	0.630763	-0.898662	NA	NA	NA	-	-1.08703	0.0113286	-1.27111	0.941771	0.671926	0.0582136	-0.906672	0.0113286
empty 3' UTR	MIMAT0001532	hsa-miR-448	UUGCAUAUGUAGGAUGUCCCAU	1.44539	2.19554	0.964763	0.923176	0.496002	3.52172	0.823866	-0.0262124	NA	NA	NA	-	0.970696	0.671319	2.85863	0.937748	0.894314	0.0996288	0.448482	0.671319
empty 3' UTR	MIMAT0001536	hsa-miR-429	UAAUACUGUCUGGUAAAACCGU	0.810803	0.414202	0.89078	0.678507	0.219813	1.12223	0.788257	0.0875166	NA	NA	NA	-	0.515308	0.417893	0.768215	0.50065	0.839518	0.0724944	0.383012	0.417893
empty 3' UTR	MIMAT0001541	hsa-miR-449	UGGCAGUGUAUUGUUAGCUGGU	1.70329	1.43009	0.996558	1.28268	0.89954	2.43833	0.878806	0.478925	NA	NA	NA	-	1.30142	0.56834	1.93421	0.712935	0.937682	0.0832631	0.880803	0.56834
empty 3' UTR	MIMAT0001545	hsa-miR-450	UUUUUGCGAUGUGUUCCUAAUA	0.706284	0.248295	0.879151	0.33478	0.343608	0.277087	0.804024	-0.0278964	NA	NA	NA	-	0.524946	0.256451	0.262691	0.0203586	0.841587	0.0531229	0.153442	0.256451
empty 3' UTR	MIMAT0001618	hsa-miR-191*	GCUGCGCUUGGAUUUCGUCCCC	-0.782113	-2.12139	0.73377	-0.430362	-0.708042	-2.26528	0.692409	-0.356291	NA	NA	NA	-	-0.745078	0.0523761	-2.19333	0.101747	0.71309	0.0292464	-0.393326	0.0523761
empty 3' UTR	MIMAT0001620	hsa-miR-200a*	CAUCUUACCGGACAGUGCUGGA	1.20106	-0.213188	0.887174	-0.0456448	1.65808	0.372583	0.866249	0.411374	NA	NA	NA	-	1.42957	0.323161	0.0796979	0.414203	0.876711	0.0147962	0.182865	0.323161
empty 3' UTR	MIMAT0001621	hsa-miR-369-5p	AGAUCGACCGUGUUAUAUUCGC	0.587798	-0.0676974	0.866151	0.377931	0.884121	-0.375351	0.876641	0.674254	NA	NA	NA	-	0.735959	0.209532	-0.221524	0.217544	0.871396	0.00741768	0.526092	0.209532
empty 3' UTR	MIMAT0001625	hsa-miR-431	UGUCUUGCAGGCCGUCAUGCA	-2.10614	-4.46575	0.617302	-0.940287	-1.88382	-4.6254	0.563008	-0.717962	NA	NA	NA	-	-1.99498	0.157207	-4.54557	0.112888	0.590155	0.0383917	-0.829125	0.157207
empty 3' UTR	MIMAT0001627	hsa-miR-433	AUCAUGAUGGGCUCCUCGGUGU	-0.0170699	-0.437777	0.802724	-0.541437	-0.580723	0	0.693504	-1.10509	NA	NA	NA	-	-0.298896	0.398563	-0.218888	0.309555	0.748114	0.07723	-0.823263	0.398563
empty 3' UTR	MIMAT0001629	hsa-miR-329	AACACACCUGGUUAACCUCUUU	0.618237	0	0.839323	0.214138	0.0384529	-0.246004	0.717986	-0.365647	NA	NA	NA	-	0.328345	0.409969	-0.123002	0.173951	0.778655	0.0857979	-0.0757547	0.409969
empty 3' UTR	MIMAT0001630	hsa-miR-453	GAGGUUGUCCGUGGUGAGUUCG	0.48983	0.0676974	0.855548	1.08441	-0.004533	0.375351	0.760468	0.590049	NA	NA	NA	-	0.242649	0.349568	0.221524	0.217544	0.808008	0.0672315	0.83723	0.349568
empty 3' UTR	MIMAT0001631	hsa-miR-451	AAACCGUUACCAUUACUGAGUUU	0.658202	0.184564	0.873852	0.941204	1.28253	2.69319	0.934334	1.56553	NA	NA	NA	-	0.970367	0.441467	1.43888	1.77387	0.904093	0.0427673	1.25337	0.441467
empty 3' UTR	MIMAT0001635	hsa-miR-452	UGUUUGCAGAGGAAACUGAGAC	0.466473	-1.02046	0.853039	2.25306	-0.0961044	-1.27823	0.749409	1.69048	NA	NA	NA	-	0.185184	0.397803	-1.14934	0.182273	0.801224	0.0732775	1.97177	0.397803
empty 3' UTR	MIMAT0001636	hsa-miR-452*	UCAGUCUCAUCUGCAAAGAAG	2.28689	3.3912	1.07243	1.83805	1.14599	4.26712	0.914147	0.697158	NA	NA	NA	-	1.71644	0.806733	3.82916	0.61937	0.993288	0.111922	1.2676	0.806733
empty 3' UTR	MIMAT0001638	hsa-miR-409-5p	AGGUUACCCGAGCAACUUUGCA	-2.02654	-0.785255	0.623511	-1.23548	-1.62867	-0.0834733	0.586464	-0.837615	NA	NA	NA	-	-1.82761	0.281335	-0.434364	0.496235	0.604987	0.0261963	-1.03655	0.281335
empty 3' UTR	MIMAT0001639	hsa-miR-409-3p	CGAAUGUUGCUCGGUGAACCCCU	-0.107691	0	0.79363	0.161042	0.186658	0.324494	0.784087	0.455391	NA	NA	NA	-	0.0394832	0.208136	0.162247	0.229452	0.788859	0.00674783	0.308217	0.208136
empty 3' UTR	MIMAT0002170	hsa-miR-412	ACUUCACCUGGUCCACUAGCCGU	0.414337	2.21156	0.847466	-0.203395	-0.146892	1.48759	0.743345	-0.764624	NA	NA	NA	-	0.133722	0.396849	1.84958	0.511927	0.795405	0.0736246	-0.48401	0.396849
empty 3' UTR	MIMAT0002171	hsa-miR-410	AAUAUAACACAGAUGGCCUGU	2.52884	4.72	1.10555	0.426265	2.58732	6.47425	1.15121	0.484745	NA	NA	NA	-	2.55808	0.041351	5.59712	1.24044	1.12838	0.0322845	0.455505	0.041351
empty 3' UTR	MIMAT0002172	hsa-miR-376b	AUCAUAGAGGAAAAUCCAUGUU	-1.08583	0.336286	0.701793	-1.03153	-1.10908	-0.953955	0.637296	-1.05478	NA	NA	NA	-	-1.09746	0.0164363	-0.308834	0.912338	0.669544	0.0456067	-1.04316	0.0164363
empty 3' UTR	MIMAT0002173	hsa-miR-483	UCACUCCUCUCCUCCCGUCUUCU	-2.74055	-2.69667	0.569977	-1.22766	-2.65854	-1.27923	0.497381	-1.14565	NA	NA	NA	-	-2.69954	0.0579899	-1.98795	1.00228	0.533679	0.0513331	-1.18666	0.0579899
empty 3' UTR	MIMAT0002174	hsa-miR-484	UCAGGCUCAGUCCCCUCCCGAU	0.0217357	0.0185222	0.80665	0.06221	-1.01279	0.0561798	0.647189	-0.972312	NA	NA	NA	-	-0.495525	0.731518	0.037351	0.0266279	0.726919	0.112756	-0.455051	0.731518
empty 3' UTR	MIMAT0002175	hsa-miR-485-5p	AGAGGCUGGCCGUGAUGAAUUC	1.78947	1.90383	1.00741	1.32802	1.07877	0.861306	0.904369	0.617329	NA	NA	NA	-	1.43412	0.502538	1.38257	0.737177	0.955892	0.0728637	0.972677	0.502538
empty 3' UTR	MIMAT0002176	hsa-miR-485-3p	GUCAUACACGGCUCUCCUCUCU	-0.336601	-0.854827	0.771115	-0.588766	-0.958873	-0.766669	0.652795	-1.21104	NA	NA	NA	-	-0.647737	0.440013	-0.810748	0.0623371	0.711955	0.0836651	-0.899902	0.440013
empty 3' UTR	MIMAT0002177	hsa-miR-486	UCCUGUACUGAGCUGCCCCGAG	0.540371	0.1709	0.861002	0.556513	0.687811	0.687895	0.849538	0.703952	NA	NA	NA	-	0.614091	0.104255	0.429397	0.365571	0.85527	0.00810596	0.630233	0.104255
empty 3' UTR	MIMAT0002178	hsa-miR-487a	AAUCAUACAGGGACAUCCAGUU	1.88609	1.10266	1.01973	1.10639	1.2368	0.469887	0.927524	0.457101	NA	NA	NA	-	1.56145	0.459118	0.786275	0.447441	0.973625	0.0651975	0.781747	0.459118
empty 3' UTR	MIMAT0002804	hsa-miR-488	CCCAGAUAAUGGCACUCUCAA	-0.981407	-1.82696	0.711068	0.395083	-1.26689	-2.92995	0.621407	0.109597	NA	NA	NA	-	-1.12415	0.201869	-2.37845	0.779928	0.666238	0.0633996	0.25234	0.201869
empty 3' UTR	MIMAT0002805	hsa-miR-489	AGUGACAUCACAUAUACGGCAGC	-0.925106	-0.517354	0.716119	-1.22612	-0.745106	-0.110436	0.675505	-1.04612	NA	NA	NA	-	-0.835106	0.127279	-0.313895	0.287734	0.695812	0.0287186	-1.13612	0.127279
empty 3' UTR	MIMAT0002806	hsa-miR-490	CAACCUGGAGGACUCCAUGCUG	0.0170699	-0.00891104	0.806177	-0.909084	-0.329868	-0.768105	0.721901	-1.25602	NA	NA	NA	-	-0.156399	0.245322	-0.388508	0.536831	0.764039	0.0595919	-1.08255	0.245322
empty 3' UTR	MIMAT0002807	hsa-miR-491	AGUGGGGAACCCUUCCAUGAGGA	-1.13938	-0.921989	0.697084	-0.88033	-1.27526	-0.858186	0.620576	-1.01621	NA	NA	NA	-	-1.20732	0.09608	-0.890088	0.0451153	0.65883	0.0540993	-0.948269	0.09608
empty 3' UTR	MIMAT0002808	hsa-miR-511	GUGUCUUUUGCUCUGCAGUCA	3.94677	3.19811	1.0596	1.18914	5.52357	6.84511	1.18672	2.76593	NA	NA	NA	-	4.73517	1.11496	5.02161	2.57882	1.12316	0.0898861	1.97754	1.11496
empty 3' UTR	MIMAT0002809	hsa-miR-146b	UGAGAACUGAAUUCCAUAGGCU	-0.810956	-0.111249	0.731908	0.464853	-0.769245	-0.707406	0.688065	0.506564	NA	NA	NA	-	-0.7901	0.0294942	-0.409328	0.421547	0.709987	0.0310014	0.485708	0.0294942
empty 3' UTR	MIMAT0002810	hsa-miR-202*	UUUCCUAUGCAUAUACUUCUUU	-0.578742	-1.37058	0.748989	-0.246722	-1.00657	-2.23933	0.636082	-0.67455	NA	NA	NA	-	-0.792656	0.30252	-1.80495	0.614297	0.692535	0.079837	-0.460636	0.30252
empty 3' UTR	MIMAT0002811	hsa-miR-202	AGAGGUAUAGGGCAUGGGAAAA	1.184	1.02219	0.885735	-0.249293	1.43765	0	0.844397	0.0043561	NA	NA	NA	-	1.31082	0.179357	0.511096	0.722799	0.865066	0.0292301	-0.122468	0.179357
empty 3' UTR	MIMAT0002812	hsa-miR-492	AGGACCUGCGGGACAAGAUUCUU	-0.861588	0.0648562	0.721861	-0.629523	-1.54612	0.0395589	0.59426	-1.31406	NA	NA	NA	-	-1.20385	0.484039	0.0522075	0.0178879	0.65806	0.0902275	-0.97179	0.484039
empty 3' UTR	MIMAT0002813	hsa-miR-493-5p	UUGUACAUGGUAGGCUUUCAUU	0.159118	-0.0157666	0.820704	-0.0261939	-1.15617	-1.99811	0.632512	-1.34148	NA	NA	NA	-	-0.498526	0.930049	-1.00694	1.40173	0.726608	0.133072	-0.683838	0.930049
empty 3' UTR	MIMAT0002814	hsa-miR-432	UCUUGGAGUAGGUCAUUGGGUGG	0.358844	0.191503	0.841574	1.34503	-0.906807	-0.919491	0.658255	0.0793788	NA	NA	NA	-	-0.273981	0.89495	-0.363994	0.785591	0.749914	0.129626	0.712204	0.89495
empty 3' UTR	MIMAT0002815	hsa-miR-432*	CUGGAUGGCUCCUCCAUGUCU	-4.47624	-7.32942	0.458231	-1.17302	-3.65889	-7.74447	0.423826	-0.355668	NA	NA	NA	-	-4.06757	0.577953	-7.53694	0.29348	0.441028	0.0243275	-0.764343	0.577953
empty 3' UTR	MIMAT0002816	hsa-miR-494	UGAAACAUACACGGGAAACCUCUU	-1.54219	-3.97668	0.66266	0.0104207	-0.989029	-3.40154	0.649653	0.56358	NA	NA	NA	-	-1.26561	0.391143	-3.68911	0.406683	0.656157	0.00919748	0.287001	0.391143
empty 3' UTR	MIMAT0002817	hsa-miR-495	AAACAAACAUGGUGCACUUCUUU	2.07531	1.05409	1.04428	0.334673	0.899256	0.863123	0.878766	-0.841378	NA	NA	NA	-	1.48728	0.831594	0.958608	0.135036	0.961521	0.117033	-0.253352	0.831594
empty 3' UTR	MIMAT0002818	hsa-miR-496	AUUACAUGGCCAAUCUC	1.99217	0	1.03342	1.73971	0.950287	-0.324494	0.88597	0.697824	NA	NA	NA	-	1.47123	0.736724	-0.162247	0.229452	0.959694	0.104262	1.21877	0.736724
empty 3' UTR	MIMAT0002819	hsa-miR-193b	AACUGGCCCUCAAAGUCCCGCUUU	0.89305	-0.448435	0.850457	-0.621449	2.0719	0.605299	0.921536	0.5574	NA	NA	NA	-	1.48247	0.833572	0.0784322	0.745102	0.885997	0.05026	-0.0320242	0.833572
empty 3' UTR	MIMAT0002820	hsa-miR-497	CAGCAGCACACUGUGGUUUGU	-1.78116	-3.36266	0.643046	0.249526	-1.62125	-2.20492	0.587161	0.409443	NA	NA	NA	-	-1.70121	0.113078	-2.78379	0.81865	0.615103	0.0395171	0.329485	0.113078
empty 3' UTR	MIMAT0002821	hsa-miR-181d	AACAUUCAUUGUUGUCGGUGGGUU	-1.33169	-0.105854	0.69909	-1.45543	-0.142694	1.73799	0.733856	-0.266443	NA	NA	NA	-	-0.73719	0.840744	0.816069	1.3038	0.716473	0.0245832	-0.860939	0.840744
empty 3' UTR	MIMAT0002822	hsa-miR-512-5p	CACUCAGCCUUGAGGGCACUUUC	0.144505	-0.887163	0.73375	-0.358093	-0.481294	-0.564203	0.641155	-0.983892	NA	NA	NA	-	-0.168395	0.442507	-0.725683	0.228368	0.687453	0.0654745	-0.670992	0.442507
empty 3' UTR	MIMAT0002823	hsa-miR-512-3p	AAGUGCUGUCAUAGCUGAGGUC	-0.424757	-1.33156	0.694471	-0.494425	-1.31377	-1.10055	0.5887	-1.38344	NA	NA	NA	-	-0.869264	0.628627	-1.21606	0.163348	0.641586	0.0747909	-0.938931	0.628627
empty 3' UTR	MIMAT0002824	hsa-miR-498	UUUCAAGCCAGGGGGCGUUUUUC	1.42961	0.273823	0.96285	2.12165	0.653487	0.572863	0.844886	1.34553	NA	NA	NA	-	1.04155	0.548799	0.423343	0.211453	0.903868	0.0834128	1.73359	0.548799
empty 3' UTR	MIMAT0002825	hsa-miR-520e	AAAGUGCUUCCUUUUUGAGGG	0.329965	0.196837	0.747021	-1.01171	1.00622	0.835005	0.746792	-0.335449	NA	NA	NA	-	0.668094	0.478186	0.515921	0.451253	0.746906	0.000161691	-0.673577	0.478186
empty 3' UTR	MIMAT0002826	hsa-miR-515-5p	UUCUCCAAAAGAAAGCACUUUCUG	-0.999451	0.275469	0.656949	-1.1306	-0.463291	0.119778	0.64234	-0.594436	NA	NA	NA	-	-0.731371	0.379123	0.197624	0.11009	0.649645	0.0103306	-0.862517	0.379123
empty 3' UTR	MIMAT0002827	hsa-miR-515-3p	GAGUGCCUUCUUUUGGAGCGU	0.0232101	-0.411647	0.725199	0.375659	-0.925667	-1.72763	0.612599	-0.573218	NA	NA	NA	-	-0.451229	0.670958	-1.06964	0.930538	0.668899	0.0796202	-0.0987797	0.670958
empty 3' UTR	MIMAT0002828	hsa-miR-519e*	UUCUCCAAAAGGGAGCACUUUC	-0.748466	-1.54041	0.67308	0.56492	-1.49402	-2.90027	0.577921	-0.180633	NA	NA	NA	-	-1.12124	0.527186	-2.22034	0.961568	0.6255	0.0672879	0.192143	0.527186
empty 3' UTR	MIMAT0002829	hsa-miR-519e	AAAGUGCCUCCUUUUAGAGUGU	-0.416103	-1.45991	0.695052	-0.707904	-0.255841	-0.726184	0.656149	-0.547642	NA	NA	NA	-	-0.335972	0.113322	-1.09305	0.518821	0.6756	0.0275089	-0.627773	0.113322
empty 3' UTR	MIMAT0002830	hsa-miR-520f	AAGUGCUUCCUUUUAGAGGGUU	-1.61312	-1.3917	0.619119	-1.55215	-3.1605	-3.37089	0.48715	-3.09953	NA	NA	NA	-	-2.38681	1.09417	-2.3813	1.3995	0.553134	0.0933162	-2.32584	1.09417
empty 3' UTR	MIMAT0002831	hsa-miR-526c	CUCUAGAGGGAAGCGCUUUCUGUU	0.575942	0.297179	0.764993	0.522608	-0.13658	0.00528904	0.664221	-0.189914	NA	NA	NA	-	0.219681	0.503829	0.151234	0.206397	0.714607	0.0712562	0.166347	0.503829
empty 3' UTR	MIMAT0002832	hsa-miR-519c	AAAGUGCAUCUUUUUAGAGGAU	2.95152	3.23962	0.96243	-0.341863	3.27136	5.36232	0.942025	-0.0220154	NA	NA	NA	-	3.11144	0.226167	4.30097	1.50097	0.952227	0.0144283	-0.181939	0.226167
empty 3' UTR	MIMAT0002833	hsa-miR-520a*	CUCCAGAGGGAAGUACUUUCU	-3.7507	-3.23267	0.50356	-1.70342	-3.46499	-4.05597	0.472176	-1.41771	NA	NA	NA	-	-3.60785	0.202027	-3.64432	0.58216	0.487868	0.0221918	-1.56056	0.202027
empty 3' UTR	MIMAT0002834	hsa-miR-520a	AAAGUGCUUCCCUUUGGACUGU	3.31597	3.40023	0.996934	2.24698	1.05246	1.07008	0.750341	-0.0165266	NA	NA	NA	-	2.18421	1.60054	2.23515	1.64766	0.873637	0.174368	1.11523	1.60054
empty 3' UTR	MIMAT0002835	hsa-miR-526b	CUCUUGAGGGAAGCACUUUCUGUU	-0.324638	-0.172589	0.701223	-0.777746	-0.53019	0.603317	0.637949	-0.983298	NA	NA	NA	-	-0.427414	0.145347	0.215364	0.548648	0.669586	0.0447419	-0.880522	0.145347
empty 3' UTR	MIMAT0002836	hsa-miR-526b*	AAAGUGCUUCCUUUUAGAGGC	0.85151	1.00682	0.78564	-0.418646	-0.708666	-0.276009	0.626381	-1.97882	NA	NA	NA	-	0.071422	1.10321	0.365407	0.907099	0.706011	0.112613	-1.19873	1.10321
empty 3' UTR	MIMAT0002837	hsa-miR-519b	AAAGUGCAUCCUUUUAGAGGUUU	2.13477	1.48568	0.889379	-1.30922	2.91229	3.23056	0.907974	-0.5317	NA	NA	NA	-	2.52353	0.549789	2.35812	1.23381	0.898677	0.0131484	-0.920459	0.549789
empty 3' UTR	MIMAT0002838	hsa-miR-525	CUCCAGAGGGAUGCACUUUCU	1.00055	0.976994	0.797039	0.386868	2.99838	5.63981	0.916025	2.3847	NA	NA	NA	-	1.99947	1.41268	3.3084	3.29711	0.856532	0.0841355	1.38578	1.41268
empty 3' UTR	MIMAT0002839	hsa-miR-525*	GAAGGCGCUUCCCUUUAGAGC	-3.09405	-3.15038	0.536554	-0.727951	-3.13198	-3.63587	0.488577	-0.765886	NA	NA	NA	-	-3.11301	0.0268235	-3.39312	0.343292	0.512566	0.0339255	-0.746919	0.0268235
empty 3' UTR	MIMAT0002840	hsa-miR-523	AACGCGCUUCCCUAUAGAGGG	2.07103	3.47675	0.883917	0.783143	2.23525	4.21719	0.847083	0.947368	NA	NA	NA	-	2.15314	0.116124	3.84697	0.52357	0.8655	0.0260454	0.865255	0.116124
empty 3' UTR	MIMAT0002841	hsa-miR-518f*	CUCUAGAGGGAAGCACUUUCUCU	0.663104	0.0127067	0.771464	0.875455	0.546737	1.64221	0.712426	0.759088	NA	NA	NA	-	0.604921	0.0822843	0.827458	1.15223	0.741945	0.0417465	0.817272	0.0822843
empty 3' UTR	MIMAT0002842	hsa-miR-518f	AAAGCGCUUCUCUUUAGAGGA	0.0429875	0.490479	0.726586	0.087285	-0.814567	-0.0501465	0.619617	-0.77027	NA	NA	NA	-	-0.38579	0.606383	0.220166	0.38228	0.673101	0.0756388	-0.341492	0.606383
empty 3' UTR	MIMAT0002843	hsa-miR-520b	AAAGUGCUUCCUUUUAGAGGG	0.416748	0.408392	0.753313	-0.86377	0.416087	0.653183	0.702946	-0.864431	NA	NA	NA	-	0.416417	0.000467154	0.530788	0.173093	0.728129	0.0356145	-0.8641	0.000467154
empty 3' UTR	MIMAT0002844	hsa-miR-518b	CAAAGCGCUCCCCUUUAGAGGU	-0.0781088	0.0224818	0.718132	-0.0743053	0.0833345	-0.00528904	0.679368	0.0871379	NA	NA	NA	-	0.00261285	0.114158	0.00859637	0.0196369	0.69875	0.0274102	0.0064163	0.114158
empty 3' UTR	MIMAT0002845	hsa-miR-526a	CUCUAGAGGGAAGCACUUUCU	0.407309	-0.0508789	0.752626	0.389239	0.0302429	-0.240818	0.67568	0.0121734	NA	NA	NA	-	0.218776	0.266626	-0.145848	0.134307	0.714153	0.0544089	0.200706	0.266626
empty 3' UTR	MIMAT0002846	hsa-miR-520c	AAAGUGCUUCCUUUUAGAGGGUU	0.256341	1.64587	0.741724	-0.912651	-0.927957	0.0646573	0.612455	-2.09695	NA	NA	NA	-	-0.335808	0.837425	0.855261	1.11808	0.677089	0.0914071	-1.5048	0.837425
empty 3' UTR	MIMAT0002847	hsa-miR-518c*	UCUCUGGAGGGAAGCACUUUCUG	3.99595	3.32678	1.06465	3.96303	0.722299	0.334152	0.725366	0.68938	NA	NA	NA	-	2.35913	2.31482	1.83047	2.11611	0.895009	0.239912	2.32621	2.31482
empty 3' UTR	MIMAT0002848	hsa-miR-518c	CAAAGCGCUUCUCUUUAGAGUG	-0.314552	0.0581516	0.701907	-0.432462	0.437507	0.0504552	0.704491	0.319596	NA	NA	NA	-	0.0614772	0.531786	0.0543034	0.00544215	0.703199	0.00182728	-0.0564331	0.531786
empty 3' UTR	MIMAT0002849	hsa-miR-524*	CUACAAAGGGAAGCACUUUCUC	-1.13599	-0.381805	0.648337	-0.0849558	-0.8956	0.400847	0.61449	0.155437	NA	NA	NA	-	-1.0158	0.169983	0.00952138	0.553419	0.631413	0.0239334	0.0352404	0.169983
empty 3' UTR	MIMAT0002850	hsa-miR-524	GAAGGCGCUUCCCUUUGGAGU	-2.78768	-3.81394	0.552679	-0.400868	-1.97626	-2.40604	0.550041	0.410556	NA	NA	NA	-	-2.38197	0.573763	-3.10999	0.995541	0.55136	0.00186557	0.00484378	0.573763
empty 3' UTR	MIMAT0002851	hsa-miR-517*	CCUCUAGAUGGAAGCACUGUCU	-0.0232101	0.254537	0.721952	0.256409	-0.328242	0.662876	0.651296	-0.0486226	NA	NA	NA	-	-0.175726	0.21569	0.458707	0.28874	0.686624	0.0499617	0.103893	0.21569
empty 3' UTR	MIMAT0002852	hsa-miR-517a	AUCGUGCAUCCCUUUAGAGUGUU	-2.25073	-1.61158	0.582118	-0.625874	-0.304318	0.00528904	0.652895	1.32054	NA	NA	NA	-	-1.27752	1.37632	-0.803146	1.1433	0.617507	0.050047	0.347331	1.37632
empty 3' UTR	MIMAT0002853	hsa-miR-519d	CAAAGUGCCUCCCUUUAGAGUGU	-0.814452	-1.56646	0.668801	-1.37692	-0.108472	0	0.666138	-0.670936	NA	NA	NA	-	-0.461462	0.499203	-0.783229	1.10765	0.66747	0.00188313	-1.02393	0.499203
empty 3' UTR	MIMAT0002854	hsa-miR-521	AACGCACUUCCCUUUAGAGUGU	-0.265221	-0.0581516	0.705262	-0.358072	-0.380593	-1.06751	0.647809	-0.473443	NA	NA	NA	-	-0.322907	0.0815798	-0.56283	0.713723	0.676536	0.040625	-0.415757	0.0815798
empty 3' UTR	MIMAT0002855	hsa-miR-520d*	UCUACAAAGGGAAGCCCUUUCUG	-0.795011	-0.0245849	0.670059	-0.46922	-0.324065	0.00528904	0.651575	0.0017258	NA	NA	NA	-	-0.559538	0.333009	-0.00964794	0.0211241	0.660817	0.0130704	-0.233747	0.333009
empty 3' UTR	MIMAT0002856	hsa-miR-520d	AAAGUGCUUCUCUUUGGUGGGUU	-0.453537	-0.442689	0.692542	-1.12778	-1.29473	-0.662876	0.589851	-1.96897	NA	NA	NA	-	-0.874131	0.59481	-0.552783	0.155696	0.641197	0.0726133	-1.54838	0.59481
empty 3' UTR	MIMAT0002857	hsa-miR-517b	UCGUGCAUCCCUUUAGAGUGUU	-2.50735	-3.06344	0.567858	-2.48998	-0.0302429	-0.644051	0.671503	-0.0128693	NA	NA	NA	-	-1.2688	1.75158	-1.85375	1.71077	0.61968	0.0732879	-1.25142	1.75158
empty 3' UTR	MIMAT0002858	hsa-miR-520g	ACAAAGUGCUUCCCUUUAGAGUGU	0.151318	0.500195	0.734233	-0.487102	0.662871	1.35373	0.720959	0.0244513	NA	NA	NA	-	0.407095	0.361723	0.926962	0.603541	0.727596	0.00938605	-0.231325	0.361723
empty 3' UTR	MIMAT0002859	hsa-miR-516-5p	CAUCUGGAGGUAAGAAGCACUUU	-1.11779	0.157682	0.649479	-1.67742	0.771281	2.41652	0.729018	0.211643	NA	NA	NA	-	-0.173252	1.33577	1.2871	1.59724	0.689248	0.0562426	-0.732891	1.33577
empty 3' UTR	MIMAT0002860	hsa-miR-516-3p	UGCUUCCUUUCAGAGGGU	0.754234	0.993177	0.778289	0.626713	1.2409	1.78055	0.764979	1.11338	NA	NA	NA	-	0.997566	0.344123	1.38686	0.556754	0.771634	0.00941164	0.870045	0.344123
empty 3' UTR	MIMAT0002861	hsa-miR-518e	AAAGCGCUUCCCUUCAGAGUGU	-1.31621	-2.58741	0.637142	-0.526946	-0.632876	-1.08931	0.631268	0.156386	NA	NA	NA	-	-0.974542	0.483188	-1.83836	1.05932	0.634205	0.00415414	-0.18528	0.483188
empty 3' UTR	MIMAT0002862	hsa-miR-527	CUGCAAAGGGAAGCCCUUUCU	0.311132	0.298493	0.745662	-0.833916	0.317823	0.201391	0.695899	-0.827225	NA	NA	NA	-	0.314478	0.00473123	0.249942	0.0686619	0.720781	0.0351876	-0.830571	0.00473123
empty 3' UTR	MIMAT0002863	hsa-miR-518a	AAAGCGCUUCCCUUUGCUGGA	-2.15187	-2.11319	0.587707	-1.80161	-0.928088	-0.901807	0.612447	-0.577832	NA	NA	NA	-	-1.53998	0.865345	-1.5075	0.856579	0.600077	0.0174938	-1.18972	0.865345
empty 3' UTR	MIMAT0002864	hsa-miR-518d	CAAAGCGCUUCCCUUUGGAGC	-0.568362	-0.275469	0.684899	0.00492462	-1.54617	-1.64256	0.574839	-0.972885	NA	NA	NA	-	-1.05727	0.691416	-0.959013	0.966677	0.629869	0.0778242	-0.48398	0.691416
empty 3' UTR	MIMAT0002866	hsa-miR-517c	AUCGUGCAUCCUUUUAGAGUGU	-2.57218	-2.37719	0.564311	-0.632194	-1.33692	-0.844918	0.587305	0.603063	NA	NA	NA	-	-1.95455	0.873459	-1.61106	1.08348	0.575808	0.016259	-0.0145654	0.873459
empty 3' UTR	MIMAT0002867	hsa-miR-520h	ACAAAGUGCUUCCCUUUAGAGU	-0.0825821	-0.158985	0.717821	0.170637	-0.381096	-0.627997	0.647776	-0.127877	NA	NA	NA	-	-0.231839	0.211081	-0.393491	0.331642	0.682799	0.0495297	0.0213798	0.211081
empty 3' UTR	MIMAT0002868	hsa-miR-522	AAAAUGGUUCCCUUUAGAGUGUU	-0.642822	-1.73573	0.679988	1.64916	-1.28248	-1.90876	0.590592	1.0095	NA	NA	NA	-	-0.962652	0.452308	-1.82224	0.12235	0.63529	0.0632122	1.32933	0.452308
empty 3' UTR	MIMAT0002869	hsa-miR-519a	AAAGUGCAUCCUUUUAGAGUGUUAC	2.05028	2.52441	0.882146	-1.22093	3.2511	4.73814	0.94007	-0.0201151	NA	NA	NA	-	2.65069	0.849108	3.63128	1.56535	0.911108	0.0409579	-0.620525	0.849108
empty 3' UTR	MIMAT0002870	hsa-miR-499	UUAAGACUUGCAGUGAUGUUUAA	0.848468	0.697504	0.895008	-0.0293237	0.232945	1.5575	0.789915	-0.644847	NA	NA	NA	-	0.540707	0.435241	1.1275	0.60811	0.842462	0.074312	-0.337085	0.435241
empty 3' UTR	MIMAT0002871	hsa-miR-500	AUGCACCUGGGCAAGGAUUCUG	2.20965	1.78829	1.06207	0.0551848	1.99261	3.51766	1.04673	-0.161853	NA	NA	NA	-	2.10113	0.153469	2.65298	1.22285	1.0544	0.0108404	-0.0533342	0.153469
empty 3' UTR	MIMAT0002872	hsa-miR-501	AAUCCUUUGUCCCUGGGUGAGA	-0.480764	-1.25672	0.757264	-0.587026	-1.62164	-1.76914	0.587123	-1.72791	NA	NA	NA	-	-1.0512	0.806724	-1.51293	0.362336	0.672194	0.120308	-1.15747	0.806724
empty 3' UTR	MIMAT0002873	hsa-miR-502	AUCCUUGCUAUCUGGGUGCUA	-0.64196	-0.879997	0.742071	0.348874	-1.4653	-0.0395589	0.601993	-0.474465	NA	NA	NA	-	-1.05363	0.582189	-0.459778	0.594279	0.672032	0.0990501	-0.0627955	0.582189
empty 3' UTR	MIMAT0002874	hsa-miR-503	UAGCAGCGGGAACAGUUCUGCAG	-1.0911	-2.62812	0.701328	0.216715	-2.23501	-3.40745	0.532249	-0.927187	NA	NA	NA	-	-1.66306	0.808861	-3.01779	0.551066	0.616789	0.119557	-0.355236	0.808861
empty 3' UTR	MIMAT0002875	hsa-miR-504	AGACCCUGGUCUGCACUCUAU	4.36671	4.58195	1.39294	0.875402	2.72439	5.3215	1.17673	-0.766916	NA	NA	NA	-	3.54555	1.16129	4.95172	0.522943	1.28484	0.15288	0.0542426	1.16129
empty 3' UTR	MIMAT0002876	hsa-miR-505	GUCAACACUUGCUGGUUUCCUC	3.84098	2.65698	1.04883	4.2795	0.993778	0.67219	0.74584	1.43229	NA	NA	NA	-	2.41738	2.01328	1.66458	1.40346	0.897333	0.214244	2.8559	2.01328
empty 3' UTR	MIMAT0002877	hsa-miR-513	UUCACAGGGAGGUGUCAUUUAU	1.51152	0.392553	0.837388	-0.0505866	2.346	2.87515	0.856757	0.783897	NA	NA	NA	-	1.92876	0.590069	1.63385	1.75546	0.847073	0.0136958	0.366655	0.590069
empty 3' UTR	MIMAT0002878	hsa-miR-506	UAAGGCACCCUUCUGAGUAGA	-0.879636	-1.13457	0.664601	0.734545	-2.07414	-2.42401	0.544549	-0.459956	NA	NA	NA	-	-1.47689	0.84464	-1.77929	0.91177	0.604575	0.08489	0.137295	0.84464
empty 3' UTR	MIMAT0002879	hsa-miR-507	UUUUGCACCUUUUGGAGUGAA	1.03121	-0.226523	0.799405	0.778115	0.923863	1.04853	0.740512	0.670764	NA	NA	NA	-	0.977538	0.0759081	0.411003	0.901599	0.769958	0.0416431	0.72444	0.0759081
empty 3' UTR	MIMAT0002880	hsa-miR-508	UGAUUGUAGCCUUUUGGAGUAGA	0.0360831	0	0.726101	-0.230277	-0.748675	0	0.623817	-1.01504	NA	NA	NA	-	-0.356296	0.554908	0	0	0.674959	0.0723261	-0.622656	0.554908
empty 3' UTR	MIMAT0002881	hsa-miR-509	UGAUUGGUACGUCUGUGGGUAGA	-0.16598	-1.47353	0.712059	0.739579	-1.49848	-1.26392	0.577656	-0.592924	NA	NA	NA	-	-0.832232	0.942222	-1.36872	0.148217	0.644858	0.095037	0.0733274	0.942222
empty 3' UTR	MIMAT0002882	hsa-miR-510	UACUCAGGAGAGUGGCAAUCACA	1.34883	1.19276	0.824325	1.23708	-0.106165	-0.00528904	0.666296	-0.217921	NA	NA	NA	-	0.621333	1.02884	0.593734	0.847146	0.74531	0.111743	0.509578	1.02884
empty 3' UTR	MIMAT0002883	hsa-miR-514	AUUGACACUUCUGUGAGUAG	3.01506	2.53556	0.968359	1.42644	1.28664	0.95147	0.768575	-0.30199	NA	NA	NA	-	2.15085	1.22218	1.74351	1.12012	0.868467	0.141269	0.562223	1.22218
empty 3' UTR	MIMAT0002888	hsa-miR-532	CAUGCCUUGAGUGUAGGACCGU	2.13789	0.0956203	0.889648	3.2248	2.50424	2.27304	0.87077	3.59114	NA	NA	NA	-	2.32106	0.259046	1.18433	1.53967	0.880209	0.0133483	3.40797	0.259046
empty 3' UTR	MIMAT0002890	hsa-miR-299-5p	UGGUUUACCGUCCCACAUACAU	-0.872321	1.40062	0.72836	-0.104351	-0.655197	0.644358	0.662522	0.112773	NA	NA	NA	-	-0.763759	0.153529	1.02249	0.534755	0.695441	0.0465545	0.00421102	0.153529
empty 3' UTR	MIMAT0002891	hsa-miR-18a*	ACUGCCCUAAGUGCUCCUUCU	-0.436164	-2.44961	0.756478	-0.174653	-0.213335	-1.71426	0.728544	0.0481762	NA	NA	NA	-	-0.32475	0.157564	-2.08194	0.519969	0.742511	0.0197519	-0.0632383	0.157564
empty 3' UTR	MIMAT0003150	hsa-miR-455	UAUGUGCCUUUGGACUACAUCG	-0.275782	0.128165	0.777034	-0.551397	-1.26966	0	0.621133	-1.54527	NA	NA	NA	-	-0.772719	0.702776	0.0640825	0.0906263	0.699083	0.110239	-1.04833	0.702776
empty 3' UTR	MIMAT0003161	hsa-miR-493-3p	UGAAGGUCUACUGUGUGCCAG	2.19943	3.19523	1.0607	2.00228	1.01645	3.16016	0.895397	0.819303	NA	NA	NA	-	1.60794	0.836494	3.17769	0.0247967	0.978049	0.116888	1.41079	0.836494
empty 3' UTR	MIMAT0003163	hsa-miR-539	GGAGAAAUUAUCCUUGGUGUGU	-1.69479	-2.62053	0.614251	-0.487444	-0.061382	-0.119778	0.669362	1.14596	NA	NA	NA	-	-0.878084	1.15499	-1.37015	1.7683	0.641807	0.0389692	0.329258	1.15499
empty 3' UTR	MIMAT0003164	hsa-miR-544	AUUCUGCAUUUUUAGCAAGU	2.22601	0.924751	0.897257	1.66979	1.23443	2.04879	0.764472	0.678216	NA	NA	NA	-	1.73022	0.701152	1.48677	0.794815	0.830865	0.0938933	1.17401	0.701152
empty 3' UTR	MIMAT0003165	hsa-miR-545	AUCAGCAAACAUUUAUUGUGUG	-2.91852	-4.47422	0.545735	-1.3857	-2.2267	-3.48906	0.536097	-0.693878	NA	NA	NA	-	-2.57261	0.489191	-3.98164	0.696612	0.540916	0.00681476	-1.03979	0.489191
empty 3' UTR	MIMAT0003180	hsa-miR-487b	AAUCGUACAGGGUCAUCCACUU	-0.503101	-0.336286	0.755141	-0.38432	-0.56746	0.0834733	0.694978	-0.448679	NA	NA	NA	-	-0.53528	0.0455087	-0.126406	0.296815	0.725059	0.0425417	-0.416499	0.0455087
empty 3' UTR	MIMAT0003214	hsa-miR-551a	GCGACCCACUCUUGGUUUCCA	1.55613	4.23587	0.841006	0.108124	2.6154	3.57315	0.880752	1.1674	NA	NA	NA	-	2.08576	0.749022	3.90451	0.468615	0.860879	0.0281045	0.637762	0.749022
empty 3' UTR	MIMAT0003215	hsa-miR-552	AACAGGUGACUGGUUAGACAA	-4.41782	-2.97376	0.472117	-0.896264	-3.50312	-4.42694	0.470334	0.0184419	NA	NA	NA	-	-3.96047	0.646795	-3.70035	1.02755	0.471226	0.0012608	-0.438911	0.646795
empty 3' UTR	MIMAT0003216	hsa-miR-553	AAAACGGUGAGAUUUUGUUUU	-0.958325	-0.0127067	0.659566	0.91774	-1.32232	-1.58702	0.588185	0.553746	NA	NA	NA	-	-1.14032	0.257383	-0.799862	1.11321	0.623875	0.0504741	0.735743	0.257383
empty 3' UTR	MIMAT0003217	hsa-miR-554	GCUAGUCCUGACUCAGCCAGU	-0.982572	0.789597	0.658022	-0.376969	-0.458831	-1.06893	0.642634	0.146772	NA	NA	NA	-	-0.720702	0.370341	-0.139666	1.31418	0.650328	0.0108813	-0.115098	0.370341
empty 3' UTR	MIMAT0003218	hsa-miR-92b	UAUUGCACUCGUCCCGGCCUC	-0.520387	0	0.669067	0.150473	-0.00781521	0	0.77018	0.663045	NA	NA	NA	-	-0.264101	0.362443	0	0	0.719624	0.0714972	0.406759	0.362443
empty 3' UTR	MIMAT0003219	hsa-miR-555	AGGGUAAGCUGAACCUCUGAU	-2.24906	-1.88533	0.582212	0.661236	-2.04956	-4.32962	0.545923	0.860738	NA	NA	NA	-	-2.14931	0.14107	-3.10748	1.72838	0.564067	0.0256604	0.760987	0.14107
empty 3' UTR	MIMAT0003220	hsa-miR-556	GAUGAGCUCAUUGUAAUAUG	0.443491	2.14044	0.755262	0.414394	1.17885	1.82018	0.760128	1.14976	NA	NA	NA	-	0.811172	0.519981	1.98031	0.226455	0.757695	0.00344062	0.782076	0.519981
empty 3' UTR	MIMAT0003221	hsa-miR-557	GUUUGCACGGGUGGGCCUUGUCU	-1.33682	-0.26078	0.635874	-0.383009	0.328503	0	0.696662	1.28232	NA	NA	NA	-	-0.50416	1.17756	-0.13039	0.184399	0.666268	0.0429833	0.449653	1.17756
empty 3' UTR	MIMAT0003222	hsa-miR-558	UGAGCUGCUGUACCAAAAU	-0.829691	-0.0224818	0.667817	-0.663077	0.77573	0.106453	0.72935	0.942344	NA	NA	NA	-	-0.0269802	1.1352	0.0419855	0.0911705	0.698584	0.0435108	0.139633	1.1352
empty 3' UTR	MIMAT0003223	hsa-miR-559	UAAAGUAAAUAUGCACCAAAA	0.762855	2.22831	0.778937	-0.303125	1.4974	0.676823	0.785364	0.431424	NA	NA	NA	-	1.13013	0.519404	1.45257	1.09707	0.782151	0.00454436	0.0641496	0.519404
empty 3' UTR	MIMAT0003224	hsa-miR-560	GCGUGCGCCGGCCGGCCGCC	1.08342	-0.0956203	0.803448	0.842888	1.54444	-0.334152	0.789161	1.30391	NA	NA	NA	-	1.31393	0.325992	-0.214886	0.168667	0.796305	0.0101026	1.0734	0.325992
empty 3' UTR	MIMAT0003225	hsa-miR-561	CAAAGUUUAAGAUCCUUGAAGU	1.09017	1.83824	0.803972	1.18077	1.21869	0.409606	0.763239	1.30929	NA	NA	NA	-	1.15443	0.0908784	1.12392	1.01019	0.783606	0.0288031	1.24503	0.0908784
empty 3' UTR	MIMAT0003226	hsa-miR-562	AAAGUAGCUGUACCAUUUGC	-1.16978	-2.30504	0.646224	1.50165	-1.81765	-4.56798	0.559059	0.853769	NA	NA	NA	-	-1.49371	0.458118	-3.43651	1.60014	0.602641	0.0616348	1.17771	0.458118
empty 3' UTR	MIMAT0003227	hsa-miR-563	AGGUUGACAUACGUUUCCC	-0.448711	0	0.692865	-0.389682	0.520629	0	0.710521	0.579658	NA	NA	NA	-	0.0359588	0.685427	0	0	0.701693	0.0124848	0.0949882	0.685427
empty 3' UTR	MIMAT0003228	hsa-miR-564	AGGCACGGUGUCAGCAGGC	-2.83327	-4.11679	0.550249	-1.61275	-1.27775	-2.73227	0.590879	-0.0572329	NA	NA	NA	-	-2.05551	1.09992	-3.42453	0.979003	0.570564	0.0287293	-0.834993	1.09992
empty 3' UTR	MIMAT0003229	hsa-miR-565	GGCUGGCUCGCGAUGUCUGUUU	-0.100502	0.0245849	0.716579	-0.705858	1.40877	0.33868	0.77826	0.803416	NA	NA	NA	-	0.654134	1.06722	0.181632	0.222098	0.747419	0.0436145	0.0487791	1.06722
empty 3' UTR	MIMAT0003230	hsa-miR-566	GGGCGCCUGUGAUCCCAAC	0.399682	-0.51069	0.752071	-0.378141	2.06993	0.231389	0.832846	1.29211	NA	NA	NA	-	1.23481	1.18104	-0.139651	0.52473	0.792459	0.0571166	0.456983	1.18104
empty 3' UTR	MIMAT0003231	hsa-miR-567	AGUAUGUUCUUCCAGGACAGAAC	0.3324	0.172589	0.747196	0.548694	0.310616	-0.603317	0.695385	0.52691	NA	NA	NA	-	0.321508	0.0154037	-0.215364	0.548648	0.721291	0.036636	0.537802	0.0154037
empty 3' UTR	MIMAT0003232	hsa-miR-568	AUGUAUAAAUGUAUACACAC	0.827759	0.527483	0.783839	0.465377	2.33193	1.5978	0.855522	1.96954	NA	NA	NA	-	1.57984	1.06361	1.06264	0.756832	0.81968	0.0506871	1.21746	1.06361
empty 3' UTR	MIMAT0003233	hsa-miR-551b	GCGACCCAUACUUGGUUUCAG	2.20751	3.61856	0.895654	1.19955	1.97368	1.94884	0.824667	0.965721	NA	NA	NA	-	2.09059	0.165343	2.7837	1.18067	0.860161	0.0501951	1.08264	0.165343
empty 3' UTR	MIMAT0003234	hsa-miR-569	AGUUAAUGAAUCCUGGAAAGU	1.55623	1.03385	0.841014	1.2426	1.58101	0.0264452	0.792125	1.26738	NA	NA	NA	-	1.56862	0.0175219	0.530145	0.71234	0.81657	0.03457	1.25499	0.0175219
empty 3' UTR	MIMAT0003235	hsa-miR-570	GAAAACAGCAAUUACCUUUGCA	-1.89801	-2.82762	0.602304	0.517511	-0.740257	-3.66433	0.624356	1.67527	NA	NA	NA	-	-1.31914	0.818658	-3.24598	0.591643	0.61333	0.0155927	1.09639	0.818658
empty 3' UTR	MIMAT0003236	hsa-miR-571	UGAGUUGGCCAUCUGAGUGAG	0.450251	-1.48471	0.772366	-0.607415	1.48943	-0.585216	0.833125	0.431762	NA	NA	NA	-	0.969839	0.734809	-1.03496	0.636039	0.802745	0.0429632	-0.0878265	0.734809
empty 3' UTR	MIMAT0003237	hsa-miR-572	GUCCGCUCGGCGGUGGCCCA	-0.391233	-1.87358	0.68937	-0.268439	0.877262	-1.33334	0.769683	1.00006	NA	NA	NA	-	0.243014	0.896961	-1.60346	0.382008	0.729526	0.0567901	0.365809	0.896961
empty 3' UTR	MIMAT0003238	hsa-miR-573	CUGAAGUGAUGUGUAACUGAUCAG	2.2933	0.995986	0.990734	-0.243908	3.23076	0.804051	1.04366	0.693556	NA	NA	NA	-	2.76203	0.662887	0.900019	0.135719	1.01719	0.0374217	0.224824	0.662887
empty 3' UTR	MIMAT0003239	hsa-miR-574	CACGCUCAUGCACACACCCAC	1.05925	1.91931	0.838597	-0.851934	1.99386	1.51417	0.889312	0.0826734	NA	NA	NA	-	1.52655	0.660867	1.71674	0.286472	0.863955	0.0358608	-0.38463	0.660867
empty 3' UTR	MIMAT0003240	hsa-miR-575	GAGCCAGUUGGACAGGAGC	0.706957	-2.62524	0.799621	0.0416579	0.941333	-2.44834	0.77609	0.276034	NA	NA	NA	-	0.824145	0.165729	-2.53679	0.125083	0.787856	0.0166389	0.158846	0.165729
empty 3' UTR	MIMAT0003241	hsa-miR-576	AUUCUAAUUUCUCCACGUCUUUG	0.567969	0	0.784747	-0.695225	1.64735	0	0.850323	0.384159	NA	NA	NA	-	1.10766	0.76324	0	0	0.817535	0.0463694	-0.155533	0.76324
empty 3' UTR	MIMAT0003242	hsa-miR-577	UAGAUAAAAUAUUGGUACCUG	1.19638	0.169146	0.854278	-0.0432218	2.2616	0.993008	0.92066	1.022	NA	NA	NA	-	1.72899	0.753227	0.581077	0.582558	0.887469	0.0469391	0.48939	0.753227
empty 3' UTR	MIMAT0003243	hsa-miR-578	CUUCUUGUGCUCUAGGAUUGU	1.11178	-1.14215	0.84457	-0.0211111	2.43129	-0.128663	0.941096	1.29839	NA	NA	NA	-	1.77153	0.933029	-0.635405	0.716642	0.892833	0.0682539	0.63864	0.933029
empty 3' UTR	MIMAT0003244	hsa-miR-579	AUUCAUUUGGUAUAAACCGCGAU	1.3694	0.144947	0.874481	0.306298	2.47942	0.783219	0.946975	1.41632	NA	NA	NA	-	1.92441	0.784902	0.464083	0.451327	0.910728	0.0512608	0.861307	0.784902
empty 3' UTR	MIMAT0003245	hsa-miR-580	UUGAGAAUGAUGAAUCAUUAGG	1.0028	-0.76967	0.832226	0.53824	0.00845878	-2.19091	0.687849	-0.456097	NA	NA	NA	-	0.505628	0.703103	-1.48029	1.00497	0.760038	0.10209	0.0410714	0.703103
empty 3' UTR	MIMAT0003246	hsa-miR-581	UCUUGUGUUCUCUAGAUCAGU	2.24054	2.08868	0.983697	0.661701	2.03369	0.462113	0.893908	0.45485	NA	NA	NA	-	2.13712	0.146266	1.2754	1.15016	0.938802	0.0634908	0.558276	0.146266
empty 3' UTR	MIMAT0003247	hsa-miR-582	UUACAGUUGUUCAACCAGUUACU	0.266909	0.0325368	0.75347	1.07074	0.224034	0.732814	0.707305	1.02786	NA	NA	NA	-	0.245471	0.0303173	0.382675	0.495171	0.730387	0.0326441	1.0493	0.0303173
empty 3' UTR	MIMAT0003248	hsa-miR-583	CAAAGAGGAAGGUCCCAUUAC	-0.313798	0.0241079	0.696619	-0.540567	0.705959	1.43179	0.752812	0.479191	NA	NA	NA	-	0.19608	0.721077	0.727951	0.995384	0.724715	0.0397341	-0.0306881	0.721077
empty 3' UTR	MIMAT0003249	hsa-miR-584	UUAUGGUUUGCCUGGGACUGAG	-0.361425	-1.09222	0.692151	0.246041	-0.312024	-0.890121	0.65991	0.295442	NA	NA	NA	-	-0.336725	0.0349319	-0.991168	0.142902	0.676031	0.0227978	0.270742	0.0349319
empty 3' UTR	MIMAT0003250	hsa-miR-585	UGGGCGUAUCUGUAUGCUA	-5.10881	-5.29442	0.364474	-1.34098	-5.65838	-5.61537	0.330422	-1.89055	NA	NA	NA	-	-5.38359	0.388605	-5.45489	0.226947	0.347448	0.0240786	-1.61577	0.388605
empty 3' UTR	MIMAT0003251	hsa-miR-548a	CAAAACUGGCAAUUACUUUUGC	1.75993	0.0508789	0.857736	1.38796	0.837423	-0.231389	0.733978	0.465452	NA	NA	NA	-	1.29868	0.65231	-0.0902552	0.199594	0.795857	0.0875097	0.926705	0.65231
empty 3' UTR	MIMAT0003252	hsa-miR-586	UAUGCAUUGUAUUUUUAGGUCC	1.88252	0.874481	0.93725	1.05454	1.31506	1.03767	0.814539	0.487077	NA	NA	NA	-	1.59879	0.401254	0.956076	0.115392	0.875895	0.0867699	0.770806	0.401254
empty 3' UTR	MIMAT0003253	hsa-miR-587	UUUCCAUAGGUGAUGAGUCAC	-0.688432	-0.0482158	0.66224	-0.0256223	-0.614545	0	0.634579	0.0482646	NA	NA	NA	-	-0.651489	0.0522459	-0.0241079	0.0340937	0.648409	0.0195587	0.0113211	0.0522459
empty 3' UTR	MIMAT0003254	hsa-miR-548b	CAAGAACCUCAGUUGCUUUUGU	2.13275	1.26718	0.889206	0.663328	1.7032	2.60992	0.802112	0.233776	NA	NA	NA	-	1.91797	0.303739	1.93855	0.949464	0.845659	0.061585	0.448552	0.303739
empty 3' UTR	MIMAT0003255	hsa-miR-588	UUGGCCACAAUGGGUUAGAAC	-0.597796	-0.663612	0.670398	-0.838927	-0.739552	0.015233	0.624398	-0.980683	NA	NA	NA	-	-0.668674	0.100237	-0.32419	0.480016	0.647398	0.0325268	-0.909805	0.100237
empty 3' UTR	MIMAT0003256	hsa-miR-589	UCAGAACAAAUGCCGGUUCCCAGA	1.36967	1.0188	0.874513	0.420912	0.184803	-0.108273	0.703723	-0.763952	NA	NA	NA	-	0.777235	0.837826	0.455261	0.796958	0.789118	0.120766	-0.17152	0.837826
empty 3' UTR	MIMAT0003257	hsa-miR-550	UGUCUUACUCCCUCAGGCACAU	-0.85413	-0.608919	0.666241	0.637387	-0.590572	-2.11623	0.634012	0.900945	NA	NA	NA	-	-0.722351	0.186364	-1.36257	1.06583	0.650126	0.02279	0.769166	0.186364
empty 3' UTR	MIMAT0003258	hsa-miR-590	GAGCUUAUUCAUAAAAGUGCAG	0.0761233	0.0429369	0.734298	0	-0.505495	-0.173077	0.643596	-0.581619	NA	NA	NA	-	-0.214686	0.411267	-0.0650701	0.152745	0.688947	0.0641359	-0.290809	0.411267
empty 3' UTR	MIMAT0003259	hsa-miR-591	AGACCAUGGGUUCUCAUUGU	2.08817	2.59847	0.963654	0.0835541	0.682423	1.69222	0.750523	-1.32219	NA	NA	NA	-	1.38529	0.99401	2.14534	0.64082	0.857089	0.150707	-0.619317	0.99401
empty 3' UTR	MIMAT0003260	hsa-miR-592	UUGUGUCAAUAUGCGAUGAUGU	-1.59637	-1.72418	0.585795	-0.25775	-1.33894	-1.00699	0.577806	-0.000318755	NA	NA	NA	-	-1.46765	0.182032	-1.36558	0.507126	0.5818	0.00564916	-0.129035	0.182032
empty 3' UTR	MIMAT0003261	hsa-miR-593	AGGCACCAGCCAGGCAUUGCUCAGC	1.74929	2.62133	0.920532	0.405576	2.68822	3.46184	0.972907	1.34451	NA	NA	NA	-	2.21875	0.663924	3.04159	0.594327	0.946719	0.0370343	0.875041	0.663924
empty 3' UTR	MIMAT0003263	hsa-miR-595	GAAGUGUGCCGUGGUGUGUCU	-0.638981	-0.0241079	0.666678	0.0563718	-0.0428582	-0.0888661	0.683297	0.652495	NA	NA	NA	-	-0.34092	0.421523	-0.056487	0.045791	0.674988	0.0117511	0.354433	0.421523
empty 3' UTR	MIMAT0003264	hsa-miR-596	AAGCCUGCCCGGCUCCUCGGG	0.122789	0.0403817	0.738942	-0.662719	0.939188	0.234563	0.775875	0.153679	NA	NA	NA	-	0.530988	0.577281	0.137472	0.137307	0.757408	0.0261152	-0.25452	0.577281
empty 3' UTR	MIMAT0003265	hsa-miR-597	UGUGUCACUCGAUGACCACUGU	-2.46005	-1.00401	0.521281	0.709407	-3.59394	-3.41507	0.43159	-0.424481	NA	NA	NA	-	-3.02699	0.80178	-2.20954	1.70487	0.476436	0.0634215	0.142463	0.80178
empty 3' UTR	MIMAT0003266	hsa-miR-598	UACGUCAUCGUUGUCAUCGUCA	-0.941476	-2.81919	0.639983	-0.912913	-0.74491	-2.21719	0.623966	-0.716347	NA	NA	NA	-	-0.843193	0.138993	-2.51819	0.425683	0.631974	0.0113264	-0.81463	0.138993
empty 3' UTR	MIMAT0003267	hsa-miR-599	GUUGUGUCAGUUUAUCAAAC	-0.947515	0	0.639461	0.0589688	-0.213658	0	0.668363	0.792826	NA	NA	NA	-	-0.580587	0.518916	0	0	0.653912	0.0204362	0.425898	0.518916
empty 3' UTR	MIMAT0003268	hsa-miR-600	ACUUACAGACAAGAGCCUUGCUC	0.724624	1.69182	0.801532	-0.269418	0.731557	1.43076	0.755309	-0.262486	NA	NA	NA	-	0.72809	0.00490225	1.56129	0.184597	0.77842	0.0326845	-0.265952	0.00490226
empty 3' UTR	MIMAT0003269	hsa-miR-601	UGGUCUAGGAUUGUUGGAGGAG	-1.55089	-2.81576	0.589405	-0.0622084	-0.615998	-1.69769	0.63446	0.872684	NA	NA	NA	-	-1.08344	0.661069	-2.25672	0.790592	0.611932	0.0318589	0.405238	0.661069
empty 3' UTR	MIMAT0003270	hsa-miR-602	GACACGGGCGACAGCUGCGGCCC	-0.157347	0.128519	0.711499	-0.96046	0.503571	0.631333	0.733354	-0.299542	NA	NA	NA	-	0.173112	0.46734	0.379926	0.355543	0.722427	0.0154539	-0.630001	0.46734
empty 3' UTR	MIMAT0003271	hsa-miR-603	CACACACUGCAAUUACUUUUGC	0.943797	1.35517	0.825619	0.111639	1.02395	1.6137	0.78443	0.191792	NA	NA	NA	-	0.983874	0.0566767	1.48443	0.182814	0.805025	0.029125	0.151716	0.0566767
empty 3' UTR	MIMAT0003272	hsa-miR-604	AGGCUGCGGAAUUCAGGAC	-1.52141	-1.18864	0.591757	-1.95831	-1.74667	-2.07652	0.548114	-2.18357	NA	NA	NA	-	-1.63404	0.159284	-1.63258	0.627828	0.569935	0.0308603	-2.07094	0.159284
empty 3' UTR	MIMAT0003273	hsa-miR-605	UAAAUCCCAUGGUGCCUUCUCCU	0.606356	0.0212754	0.788827	0.712888	-0.00845878	-0.0766514	0.686345	0.0980729	NA	NA	NA	-	0.298949	0.43474	-0.027688	0.0692447	0.737586	0.0724658	0.40548	0.43474
empty 3' UTR	MIMAT0003274	hsa-miR-606	AAACUACUGAAAAUCAAAGAU	0.0474423	0.0446402	0.731459	0.0474423	0.424275	0.557266	0.725869	0.424275	NA	NA	NA	-	0.235859	0.266461	0.300953	0.362481	0.728664	0.00395248	0.235859	0.266461
empty 3' UTR	MIMAT0003275	hsa-miR-607	GUUCAAAUCCAGAUCUAUAAC	0.706729	-0.0403817	0.799596	0.192826	0.740467	0	0.75618	0.226563	NA	NA	NA	-	0.723598	0.0238558	-0.0201908	0.0285542	0.777888	0.0307	0.209694	0.0238558
empty 3' UTR	MIMAT0003276	hsa-miR-608	AGGGGUGGUGUUGGGACAGCUCCGU	-1.22026	-0.127975	0.616328	-0.233459	-0.851194	0.240908	0.615444	0.135609	NA	NA	NA	-	-1.03573	0.26097	0.0564668	0.26084	0.615886	0.00062536	-0.0489252	0.26097
empty 3' UTR	MIMAT0003277	hsa-miR-609	AGGGUGUUUCUCUCAUCUCU	-4.27996	-8.6223	0.407658	-0.825112	-4.96092	-7.76522	0.361626	-1.50607	NA	NA	NA	-	-4.62044	0.481507	-8.19376	0.606045	0.384642	0.0325495	-1.16559	0.481507
empty 3' UTR	MIMAT0003278	hsa-miR-610	UGAGCUAAAUGUGUGCUGGGA	0.0444692	0.514524	0.731165	0.047119	-0.126906	0.143019	0.675907	-0.124256	NA	NA	NA	-	-0.0412184	0.121181	0.328771	0.262694	0.703536	0.0390733	-0.0385686	0.121181
empty 3' UTR	MIMAT0003279	hsa-miR-611	GCGAGGACCCCUCGGGGUCUGAC	0.549062	0.503041	0.782745	0.0550901	-0.383077	-0.015233	0.653871	-0.877049	NA	NA	NA	-	0.0829927	0.659122	0.243904	0.366475	0.718308	0.0911275	-0.41098	0.659122
empty 3' UTR	MIMAT0003280	hsa-miR-612	GCUGGGCAGGGCUUCUGAGCUCCUU	-0.892166	-2.78742	0.644261	-0.887361	-0.772975	-1.87704	0.621704	-0.76817	NA	NA	NA	-	-0.83257	0.0842808	-2.33223	0.643735	0.632982	0.0159502	-0.827765	0.0842808
empty 3' UTR	MIMAT0003281	hsa-miR-613	AGGAAUGUUCCUUCUUUGCC	-2.77623	-4.62477	0.499484	0.118903	-2.86604	-3.79722	0.474212	0.0290899	NA	NA	NA	-	-2.82113	0.0635075	-4.21099	0.585167	0.486848	0.0178702	0.0739965	0.0635075
empty 3' UTR	MIMAT0003282	hsa-miR-614	GAACGCCUGUUCUUGCCAGGUGG	1.18176	0.76967	0.852593	-0.415083	1.24884	1.93943	0.807591	-0.348006	NA	NA	NA	-	1.2153	0.0474305	1.35455	0.827147	0.830092	0.0318214	-0.381544	0.0474305
empty 3' UTR	MIMAT0003283	hsa-miR-615	UCCGAGCCUGGGUCUCCCUCU	-0.0673496	0	0.720203	-0.756208	0.670998	1.14949	0.749414	-0.0178606	NA	NA	NA	-	0.301824	0.522091	0.574747	0.812814	0.734808	0.0206554	-0.387034	0.522091
empty 3' UTR	MIMAT0003284	hsa-miR-616	ACUCAAAACCCUUCAGUGACUU	0.189726	-0.267882	0.745655	0.660054	-0.511383	-0.357143	0.643106	-0.0410556	NA	NA	NA	-	-0.160829	0.495759	-0.312513	0.0631172	0.69438	0.0725127	0.309499	0.495759
empty 3' UTR	MIMAT0003285	hsa-miR-548c	CAAAAAUCUCAAUUACUUUUGC	1.50412	0.26078	0.836789	0.709168	2.04642	2.46116	0.830841	1.25148	NA	NA	NA	-	1.77527	0.38347	1.36097	1.5559	0.833815	0.00420599	0.980322	0.38347
empty 3' UTR	MIMAT0003286	hsa-miR-617	AGACUUCCCAUUUGAAGGUGGC	-0.0316914	0.247849	0.72368	-0.509745	-0.160702	0.168246	0.672958	-0.638756	NA	NA	NA	-	-0.0961969	0.0912245	0.208047	0.0562877	0.698319	0.0358664	-0.574251	0.0912245
empty 3' UTR	MIMAT0003287	hsa-miR-618	AAACUCUACUUGUCCUUCUGAGU	0.596721	0.117784	0.787801	-0.183911	0.44961	0	0.728252	-0.331022	NA	NA	NA	-	0.523165	0.104023	0.058892	0.0832859	0.758027	0.0421074	-0.257466	0.104023
empty 3' UTR	MIMAT0003288	hsa-miR-619	GACCUGGACAUGUUUGUGCCCAGU	-1.32984	0.0308135	0.607271	-0.379009	-1.50633	-0.240908	0.565426	-0.555497	NA	NA	NA	-	-1.41809	0.124796	-0.105047	0.192136	0.586349	0.0295892	-0.467253	0.124796
empty 3' UTR	MIMAT0003289	hsa-miR-620	AUGGAGAUAGAUAUAGAAAU	0.815085	-0.870589	0.811387	0.836884	0.274912	-0.455337	0.711976	0.296711	NA	NA	NA	-	0.544999	0.38196	-0.662963	0.293628	0.761682	0.0702945	0.566797	0.38196
empty 3' UTR	MIMAT0003290	hsa-miR-621	GGCUAGCAACAGCGCUUACCU	-0.504691	0.0320211	0.678884	-0.0832941	0.156572	0.902665	0.701158	0.577969	NA	NA	NA	-	-0.174059	0.467584	0.467343	0.615638	0.690021	0.0157501	0.247338	0.467584
empty 3' UTR	MIMAT0003291	hsa-miR-622	ACAGUCUGCUGAGGUUGGAGC	-0.130118	-0.169146	0.714121	0.140156	-1.49056	-1.09534	0.566581	-1.22028	NA	NA	NA	-	-0.810339	0.961977	-0.632245	0.654921	0.640351	0.104327	-0.540064	0.961977
empty 3' UTR	MIMAT0003292	hsa-miR-623	AUCCCUUGCAGGGGCUGUUGGGU	0.204791	-0.868437	0.747174	-0.1272	0.437176	0.108273	0.727081	0.105184	NA	NA	NA	-	0.320983	0.164321	-0.380082	0.690638	0.737128	0.0142073	-0.011008	0.164321
empty 3' UTR	MIMAT0003293	hsa-miR-624	UAGUACCAGUACCUUGUGUUCA	1.84695	2.43853	0.932758	0.0459884	1.25988	2.04464	0.808745	-0.54108	NA	NA	NA	-	1.55341	0.41512	2.24159	0.278523	0.870751	0.0876903	-0.247546	0.41512
empty 3' UTR	MIMAT0003294	hsa-miR-625	AGGGGGAAAGUUCUAUAGUCCU	-3.85471	-6.25928	0.431764	-0.55892	-4.36844	-5.10558	0.390437	-1.07266	NA	NA	NA	-	-4.11158	0.363266	-5.68243	0.815785	0.4111	0.0292222	-0.815788	0.363266
empty 3' UTR	MIMAT0003295	hsa-miR-626	AGCUGUCUGAAAAUGUCUU	-0.285774	0	0.699261	0.0903651	-0.161383	0.433245	0.672898	0.214756	NA	NA	NA	-	-0.223579	0.087958	0.216623	0.30635	0.68608	0.0186414	0.152561	0.087958
empty 3' UTR	MIMAT0003296	hsa-miR-627	GUGAGUCUCUAAGAAAAGAGGA	-0.182876	-0.0212754	0.70905	0.0593423	1.17999	0.0676076	0.800429	1.42221	NA	NA	NA	-	0.498559	0.963695	0.0231661	0.0628498	0.754739	0.0646148	0.740778	0.963695
empty 3' UTR	MIMAT0003297	hsa-miR-628	UCUAGUAAGAGUGGCAGUCG	0.0316914	1.1305	0.729904	0	1.14952	0.0888661	0.797279	1.11783	NA	NA	NA	-	0.590608	0.790427	0.609685	0.736549	0.763592	0.0476418	0.558917	0.790427
empty 3' UTR	MIMAT0003298	hsa-miR-629	GUUCUCCCAACGUAAGCCCAGC	-1.24381	-1.77714	0.614371	-0.786238	-0.270822	-2.76524	0.663438	0.186751	NA	NA	NA	-	-0.757317	0.688008	-2.27119	0.698689	0.638904	0.0346957	-0.299743	0.688008
empty 3' UTR	MIMAT0003299	hsa-miR-630	AGUAUUCUGUACCAGGGAAGGU	0.658896	3.72233	0.794446	0.201575	1.0313	1.30314	0.785176	0.573976	NA	NA	NA	-	0.845097	0.263327	2.51273	1.71063	0.789811	0.00655462	0.387776	0.263327
empty 3' UTR	MIMAT0003300	hsa-miR-631	AGACCUGGCCCAGACCUCAGC	1.46695	0.870589	0.886082	0.461893	2.33368	0.455337	0.929285	1.32862	NA	NA	NA	-	1.90031	0.612867	0.662963	0.293628	0.907684	0.0305494	0.895256	0.612867
empty 3' UTR	MIMAT0003301	hsa-miR-33b	GUGCAUUGCUGUUGCAUUGCA	1.44608	0.448238	0.908096	0.634129	1.90583	0.487671	0.891484	1.09388	NA	NA	NA	-	1.67596	0.325095	0.467954	0.0278835	0.89979	0.0117462	0.864005	0.325095
empty 3' UTR	MIMAT0003302	hsa-miR-632	GUGUCUGCUUCCUGUGGGA	-2.25308	-1.72848	0.536063	-1.03099	-2.35851	-4.23628	0.506397	-1.13642	NA	NA	NA	-	-2.3058	0.0745532	-2.98238	1.77328	0.52123	0.0209769	-1.0837	0.0745532
empty 3' UTR	MIMAT0003303	hsa-miR-633	CUAAUAGUAUCUACCACAAUAAA	0.696761	1.82736	0.79852	-0.6522	0.896011	0.248905	0.771552	-0.452949	NA	NA	NA	-	0.796386	0.140892	1.03813	1.11613	0.785036	0.0190692	-0.552574	0.140892
empty 3' UTR	MIMAT0003304	hsa-miR-634	AACCAGCACCCCAACUUUGGAC	2.20573	2.84088	0.979082	0.276481	3.4852	2.3274	1.07858	1.55595	NA	NA	NA	-	2.84547	0.90472	2.58414	0.36309	1.02883	0.0703589	0.916215	0.90472
empty 3' UTR	MIMAT0003305	hsa-miR-635	ACUUGGGCACUGAAACAAUGUCC	-2.02466	-2.41948	0.552863	-0.318565	-1.81917	-3.84022	0.542996	-0.113078	NA	NA	NA	-	-1.92191	0.145301	-3.12985	1.00462	0.54793	0.00697645	-0.215822	0.145301
empty 3' UTR	MIMAT0003306	hsa-miR-636	UGUGCUUGCUCGUCCCGCCCGCAG	-1.24019	-1.65482	0.614671	-1.05677	-0.358145	-1.6137	0.655984	-0.174726	NA	NA	NA	-	-0.799167	0.623699	-1.63426	0.0290749	0.635328	0.0292126	-0.615748	0.623699
empty 3' UTR	MIMAT0003307	hsa-miR-637	ACUGGGGGCUUUCGGGCUCUGCGU	-1.01647	-0.275803	0.633533	-0.437322	-1.00081	-2.48938	0.603645	-0.421662	NA	NA	NA	-	-1.00864	0.011073	-1.38259	1.56523	0.618589	0.0211338	-0.429492	0.011073
empty 3' UTR	MIMAT0003308	hsa-miR-638	AGGGAUCGCGGGCGGGUGGCGGCCU	-0.562406	-0.829523	0.673611	-0.269703	-0.475173	-0.0676076	0.646126	-0.18247	NA	NA	NA	-	-0.51879	0.0616829	-0.448565	0.538755	0.659869	0.0194347	-0.226087	0.0616829
empty 3' UTR	MIMAT0003309	hsa-miR-639	AUCGCUGCGGUUGCGAGCGCUGU	-1.56763	-1.45727	0.588073	-0.0893763	-1.65669	-1.56879	0.554532	-0.178437	NA	NA	NA	-	-1.61216	0.0629756	-1.51303	0.0788533	0.571303	0.0237172	-0.133907	0.0629756
empty 3' UTR	MIMAT0003310	hsa-miR-640	AUGAUCCAGGAACCUGCCUCU	0.726761	0.843126	0.801763	0.155774	1.35138	1.43437	0.818376	0.780391	NA	NA	NA	-	1.03907	0.441671	1.13875	0.418072	0.81007	0.011747	0.468083	0.441671
empty 3' UTR	MIMAT0003311	hsa-miR-641	AAAGACAUAGGAUAGAGUCACCUC	-0.997204	1.05172	0.635183	-0.104243	-1.13566	0.491004	0.593204	-0.242699	NA	NA	NA	-	-1.06643	0.0979035	0.771364	0.396489	0.614194	0.0296839	-0.173471	0.0979035
empty 3' UTR	MIMAT0003312	hsa-miR-642	GUCCCUCUCCAAAUGUGUCUUG	2.03064	1.43838	0.956194	1.33504	1.81431	1.82239	0.868891	1.11871	NA	NA	NA	-	1.92247	0.152967	1.63039	0.271537	0.912543	0.0617325	1.22687	0.152967
empty 3' UTR	MIMAT0003313	hsa-miR-643	ACUUGUAUGCUAGCUCAGGUAG	0.0905195	1.43599	0.735728	0.0789257	-0.180631	0.698304	0.671225	-0.192225	NA	NA	NA	-	-0.0450558	0.191732	1.06715	0.521622	0.703476	0.0456105	-0.0566496	0.191732
empty 3' UTR	MIMAT0003314	hsa-miR-644	AGUGUGGCUUUCUUAGAGC	-2.38184	-2.91851	0.526818	-1.01539	-1.74837	-1.19469	0.547994	-0.38191	NA	NA	NA	-	-2.06511	0.447938	-2.0566	1.21893	0.537406	0.0149735	-0.69865	0.447938
empty 3' UTR	MIMAT0003315	hsa-miR-645	UCUAGGCUGGUACUGCUGA	1.02819	0.868437	0.835087	0.0429675	0.778645	0.801561	0.759925	-0.206581	NA	NA	NA	-	0.903419	0.176457	0.834999	0.0472883	0.797506	0.0531475	-0.0818066	0.176457
empty 3' UTR	MIMAT0003316	hsa-miR-646	AAGCAGCUGCCUCUGAGGC	-0.558731	-0.535428	0.673946	0.97461	-0.468683	0	0.646669	1.06466	NA	NA	NA	-	-0.513707	0.0636737	-0.267714	0.378605	0.660307	0.0192874	1.01963	0.0636737
empty 3' UTR	MIMAT0003317	hsa-miR-647	GUGGCUGCACUCACUUCCUUC	-1.59274	-2.42371	0.586082	-0.438261	-2.239	-2.04742	0.514288	-1.08452	NA	NA	NA	-	-1.91587	0.456973	-2.23557	0.266077	0.550185	0.0507658	-0.76139	0.456973
empty 3' UTR	MIMAT0003318	hsa-miR-648	AAGUGUGCAGGGCACUGGU	-0.652925	0	0.665424	-0.0612954	-0.999193	-0.433245	0.603771	-0.407563	NA	NA	NA	-	-0.826059	0.244848	-0.216623	0.30635	0.634597	0.0435951	-0.234429	0.244848
empty 3' UTR	MIMAT0003319	hsa-miR-649	AAACCUGUGUUGUUCAAGAGUC	2.61938	4.28439	1.03535	0.401523	2.6052	4.64386	0.962512	0.387345	NA	NA	NA	-	2.61229	0.0100255	4.46412	0.254188	0.998932	0.0515057	0.394434	0.0100255
empty 3' UTR	MIMAT0003320	hsa-miR-650	AGGAGGCAGCGCUCUCAGGAC	-3.46828	-3.75801	0.454903	-0.409287	-2.84798	-2.50724	0.475321	0.211011	NA	NA	NA	-	-3.15813	0.438617	-3.13262	0.884428	0.465112	0.0144383	-0.0991379	0.438617
empty 3' UTR	MIMAT0003321	hsa-miR-651	UUUAGGAUAAGCUUGACUUUUG	-0.494602	-0.466619	0.67981	0.352244	-1.24661	-1.36466	0.58475	-0.399761	NA	NA	NA	-	-0.870604	0.531748	-0.915637	0.635008	0.63228	0.0672177	-0.0237584	0.531748
empty 3' UTR	MIMAT0003322	hsa-miR-652	AAUGGCGCCACUAGGGUUGUGCA	-2.06283	-0.0308135	0.550019	0.245191	-2.2542	-0.351223	0.513278	0.0538205	NA	NA	NA	-	-2.15851	0.135319	-0.191018	0.226564	0.531649	0.0259801	0.149506	0.135319
empty 3' UTR	MIMAT0003323	hsa-miR-548d	CAAAAACCACAGUUUCUUUUGC	0.946992	-0.789863	0.792924	0.446538	0.585835	-0.103984	0.715287	0.085381	NA	NA	NA	-	0.766413	0.255376	-0.446923	0.48499	0.754106	0.0548974	0.265959	0.255376
empty 3' UTR	MIMAT0003324	hsa-miR-661	UGCCUGGGUCUCUGGCCUGCGCGU	1.07699	0.0764641	0.883234	0.37723	-0.564441	-0.330561	0.725749	-1.2642	NA	NA	NA	-	0.256272	1.16066	-0.127049	0.28781	0.804492	0.111359	-0.443483	1.16066
empty 3' UTR	MIMAT0003325	hsa-miR-662	UCCCACGUUGUGGCCCAGCAG	1.51726	0	0.953494	0.843746	0.629148	0	0.82437	-0.0443682	NA	NA	NA	-	1.0732	0.627992	0	0	0.888932	0.0913045	0.399689	0.627992
empty 3' UTR	MIMAT0003326	hsa-miR-663	AGGCGGGGCGCCGCGGGACCGC	2.32445	3.08668	1.09714	0.822306	1.48884	4.41177	0.903605	-0.0133041	NA	NA	NA	-	1.90665	0.590866	3.74923	0.936979	1.00037	0.136852	0.404501	0.590866
empty 3' UTR	MIMAT0003327	hsa-miR-449b	AGGCAGUGUAUUGUUAGCUGGC	2.45441	2.09868	1.09526	2.31222	1.34255	2.37311	0.943348	1.20035	NA	NA	NA	-	1.89848	0.786209	2.2359	0.194049	1.0193	0.107415	1.75629	0.786209
empty 3' UTR	MIMAT0003328	hsa-miR-653	UUGAAACAAUCUCUACUGAAC	1.90912	1.73318	0.940626	0.821834	1.90204	2.57564	0.87881	0.814748	NA	NA	NA	-	1.90558	0.00501038	2.15441	0.595704	0.909718	0.0437102	0.818291	0.00501038
empty 3' UTR	MIMAT0003329	hsa-miR-411	UAGUAGACCGUAUAGCGUACG	-2.30459	-0.766256	0.60209	-0.507257	-2.30998	-1.2581	0.525903	-0.512648	NA	NA	NA	-	-2.30729	0.00381164	-1.01218	0.347789	0.563997	0.0538725	-0.509952	0.00381164
empty 3' UTR	MIMAT0003330	hsa-miR-654	UGGUGGGCCGCAGAACAUGUGC	-2.07365	-1.24919	0.549216	-0.396294	-2.20213	-1.33823	0.516747	-0.524781	NA	NA	NA	-	-2.13789	0.0908536	-1.29371	0.0629632	0.532981	0.0229589	-0.460537	0.0908536
empty 3' UTR	MIMAT0003331	hsa-miR-655	AUAAUACAUGGUUAACCUCUUU	-1.13632	-0.629367	0.623357	0.154438	-1.50718	-0.23848	0.565364	-0.216424	NA	NA	NA	-	-1.32175	0.262239	-0.433924	0.276399	0.59436	0.0410077	-0.0309926	0.262239
empty 3' UTR	MIMAT0003332	hsa-miR-656	AAUAUUAUACAGUCAACCUCU	2.14275	2.96651	0.970787	0.510245	2.60196	3.85038	0.962109	0.969456	NA	NA	NA	-	2.37235	0.324711	3.40845	0.62499	0.966448	0.0061361	0.73985	0.324711
empty 3' UTR	MIMAT0003333	hsa-miR-549	UGACAACUAUGGAUGAGCUCU	-0.754063	-2.52801	0.672716	-0.305348	0.938424	-0.0504552	0.741619	1.38714	NA	NA	NA	-	0.0921806	1.19677	-1.28923	1.7519	0.707167	0.0487216	0.540896	1.19677
empty 3' UTR	MIMAT0003335	hsa-miR-657	GGCAGGUUCUCACCCUCUCUAGG	-0.544736	-0.0429369	0.675221	0	-0.950447	0	0.607591	-0.405711	NA	NA	NA	-	-0.747592	0.286881	-0.0214685	0.030361	0.641406	0.0478216	-0.202855	0.286881
empty 3' UTR	MIMAT0003336	hsa-miR-658	GGCGGAGGGAAGUAGGUCCGUUGGU	1.96763	3.24252	0.94809	1.42657	0.568337	2.30291	0.739525	0.0272708	NA	NA	NA	-	1.26799	0.989452	2.77271	0.664398	0.843808	0.147477	0.726919	0.989452
empty 3' UTR	MIMAT0003337	hsa-miR-659	CUUGGUUCAGGGAGGGUCCCCA	1.36641	3.41804	0.874128	0.00121011	0.0934986	1.64921	0.695459	-1.2717	NA	NA	NA	-	0.729954	0.900083	2.53363	1.25075	0.784794	0.126338	-0.635245	0.900083
empty 3' UTR	MIMAT0003338	hsa-miR-660	UACCCAUUGCAUAUCGGAGUUG	4.34279	4.90902	1.55831	3.28837	4.0087	4.94484	1.1825	2.95428	NA	NA	NA	-	4.17575	0.236237	4.92693	0.0253228	1.37041	0.265736	3.12132	0.236237
empty 3' UTR	MIMAT0003339	hsa-miR-421	AUCAACAGACAUUAAUUGGGCGC	-1.34646	0.458553	0.679169	0.240028	-1.8123	-0.00446989	0.569487	-0.225807	NA	NA	NA	-	-1.57938	0.329395	0.227042	0.327407	0.624328	0.0775575	0.00711034	0.329395
empty 3' UTR	MIMAT0003340	hsa-miR-542-5p	UCGGGGAUCAUCAUGUCACGAG	-2.16775	-3.16782	0.586805	0.162459	-1.89948	-2.12582	0.554388	0.430733	NA	NA	NA	-	-2.03362	0.189699	-2.64682	0.736801	0.570597	0.0229223	0.296596	0.189699
empty 3' UTR	MIMAT0003385	hsa-miR-363*	CGGGUGGAUCACGAUGCAAUUU	-0.107291	-2.12714	0.79367	-1.41508	0.970634	-1.06255	0.888858	-0.337158	NA	NA	NA	-	0.431672	0.762208	-1.59484	0.752779	0.841264	0.0673083	-0.87612	0.762208
empty 3' UTR	MIMAT0003386	hsa-miR-376a*	GGUAGAUUCUCCUUCUAUGAG	-0.750148	-1.07878	0.732046	-0.756286	0.582045	-0.787839	0.835285	0.575907	NA	NA	NA	-	-0.0840512	0.942003	-0.933308	0.205723	0.783666	0.073001	-0.0901895	0.942003
empty 3' UTR	MIMAT0003389	hsa-miR-542-3p	UGUGACAGAUUGAUAACUGAAA	1.81706	0.226523	0.862485	1.07166	0.0759208	-0.653183	0.678852	-0.669477	NA	NA	NA	-	0.946491	1.23117	-0.21333	0.622047	0.770668	0.129848	0.201093	1.23117
empty 3' UTR	MIMAT0003393	hsa-miR-425-5p	AAUGACACGAUCACUCCCGUUGA	1.94606	0.110401	1.02744	1.93823	1.73154	0.939021	1.00392	1.72371	NA	NA	NA	-	1.8388	0.151691	0.524711	0.585923	1.01568	0.0166366	1.83097	0.151691
empty 3' UTR	MIMAT0003879	hsa-miR-758	UUUGUGACCUGGUCCACUAACC	1.09086	-1.56064	0.885367	0.263334	-0.0345305	-0.737605	0.767986	-0.862053	NA	NA	NA	-	0.528163	0.795768	-1.14912	0.581974	0.826677	0.0830005	-0.29936	0.795768
empty 3' UTR	MIMAT0003880	hsa-miR-671	AGGAAGCCCUGGAGGGGCUGGAGGU	2.24966	3.21467	1.08297	1.20507	4.92424	6.82172	1.30391	3.87965	NA	NA	NA	-	3.58695	1.89121	5.0182	2.55057	1.19344	0.156226	2.54236	1.89121
empty 3' UTR	MIMAT0003881	hsa-miR-668	UGUCACUCGGCUCGGCCCACUAC	2.47155	2.39315	1.12556	2.47155	1.69025	1.71894	0.923242	1.69025	NA	NA	NA	-	2.0809	0.552467	2.05605	0.476736	1.0244	0.143062	2.0809	0.552467
empty 3' UTR	MIMAT0003882	hsa-miR-767-5p	UGCACCAUGGUUGUCUGAGCAUG	-1.02671	-0.0590423	0.61269	-0.602077	1	1	0.85766	1.42463	NA	NA	NA	-	-0.013355	1.4331	0.470479	0.748856	0.735175	0.17322	0.411278	1.4331
empty 3' UTR	MIMAT0003883	hsa-miR-767-3p	UCUGCUCAUACCCCAUGGUUUCU	0.167164	0	0.754018	-0.374542	0.570161	0	0.819195	0.028454	NA	NA	NA	-	0.368663	0.284961	0	0	0.786607	0.0460872	-0.173044	0.284961
empty 3' UTR	MIMAT0003884	hsa-miR-454-5p	ACCCUAUCAAUAUUGUCUCUGC	-0.887854	-1.41669	0.719481	-0.671573	-1.16352	-1.5441	0.631769	-0.947243	NA	NA	NA	-	-1.02569	0.194929	-1.4804	0.0900901	0.675625	0.0620219	-0.809408	0.194929
empty 3' UTR	MIMAT0003885	hsa-miR-454-3p	UAGUGCAAUAUUGCUUAUAGGGUUU	-0.582651	-0.191503	0.747626	-2.21463	-1.0668	0.110436	0.64162	-2.69878	NA	NA	NA	-	-0.824728	0.342348	-0.0405333	0.213503	0.694623	0.0749572	-2.4567	0.342348
empty 3' UTR	MIMAT0003886	hsa-miR-769-5p	UGAGACCUCUGGGUUCUGAGCU	-1.19054	0	0.595486	-0.614472	-1.62764	-2.02827	0.647881	-1.05157	NA	NA	NA	-	-1.40909	0.309077	-1.01414	1.43421	0.621684	0.0370491	-0.833023	0.309077
empty 3' UTR	MIMAT0003887	hsa-miR-769-3p	CUGGGAUCUCCGGGGUCUUGGUU	-2.17411	-3.59879	0.50189	1.65041	-3.70912	-5.68541	0.518796	0.115409	NA	NA	NA	-	-2.94162	1.08541	-4.6421	1.47546	0.510343	0.0119538	0.882911	1.08541
empty 3' UTR	MIMAT0003888	hsa-miR-766	ACUCCAGCCCCACAGCCUCAGC	1.32543	-1	0.922219	1.32126	0.239208	-0.909073	0.790759	0.235044	NA	NA	NA	-	0.782319	0.768074	-0.954537	0.0642951	0.856489	0.0929561	0.778154	0.768074
empty 3' UTR	MIMAT0003945	hsa-miR-765	UGGAGGAGAAGGAAGGUGAUG	-1.6093	-3.38065	0.553674	2.66072	-7.25105	-4.35889	0.355459	-2.98103	NA	NA	NA	-	-4.43017	3.98932	-3.86977	0.69172	0.454566	0.140159	-0.160158	3.98932
empty 3' UTR	MIMAT0003946	hsa-miR-768-5p	GUUGGAGGAUGAAAGUACGGAGUGAU	-3.78402	-6.2754	0.379364	-0.243911	-3.49129	-2.46672	0.531001	0.0488193	NA	NA	NA	-	-3.63765	0.206991	-4.37106	2.69314	0.455183	0.107223	-0.0975457	0.206991
empty 3' UTR	MIMAT0003947	hsa-miR-768-3p	UCACAAUGCUGACACUCAAACUGCUGAC	0	1.21557	0.732421	-0.129754	1.37059	0.298243	0.892269	1.24083	NA	NA	NA	-	0.685293	0.96915	0.756908	0.648651	0.812345	0.11303	0.555539	0.96915
empty 3' UTR	MIMAT0003948	hsa-miR-770-5p	UCCAGUACCACGUGUCAGGGCCA	-1.67037	-0.395177	0.547827	-1.19598	-0.619496	0	0.721496	-0.145105	NA	NA	NA	-	-1.14493	0.743078	-0.197589	0.279433	0.634661	0.122803	-0.67054	0.743078
empty 3' UTR	MIMAT0004185	hsa-miR-802	CAGUAACAAAGAUUCAUCCUUGU	1.32157	3.68209	0.921601	0.84464	2.38356	1.66372	0.994165	1.90663	NA	NA	NA	-	1.85257	0.75094	2.67291	1.42721	0.957883	0.0513104	1.37564	0.75094
empty 3' UTR	MIMAT0004209	hsa-miR-801	GAUUGCUCUGCGUGCGGAAUCGAC	-0.0891782	0.521937	0.721153	0.702371	-0.92072	0	0.698665	-0.129171	NA	NA	NA	-	-0.504949	0.587989	0.260968	0.369065	0.709909	0.0159014	0.2866	0.587989
empty 3' UTR	MIMAT0004284	hsa-miR-675	UGGUGCGGAGAGGGCCCACAGUG	0.546037	0	0.805356	0.506131	-1.12316	0	0.683728	-1.16307	NA	NA	NA	-	-0.288563	1.1803	0	0	0.744542	0.0860038	-0.328469	1.1803
empty 3' UTR	MIMAT0004450	hsa-miR-297	AUGUAUGUGUGCAUGUGCAUG	0.204065	0	0.758871	0.384548	0.846606	0	0.843731	1.02709	NA	NA	NA	-	0.525336	0.454345	0	0	0.801301	0.0600047	0.705818	0.454345
EZH2	MIMAT0000062	hsa-let-7a	UGAGGUAGUAGGUUGUAUAGUU	-2.29694	0.0515658	0.746123	-2.98618	-2.92904	-1	0.696478	-3.61828	NA	NA	NA	-	-2.61299	0.446958	-0.474217	0.743569	0.7213	0.0351043	-3.30223	0.446958
EZH2	MIMAT0000063	hsa-let-7b	UGAGGUAGUAGGUUGUGUGGUU	-2.82783	0.436475	0.689463	-3.47767	-3.12332	0.0745636	0.681129	-3.77317	NA	NA	NA	-	-2.97557	0.208948	0.255519	0.25591	0.685296	0.00589289	-3.62542	0.208948
EZH2	MIMAT0000064	hsa-let-7c	UGAGGUAGUAGGUUGUAUGGUU	-2.96503	0	0.675534	-3.92251	-2.8728	-0.0221206	0.700985	-3.83028	NA	NA	NA	-	-2.91891	0.0652166	-0.0110603	0.0156416	0.688259	0.0179968	-3.8764	0.0652166
EZH2	MIMAT0000065	hsa-let-7d	AGAGGUAGUAGGUUGCAUAGU	-2.42997	1.18181	0.731502	-3.25001	-2.43408	0.452367	0.73716	-3.25412	NA	NA	NA	-	-2.43203	0.0029048	0.817086	0.515792	0.734331	0.0040006	-3.25206	0.0029048
EZH2	MIMAT0000066	hsa-let-7e	UGAGGUAGGAGGUUGUAUAGU	-2.73184	-0.12279	0.699379	-3.74725	-2.28371	1.17554	0.749983	-3.29912	NA	NA	NA	-	-2.50778	0.316876	0.526376	0.91806	0.724681	0.0357829	-3.52319	0.316876
EZH2	MIMAT0000067	hsa-let-7f	UGAGGUAGUAGAUUGUAUAGUU	-3.57692	-0.719441	0.616757	-4.5561	-5.66002	-4.81884	0.509183	-6.6392	NA	NA	NA	-	-4.61847	1.47297	-2.76914	2.89871	0.56297	0.0760661	-5.59765	1.47297
EZH2	MIMAT0000068	hsa-miR-15a	UAGCAGCACAUAAUGGUUUGUG	-1.79791	-2.83192	0.803622	0.118753	-2.59784	-4.28782	0.723444	-0.681176	NA	NA	NA	-	-2.19787	0.565635	-3.55987	1.02948	0.763533	0.0566947	-0.281212	0.565635
EZH2	MIMAT0000069	hsa-miR-16	UAGCAGCACGUAAAUAUUGGCG	-0.443338	0	0.983032	-0.095788	-0.102667	0.0192207	0.963146	0.244883	NA	NA	NA	-	-0.273002	0.240891	0.00961034	0.0135911	0.973089	0.0140618	0.0745475	0.240891
EZH2	MIMAT0000070	hsa-miR-17-5p	CAAAGUGCUUACAGUGCAGGUAGU	-0.351002	-1.39515	0.996629	-0.457469	-1.13138	-3.22969	0.855954	-1.23785	NA	NA	NA	-	-0.741191	0.551811	-2.31242	1.29722	0.926291	0.0994717	-0.847658	0.551811
EZH2	MIMAT0000071	hsa-miR-17-3p	ACUGCAGUGAAGGCACUUGU	-0.102668	0.589175	1.03414	-0.538944	-0.300312	0.130566	0.941558	-0.736588	NA	NA	NA	-	-0.20149	0.139755	0.359871	0.324285	0.987847	0.0654625	-0.637766	0.139755
EZH2	MIMAT0000072	hsa-miR-18a	UAAGGUGCAUCUAGUGCAGAUA	1.51911	0.189957	1.31631	0.749633	0.592404	0	1.04307	-0.177077	NA	NA	NA	-	1.05576	0.655283	0.0949787	0.13432	1.17969	0.193207	0.286278	0.655283
EZH2	MIMAT0000073	hsa-miR-19a	UGUGCAAAUCUAUGCAAAACUGA	-0.00437529	-0.423527	1.02129	-0.111615	0.183816	-0.482942	1.04153	0.0765761	NA	NA	NA	-	0.0897204	0.133071	-0.453235	0.0420132	1.03141	0.0143096	-0.0175195	0.133071
EZH2	MIMAT0000074	hsa-miR-19b	UGUGCAAAUCCAUGCAAAACUGA	0.156838	-0.0521882	1.04334	0.120197	0.527976	0.0472684	1.07949	0.491336	NA	NA	NA	-	0.342407	0.262435	-0.00245992	0.0703265	1.06141	0.0255595	0.305767	0.262435
EZH2	MIMAT0000075	hsa-miR-20a	UAAAGUGCUUAUAGUGCAGGUAG	0.600305	1.92046	1.10648	-0.200614	0.273833	1.02119	1.05132	-0.527086	NA	NA	NA	-	0.437069	0.23085	1.47082	0.635876	1.0789	0.0390014	-0.36385	0.23085
EZH2	MIMAT0000076	hsa-miR-21	UAGCUUAUCAGACUGAUGUUGA	-0.778237	0.421439	0.921763	0.162941	-0.230685	2.15048	0.997577	0.710493	NA	NA	NA	-	-0.504461	0.387178	1.28596	1.22261	0.95967	0.0536086	0.436717	0.387178
EZH2	MIMAT0000077	hsa-miR-22	AAGCUGCCAGUUGAAGAACUGU	1.10586	1.72782	1.18314	0.268364	0.349582	0.320736	1.05964	-0.487912	NA	NA	NA	-	0.727721	0.534768	1.02428	0.994962	1.12139	0.0873245	-0.109774	0.534768
EZH2	MIMAT0000078	hsa-miR-23a	AUCACAUUGCCAGGGAUUUCC	-0.0036093	0.186477	1.02139	0.0930163	0.371409	0.573427	1.06205	0.468035	NA	NA	NA	-	0.1839	0.265178	0.379952	0.273615	1.04172	0.0287476	0.280526	0.265178
EZH2	MIMAT0000079	hsa-miR-189	GUGCCUACUGAGCUGAUAUCAGU	1.30767	0	1.27555	0.768126	0.255224	-0.0745636	1.0035	-0.284323	NA	NA	NA	-	0.781448	0.744193	-0.0372818	0.0527244	1.13953	0.192364	0.241902	0.744193
EZH2	MIMAT0000080	hsa-miR-24	UGGCUCAGUUCAGCAGGAACAG	-1.5451	-3.46824	0.832706	-0.303196	-1.4857	-2.76438	0.875495	-0.2438	NA	NA	NA	-	-1.5154	0.0419991	-3.11631	0.497708	0.854101	0.0302562	-0.273498	0.0419991
EZH2	MIMAT0000081	hsa-miR-25	CAUUGCACUUGUCUCGGUCUGA	0.422832	-0.279008	1.08077	0.0960626	0.47981	-0.0273479	1.07409	0.153041	NA	NA	NA	-	0.451321	0.0402899	-0.153178	0.17795	1.07743	0.00471946	0.124552	0.0402899
EZH2	MIMAT0000082	hsa-miR-26a	UUCAAGUAAUCCAGGAUAGGC	-6.88327	-9.72898	0.410507	-4.20267	-7.61692	-9.10618	0.462691	-4.93632	NA	NA	NA	-	-7.25009	0.518768	-9.41758	0.440386	0.436599	0.0368994	-4.5695	0.518768
EZH2	MIMAT0000083	hsa-miR-26b	UUCAAGUAAUUCAGGAUAGGUU	-6.72814	-9.41499	0.419032	-4.13437	-6.81389	-8.03171	0.502997	-4.22012	NA	NA	NA	-	-6.77101	0.0606355	-8.72335	0.97813	0.461014	0.0593724	-4.17725	0.0606355
EZH2	MIMAT0000084	hsa-miR-27a	UUCACAGUGGCUAAGUUCCGC	-1.18481	-0.190169	0.873421	0.128064	-2.11284	0.201386	0.820209	-0.799959	NA	NA	NA	-	-1.64882	0.656211	0.00560825	0.276871	0.846815	0.0376267	-0.335948	0.656211
EZH2	MIMAT0000085	hsa-miR-28	AAGGAGCUCACAGUCUAUUGAG	-3.30173	-4.7021	0.659798	-0.613714	-3.86896	-3.7666	0.683275	-1.18095	NA	NA	NA	-	-3.58535	0.401097	-4.23435	0.661502	0.671537	0.0166005	-0.897332	0.401097
EZH2	MIMAT0000086	hsa-miR-29a	UAGCACCAUCUGAAAUCGGUU	1.59466	3.84859	1.2623	0.978103	1.07271	2.9815	1.14242	0.456152	NA	NA	NA	-	1.33369	0.369075	3.41504	0.613123	1.20236	0.0847691	0.717128	0.369075
EZH2	MIMAT0000087	hsa-miR-30a-5p	UGUAAACAUCCUCGACUGGAAG	2.18614	1.74203	1.3652	0.0220266	2.24128	1.44298	1.29006	0.0771641	NA	NA	NA	-	2.21371	0.0389881	1.59251	0.211456	1.32763	0.0531299	0.0495953	0.0389881
EZH2	MIMAT0000088	hsa-miR-30a-3p	CUUUCAGUCGGAUGUUUGCAGC	0.0036093	-0.317891	1.02237	-0.384814	0.0603693	-0.659552	1.02824	-0.328054	NA	NA	NA	-	0.0319893	0.0401354	-0.488721	0.241591	1.0253	0.00414924	-0.356434	0.0401354
EZH2	MIMAT0000089	hsa-miR-31	GGCAAGAUGCUGGCAUAGCUG	-0.825659	-1.71312	0.915989	0.230132	-1.51196	-1.96537	0.873108	-0.456169	NA	NA	NA	-	-1.16881	0.485288	-1.83924	0.178367	0.894548	0.0303219	-0.113018	0.485288
EZH2	MIMAT0000090	hsa-miR-32	UAUUGCACAUUACUAAGUUGC	-1.15897	-0.953015	0.876417	-1.09845	-1.32418	-0.232563	0.890328	-1.26367	NA	NA	NA	-	-1.24158	0.116828	-0.592789	0.509436	0.883373	0.0098362	-1.18106	0.116828
EZH2	MIMAT0000091	hsa-miR-33	GUGCAUUGUAGUUGCAUUG	0.094674	-0.953198	1.03478	-0.126147	-0.305599	-0.645293	0.989834	-0.52642	NA	NA	NA	-	-0.105463	0.283036	-0.799246	0.217722	1.01231	0.0317828	-0.326283	0.283036
EZH2	MIMAT0000092	hsa-miR-92	UAUUGCACUUGUCCCGGCCUG	-0.92743	-3.35593	0.81918	0.036285	-1.42852	-1.19176	0.755613	-0.464806	NA	NA	NA	-	-1.17798	0.354325	-2.27385	1.5303	0.787396	0.0449486	-0.21426	0.354325
EZH2	MIMAT0000093	hsa-miR-93	AAAGUGCUGUUCGUGCAGGUAG	-0.437902	-0.967276	0.892892	-0.422523	-0.952597	-0.00771238	0.818062	-0.937218	NA	NA	NA	-	-0.695249	0.363944	-0.487494	0.678514	0.855477	0.0529129	-0.679871	0.363944
EZH2	MIMAT0000094	hsa-miR-95	UUCAACGGGUAUUUAUUGAGCA	-0.000352783	0	0.964374	0.562663	0	1.76345	0.958991	0.563015	NA	NA	NA	-	-0.000176391	0.000249455	0.881725	1.24695	0.961683	0.00380658	0.562839	0.000249455
EZH2	MIMAT0000095	hsa-miR-96	UUUGGCACUAGCACAUUUUUGC	1.09319	1	1.16906	0.901431	0.917465	1.84932	1.11763	0.725709	NA	NA	NA	-	1.00533	0.124254	1.42466	0.600562	1.14334	0.036368	0.81357	0.124254
EZH2	MIMAT0000096	hsa-miR-98	UGAGGUAGUAAGUUGUAUUGUU	-3.49942	-6.25953	0.520924	-3.77595	-2.94375	-2.45352	0.586815	-3.22028	NA	NA	NA	-	-3.22158	0.392918	-4.35653	2.69125	0.553869	0.0465916	-3.49812	0.392918
EZH2	MIMAT0000097	hsa-miR-99a	AACCCGUAGAUCCGAUCUUGUG	0.98728	2.73157	1.14747	-0.24107	NA	NA	NA	NA	NA	NA	NA	-	0.98728	NA	2.73157	NA	1.14747	NA	-0.24107	#DIV/0!
EZH2	MIMAT0000098	hsa-miR-100	AACCCGUAGAUCCGAACUUGUG	2.00806	8.15255	1.41562	0	2.29269	9.05792	1.26767	0.284635	NA	NA	NA	-	2.15037	0.201267	8.60523	0.640195	1.34165	0.104614	0.142317	0.201267
EZH2	MIMAT0000099	hsa-miR-101	UACAGUACUGUGAUAACUGAAG	-3.22014	-1.09997	0.650376	-3.55552	-2.90216	0	0.698628	-3.23754	NA	NA	NA	-	-3.06115	0.224844	-0.549984	0.777794	0.674502	0.0341192	-3.39653	0.224844
EZH2	MIMAT0000100	hsa-miR-29b	UAGCACCAUUUGAAAUCAGUGUU	1.49404	2.34753	1.24558	0.743701	1.4651	2.64969	1.19001	0.71476	NA	NA	NA	-	1.47957	0.0204649	2.49861	0.21366	1.21779	0.0392964	0.729231	0.0204649
EZH2	MIMAT0000101	hsa-miR-103	AGCAGCAUUGUACAGGGCUAUGA	0.143936	-0.521472	1.07278	-0.458394	0.133868	-0.387028	0.989633	-0.468462	NA	NA	NA	-	0.138902	0.00711908	-0.45425	0.0950669	1.03121	0.0587931	-0.463428	0.00711908
EZH2	MIMAT0000102	hsa-miR-105	UCAAAUGCUCAGACUCCUGU	-0.798919	-0.876788	0.932383	0.253563	-0.803496	-0.780991	0.888757	0.248986	NA	NA	NA	-	-0.801207	0.00323663	-0.82889	0.067739	0.91057	0.0308485	0.251275	0.00323663
EZH2	MIMAT0000103	hsa-miR-106a	AAAAGUGCUUACAGUGCAGGUAGC	-0.632333	-0.767426	0.955778	-0.995043	-0.208451	-0.196813	0.951531	-0.571161	NA	NA	NA	-	-0.420392	0.29973	-0.48212	0.403484	0.953654	0.00300351	-0.783102	0.29973
EZH2	MIMAT0000104	hsa-miR-107	AGCAGCAUUGUACAGGGCUAUCA	-1.85351	-3.50339	0.797003	-1.27321	-1.31409	-2.3484	0.838204	-0.733798	NA	NA	NA	-	-1.5838	0.381423	-2.92589	0.816699	0.817603	0.0291334	-1.00351	0.381423
EZH2	MIMAT0000222	hsa-miR-192	CUGACCUAUGAAUUGACAGCC	1.60461	1.09868	1.33316	-0.0810622	1.51776	2.41819	1.15986	-0.167917	NA	NA	NA	-	1.56118	0.0614154	1.75844	0.933039	1.24651	0.122536	-0.124489	0.0614154
EZH2	MIMAT0000226	hsa-miR-196a	UAGGUAGUUUCAUGUUGUUGG	-2.69103	-2.97339	0.715406	-0.722852	-4.32116	-4.19304	0.651881	-2.35299	NA	NA	NA	-	-3.5061	1.15268	-3.58321	0.862427	0.683643	0.0449185	-1.53792	1.15268
EZH2	MIMAT0000227	hsa-miR-197	UUCACCACCUUCUCCACCCAGC	0.96518	1.51889	1.16129	0.588245	0.637758	0.978808	1.09188	0.260824	NA	NA	NA	-	0.801469	0.231522	1.24885	0.381893	1.12659	0.049076	0.424534	0.231522
EZH2	MIMAT0000228	hsa-miR-198	GGUCCAGAGGGGAGAUAGG	-0.0172082	1.26664	1.01955	-0.246334	0.42752	2.16988	1.06827	0.198394	NA	NA	NA	-	0.205156	0.31447	1.71826	0.63869	1.04391	0.0344436	-0.0239703	0.31447
EZH2	MIMAT0000231	hsa-miR-199a	CCCAGUGUUCAGACUACCUGUUC	-1.00422	1.86043	0.894572	-0.391262	-0.722469	1.8617	0.947831	-0.109509	NA	NA	NA	-	-0.863345	0.199229	1.86106	0.000897794	0.921202	0.03766	-0.250385	0.199229
EZH2	MIMAT0000232	hsa-miR-199a*	UACAGUAGUCUGCACAUUGGUU	-3.77173	-5.04888	0.619964	-0.659965	-4.10626	-5.51206	0.666617	-0.9945	NA	NA	NA	-	-3.93899	0.236551	-5.28047	0.327512	0.64329	0.0329887	-0.827233	0.236551
EZH2	MIMAT0000241	hsa-miR-208	AUAAGACGAGCAAAAAGCUUGU	2.31572	0.976861	1.38884	1.81197	1.1599	-0.851923	1.15282	0.656154	NA	NA	NA	-	1.73781	0.817286	0.0624687	1.29315	1.27083	0.166891	1.23406	0.817286
EZH2	MIMAT0000242	hsa-miR-129	CUUUUUGCGGUCUGGGCUUGC	1.01972	1.5223	1.22206	0.837042	0.439278	-0.0547646	1.02491	0.256601	NA	NA	NA	-	0.729498	0.410434	0.733769	1.11515	1.12349	0.139404	0.546822	0.410434
EZH2	MIMAT0000243	hsa-miR-148a	UCAGUGCACUACAGAACUUUGU	0.915244	2.7353	1.20321	-0.0952219	0.377052	1.45515	1.01762	-0.633414	NA	NA	NA	-	0.646148	0.380559	2.09523	0.905199	1.11042	0.131232	-0.364318	0.380559
EZH2	MIMAT0000244	hsa-miR-30c	UGUAAACAUCCUACACUCUCAGC	1.20755	2.01721	1.19919	-0.408494	0.623956	0.703561	1.09032	-0.992092	NA	NA	NA	-	0.915755	0.412666	1.36038	0.928887	1.14475	0.076982	-0.700293	0.412666
[truncated: 6,527 more rows]

## Sheet: RT-qPCR screen
gene	miRNA accession number	miRNA name	miRNA sequence	RT-qPCR screening (log2 relative expression level)
[truncated: 7,991 more rows]

[truncated: 17 more sheets: ALK interactome, BRCA1 interactome, BRCA2 interactome, EZH2 interactome, FBXW7 interactome, HRAS interactome, MYB interactome, MYC interactome, MYCN interactome, MYT1L interactome, NOTCH1 interactome, PALB2 interactome, PHF6 interactome, PHOX2B interactome, RB1 interactome, TP53 interactome, ZEB2 interactome]
