# Supplementary material for: A high-throughput 3’ UTR reporter screening identifies microRNA interactomes of cancer genes
Source: PLoS One. 2018 Mar 9;13(3):e0194017. doi: 10.1371/journal.pone.0194017 (PMC5844555; doi:10.1371/journal.pone.0194017)
Supplement: S3 Table — PubMed IDs (PMIDs) of publications describing established miRNA interactions for the cancer genes under study. (XLSX) [file pone.0194017.s006.xlsx]

## Sheet: Sheet1
gene	miRNA accession number	miRNA name	PMID (query on December 18, 2012)
ALK	MIMAT0000095	hsa-miR-96	22414602
BRCA1	MIMAT0000449	hsa-miR-146a	21472990
BRCA1	MIMAT0002809	hsa-miR-146b	21472990
BRCA1	MIMAT0000070	hsa-miR-17-5p	19048628
BRCA1	MIMAT0000259	hsa-miR-182	21195000
EZH2	MIMAT0000099	hsa-miR-101	21368858, 22867052
EZH2	MIMAT0000422	hsa-miR-124a	21672940
EZH2	MIMAT0000429	hsa-miR-137	20368621
EZH2	MIMAT0000430	hsa-miR-138	21070394
EZH2	MIMAT0000271	hsa-miR-214	22867052, 22962603
EZH2	MIMAT0000081	hsa-miR-25	22399519
EZH2	MIMAT0000082	hsa-miR-26a	21368858, 21941025
EZH2	MIMAT0000083	hsa-miR-26b	21941025
EZH2	MIMAT0000087	hsa-miR-30a-5p	22399519
EZH2	MIMAT0000096	hsa-miR-98	21368858, 22867052
FBXW7	MIMAT0000280	hsa-miR-223	20826802
FBXW7	MIMAT0000081	hsa-miR-25	20826802
FBXW7	MIMAT0000084	hsa-miR-27a	21597324, 21597324, 21460851
FBXW7	MIMAT0000092	hsa-miR-92	21642990
HRAS	MIMAT0000064	hsa-let-7c	21984339
HRAS	MIMAT0000437	hsa-miR-145	23201159
HRAS	MIMAT0002821	hsa-miR-181d	22207524
HRAS	MIMAT0000271	hsa-miR-214	20534588
HRAS	MIMAT0003291	hsa-miR-622	22016468
MYB	MIMAT0000451	hsa-miR-150	17923094
MYB	MIMAT0000646	hsa-miR-155	21062812
MYB	MIMAT0000068	hsa-miR-15a	18818396
MYB	MIMAT0000318	hsa-miR-200b	22101269
MYB	MIMAT0000617	hsa-miR-200c	22101269
MYB	MIMAT0001341	hsa-miR-424	21062812
MYB	MIMAT0001536	hsa-miR-429	22101269
MYC	MIMAT0000062	hsa-let-7a	19574298
MYC	MIMAT0000063	hsa-let-7b	19574298
MYC	MIMAT0000064	hsa-let-7c	17877811
MYC	MIMAT0000414	hsa-let-7g	20309945
MYC	MIMAT0000444	hsa-miR-126*	22972034
MYC	MIMAT0000437	hsa-miR-145	19202062, 21092188
MYC	MIMAT0000080	hsa-miR-24	19748357
MYC	MIMAT0003301	hsa-miR-33b	22887866
MYC	MIMAT0000255	hsa-miR-34a	19696787
MYC	MIMAT0000686	hsa-miR-34c	20212154, 18579786
MYC	MIMAT0001631	hsa-miR-451	21464222
MYC	MIMAT0002816	hsa-miR-494	23079660
MYCN	MIMAT0000066	hsa-let-7e	21654684
MYCN	MIMAT0000099	hsa-miR-101	21654684
MYCN	MIMAT0000073	hsa-miR-19a	21654684
MYCN	MIMAT0000074	hsa-miR-19b	21654684
MYCN	MIMAT0002811	hsa-miR-202	21654684
MYCN	MIMAT0000086	hsa-miR-29a	21654684
MYCN	MIMAT0000100	hsa-miR-29b	21654684
MYCN	MIMAT0000681	hsa-miR-29c	21654684
MYCN	MIMAT0000255	hsa-miR-34a	18504438, 21654684
MYCN	MIMAT0000686	hsa-miR-34c	21654684
MYCN	MIMAT0001541	hsa-miR-449	21654684
NOTCH1	MIMAT0000449	hsa-miR-146a	21730286
NOTCH1	MIMAT0000255	hsa-miR-34a	22363487, 23085450, 20351093
NOTCH1	MIMAT0000686	hsa-miR-34c	22498974
NOTCH1	MIMAT0001541	hsa-miR-449	21602795
NOTCH1	MIMAT0003327	hsa-miR-449b	21602795
PHF6	MIMAT0000075	hsa-miR-20a	21642990
PHF6	MIMAT0000082	hsa-miR-26a	21642990
PHOX2B	MIMAT0000265	hsa-miR-204	De Brouwer et al. (in preparation)
RB1	MIMAT0000103	hsa-miR-106a	16461460, 20889678
RB1	MIMAT0000680	hsa-miR-106b	21283765
RB1	MIMAT0000426	hsa-miR-132	21329664
RB1	MIMAT0000436	hsa-miR-144	21049042
RB1	MIMAT0000070	hsa-miR-17-5p	21283765
RB1	MIMAT0000222	hsa-miR-192	21511813
RB1	MIMAT0000232	hsa-miR-199a*	21049042
RB1	MIMAT0000075	hsa-miR-20a	21283765
RB1	MIMAT0000269	hsa-miR-212	21329664
RB1	MIMAT0000082	hsa-miR-26a	23108995
RB1	MIMAT0000765	hsa-miR-335	20713524
RB1	MIMAT0004284	hsa-miR-675	19926638
TP53	MIMAT0000443	hsa-miR-125a	19818772
TP53	MIMAT0000423	hsa-miR-125b	21887328, 19293287
TP53	MIMAT0000451	hsa-miR-150	21887328
TP53	MIMAT0000068	hsa-miR-15a	21205967
TP53	MIMAT0000069	hsa-miR-16	21205967
TP53	MIMAT0000682	hsa-miR-200a	23144891
TP53	MIMAT0000271	hsa-miR-214	22927443
TP53	MIMAT0000081	hsa-miR-25	20935678
TP53	MIMAT0000245	hsa-miR-30d	20935678
TP53	MIMAT0000734	hsa-miR-380-5p	20871609
TP53	MIMAT0002875	hsa-miR-504	20542001
ZEB2	MIMAT0000432	hsa-miR-141	19830559
ZEB2	MIMAT0000437	hsa-miR-145	22908280
ZEB2	MIMAT0000222	hsa-miR-192	17360662
ZEB2	MIMAT0000682	hsa-miR-200a	21529905, 19854497, 21529905
ZEB2	MIMAT0000318	hsa-miR-200b	19854497, 22311119, 18376396
ZEB2	MIMAT0000617	hsa-miR-200c	18381893
ZEB2	MIMAT0000278	hsa-miR-221	20516212
