# Supplementary material for: A high-throughput 3’ UTR reporter screening identifies microRNA interactomes of cancer genes
Source: PLoS One. 2018 Mar 9;13(3):e0194017. doi: 10.1371/journal.pone.0194017 (PMC5844555; doi:10.1371/journal.pone.0194017)
Supplement: S4 Table — Primer sequences for site-directed mutagenesis of canonical binding sites in 3’ UTR reporter constructs for the cancer genes under study. (XLSX) [file pone.0194017.s007.xlsx]

## Sheet: Sheet1
gene	miRNA accession number	miRNA name	site type	primer	sequence	GC%	melting temperature	length
MYB	MIMAT0001541	hsa-miR-449	7mer-m8	F	CTGTGGTTGATAGCCAGTAAAGTCCTTAAGAACATTTGATGCAAG	0.4	74.00°C	45
				R	CTTGCATCAAATGTTCTTAAGGACTTTACTGGCTATCAACCACAG	0.4	74.00°C	45
MYB	MIMAT0001541	hsa-miR-449	6mer	F	GAGATATGACGGTGTACTTCCGTACTTGTAGCAAAATAAAGATG	0.386	73.05°C	44
				R	CATCTTTATTTTGCTACAAGTACGGAAGTACACCGTCATATCTC	0.386	73.05°C	44
MYC	MIMAT0001541	hsa-miR-449	6mer	F	GAAAGATTTAGCCATAATGTAACCGTACTCAAATTGGACTTTGGGC	0.391	74.12°C	46
				R	GCCCAAAGTCCAATTTGAGTACGGTTACATTATGGCTAAATCTTTC	0.391	74.12°C	46
MYCN	MIMAT0001541	hsa-miR-449	8mer	F	GACGCTTCTCAAAACTGGACAGTAAAGTCCACTTTGCACATTTTG	0.422	74.82°C	45
				R	CAAAATGTGCAAAGTGGACTTTACTGTCCAGTTTTGAGAAGCGTC	0.422	74.82°C	45
MYCN	MIMAT0001541	hsa-miR-449	7mer-m8	F	GTACTGTACTAATTCTTAAAAGTCCTGTATACTTTAGTATGACGCTG	0.34	72.58°C	47
				R	CAGCGTCATACTAAAGTATACAGGACTTTTAAGAATTAGTACAGTAC	0.34	72.58°C	47
PHF6	MIMAT0001541	hsa-miR-449	6mer (1)	F	GGGTTTGTAACTTTTTCCGTACCAACTCTTAGATCCTTCATTG	0.395	72.69°C	43
				R	CAATGAAGGATCTAAGAGTTGGTACGGAAAAAGTTACAAACCC	0.395	72.69°C	43
PHF6	MIMAT0001541	hsa-miR-449	6mer (2)	F	CTCTTAGATCCTTCATTGACCGTACTAAAAATGTCTTGTTTG	0.357	70.69°C	43
				R	CAAACAAGACATTTTTAGTACGGTCAATGAAGGATCTAAGAG	0.357	70.69°C	42
PHF6	MIMAT0001541	hsa-miR-449	6mer (3)	F	CATCATTTCAAAAAATCCGTACGTTACTGTCTTTTATGC	0.33	67.42°C	39
				R	GCATAAAAGACAGTAACGTACGGATTTTTTGAAATGATG	0.33	67.42°C	39
NOTCH1	MIMAT0001541	hsa-miR-449	7mer-m8 (1)	F	CTTTTATTTTACACAGAAAAAAGTCCTTTTTATTTATATGTACTG	0.222	66.62°C	45
				R	CAGTACATATAAATAAAAAGGACTTTTTTCTGTGTAAAATAAAAG	0.222	66.62°C	45
NOTCH1	MIMAT0001541	hsa-miR-449	7mer-m8 (2)	F	CCCTTTTCTGGGGAAAGAAAAGTCCTGGGCTGACCCCGGTGGCGG	0.622	83.02°C	45
				R	CCGCCACCGGGGTCAGCCCAGGACTTTTCTTTCCCCAGAAAAGGG	0.622	83.02°C	45
MYCN	MIMAT0000096	hsa-miR-98	7mer-A1 (1)	F	CCTAAGTACTGTAATAAGAAAGCAATGTTTGAGGAGCATG	0.375	70.21°C	40
				R	CATGCTCCTCAAACATTGCTTTCTTATTACAGTACTTAGG	0.375	70.21°C	40
MYCN	MIMAT0000096	hsa-miR-98	7mer-A1 (2)	F	CTTATAGCACTTTGAAAGAAAGCATGTTTATGAAAATAAATAGCT	0.267	68.67°C	45
				R	AGCTATTTATTTTCATAAACATGCTTTCTTTCAAAGTGCTATAAG	0.267	68.67°C	45
MYCN	MIMAT0003236	hsa-miR-571	7mer-A1	F	GCTTAAAATTAAATGATGAACAGCAACCTTTTCCTTAATGGC	0.333	69.46°C	42
				R	GCCATTAAGGAAAAGGTTGCTGTTCATCATTTAATTTTAAGC	0.333	69.46°C	42
MYCN	MIMAT0002816	hsa-miR-494	6mer	F	GCCTTTTTCCTAGCCGGGGGCTTCCTGTTAATGTATTTGTTCATG	0.467	76.87°C	45
				R	CATGAACAAATACATTAACAGGAAGCCCCCGGCTAGGAAAAAGGC	0.467	76.87°C	45
MYCN	MIMAT0003882	hsa-miR-767-5p	7mer-m8	F	GTCATTCCTTCTTTTTAAACTTTGGCTTAAGTTCCAGCAGATGCCAC	0.404	75.03°C	47
				R	GTGGCATCTGCTGGAACTTAAGCCAAAGTTTAAAAAGAAGGAATGAC	0.404	75.03°C	47
MYCN	MIMAT0003882	hsa-miR-767-5p	7mer-A1	F	GTATTTGTTCATGTTGGTGTCATAGAACTGGGTAAATGC	0.385	69.92°C	39
				R	GCATTTACCCAGTTCTATGACACCAACATGAACAAATAC	0.385	69.92°C	39
