# Supplementary material for: A high-throughput 3’ UTR reporter screening identifies microRNA interactomes of cancer genes
Source: PLoS One. 2018 Mar 9;13(3):e0194017. doi: 10.1371/journal.pone.0194017 (PMC5844555; doi:10.1371/journal.pone.0194017)
Supplement: S5 Table — Forward and reverse primer sequences for reference genes and the cancer genes under study in the RT-qPCR screening. (XLSX) [file pone.0194017.s008.xlsx]

## Sheet: cancer genes
gene	primer	primer sequence	GC content	melting temperature (°C)	length	transcripts detected
ALK	F	AGGCAAGGAAACATCTATGAC	0.43	59.13	21	ENST00000389048
	R	TGTGTGCTCTGCTTCAATG	0.47	59.76	19
BRCA1	F	CCCAGGTTTCAAGTTTCCTT	0.45	59.34	20	ENST00000352993,ENST00000351666,ENST00000357654,ENST00000309486,ENST00000346315,ENST00000354071,ENST00000468300,LRG_292t1
	R	GTGCTTGGGATCGATTATGT	0.45	59.14	20
BRCA2	F	CCTGCAGGAAGGACAGTGTGAAA	0.52	-	23	ENST00000544455,ENST00000380152,LRG_293t1
	R	ATGCTGCAGCCAAGACCTCTTC	0.55	-	22
EZH2	F	GCTGGTGAGAAGGCAATAAA	0.45	59.57	20	ENST00000460911,ENST00000478654,ENST00000320356,ENST00000492143,ENST00000350995
	R	GGCATCGAAAGAGAAATGGA	0.45	59.36	20
FBXW7	F	TGTTGCAGATGCTCTCTAAT	0.4	58.03	20	ENST00000296555,ENST00000281708
	R	CTGACAGCTAGACACCTAGA	0.5	58.99	20
HRAS	F	AATTTACTGTGATCCCATCTGT	0.36	58.57	22	ENST00000417302,ENST00000397596,ENST00000397594,ENST00000462734,ENST00000478324,ENST00000451590
	R	GCACAGACTGTCTTGAACAT	0.45	59.51	20
MYB	F	TTTGGGAGTTCTGCATTTGA	0.4	-	20	ENST00000316528,ENST00000367812,ENST00000463282,ENST00000339290,ENST00000525369,ENST00000367814,ENST00000438901,ENST00000442647,ENST00000341911,ENST00000526320,ENST00000525514,ENST00000525477,ENST00000526889,ENST00000531519,ENST00000529586,ENST00000533808,ENST00000533837,ENST00000531845
	R	GGCTATCAACCACAGTTTCT	0.45	-	20
MYC	F	CGTCTCCACACATCAGCACAA	0.52	-	21	ENST00000377970,ENST00000524013
	R	CACTGTCCAACTTGACCCTCTTG	0.52	-	23
MYCN	F	GCGAGCTGATCCTCAAACG	0.58	-	19	ENST00000281043
	R	CGCCTCGCTCTTTATCTTCTTC	0.5	-	22
MYT1L	F	GTTTCCATGGCTTGATGTTG	0.45	59.01	20	ENST00000407844,ENST00000399161
	R	CCAAGGAAATGGCATATGGA	0.45	59.05	20
NOTCH1	F	TTCTGGAGGGACCAAGAAC	0.53	59.98	19	ENST00000277541
	R	CACCCATGGTACCAATCAT	0.47	58.19	19
PALB2	F	CTGGACATAAACAAGCAATCAT	0.36	58.41	22	ENST00000568219,ENST00000566069,ENST00000261584,LRG_308t1
	R	GGATATATTGGGCCTCTTAGTATT	0.38	58.61	24
PHF6	F	AACAACTAACTCAGCAGCAA	0.4	59.06	20	ENST00000332070
	R	TCCTGACAACAGATCCCATA	0.45	58.88	20
PHOX2B	F	GTGGCCTCTCTAAACACAAA	0.45	59.14	20	ENST00000226382
	R	GGCGTGTCTTTATGGTGTAA	0.45	59.29	20
RB1	F	GCATGTTCAAAGCCACATTA	0.4	58.36	20	ENST00000267163
	R	AACCCATAATGACCCTTGATT	0.38	58.38	21
TP53	F	TATTGCAAGCAAGGGTTCAA	0.4	59.42	20	ENST00000504937,LRG_321t6,ENST00000504290,LRG_321t5,ENST00000420246,ENST00000269305,LRG_321t7,LRG_321t4,ENST00000445888,ENST00000510385,LRG_321t2,LRG_321t1,LRG_321t3,ENST00000455263,LRG_321t8
	R	GCCTGACTCAGACTGACA	0.56	59.63	18
ZEB2	F	TCACACATGCATCACTTCAA	0.4	59.14	20	ENST00000539609,ENST00000303660
	R	GCACTACAATGCATCAGTATTAT	0.35	58.19	23

## Sheet: reference genes
gene	primer	primer sequence	length
HPRT1	F	TGACACTGGCAAAACAATGCA	21
	R	GGTCCTTTTCACCAGCAAGCT	21
TBP	F	CACGAACCACGGCACTGATT	20
	R	TTTTCTTGCTGCCAGTCTGGAC	22
UBC	F	ATTTGGGTCGCGGTTCTTG	19
	R	TGCCTTGACATTCTCGATGGT	21
YWHAZ	F	ACTTTTGGTACATTGTGGCTTCAA	24
	R	CCGCCAGGACAAACCAGTAT	20
