# Supplementary material for: A high-throughput 3’ UTR reporter screening identifies microRNA interactomes of cancer genes
Source: PLoS One. 2018 Mar 9;13(3):e0194017. doi: 10.1371/journal.pone.0194017 (PMC5844555; doi:10.1371/journal.pone.0194017)
Supplement: S6 Table — Overview of predicted miRNA-3’ UTR interactions in the interactome data set. (XLSX) [file pone.0194017.s009.xlsx]

## Sheet: Sheet1
gene	miRNA accession number	miRNA name	miRNA sequence	prediction algorithms (x = predicted; - = not predicted; N = not considered for prediction)
				MirTarget2	PITA	miRanda	TargetScan	RNA22	DIANA micro v5.0
ALK	MIMAT0000062	hsa-let-7a	UGAGGUAGUAGGUUGUAUAGUU	-	x	-	-	x	-
ALK	MIMAT0000063	hsa-let-7b	UGAGGUAGUAGGUUGUGUGGUU	-	x	-	-	x	-
ALK	MIMAT0000064	hsa-let-7c	UGAGGUAGUAGGUUGUAUGGUU	-	x	-	-	x	-
ALK	MIMAT0000065	hsa-let-7d	AGAGGUAGUAGGUUGCAUAGU	-	x	-	N	x	N
ALK	MIMAT0000066	hsa-let-7e	UGAGGUAGGAGGUUGUAUAGU	-	-	-	N	x	N
ALK	MIMAT0000067	hsa-let-7f	UGAGGUAGUAGAUUGUAUAGUU	-	x	-	-	x	-
ALK	MIMAT0000068	hsa-miR-15a	UAGCAGCACAUAAUGGUUUGUG	-	-	-	-	-	-
ALK	MIMAT0000069	hsa-miR-16	UAGCAGCACGUAAAUAUUGGCG	-	-	-	-	-	-
ALK	MIMAT0000070	hsa-miR-17-5p	CAAAGUGCUUACAGUGCAGGUAGU	-	-	-	N	x	N
ALK	MIMAT0000071	hsa-miR-17-3p	ACUGCAGUGAAGGCACUUGU	-	x	-	N	x	N
ALK	MIMAT0000072	hsa-miR-18a	UAAGGUGCAUCUAGUGCAGAUA	-	x	-	N	-	N
ALK	MIMAT0000073	hsa-miR-19a	UGUGCAAAUCUAUGCAAAACUGA	-	x	-	-	x	-
ALK	MIMAT0000074	hsa-miR-19b	UGUGCAAAUCCAUGCAAAACUGA	-	x	-	-	x	-
ALK	MIMAT0000075	hsa-miR-20a	UAAAGUGCUUAUAGUGCAGGUAG	-	-	-	-	x	-
ALK	MIMAT0000076	hsa-miR-21	UAGCUUAUCAGACUGAUGUUGA	-	-	-	-	-	-
ALK	MIMAT0000077	hsa-miR-22	AAGCUGCCAGUUGAAGAACUGU	-	-	-	-	-	-
ALK	MIMAT0000078	hsa-miR-23a	AUCACAUUGCCAGGGAUUUCC	-	x	-	-	-	-
ALK	MIMAT0000079	hsa-miR-189	GUGCCUACUGAGCUGAUAUCAGU	-	-	-	N	-	N
ALK	MIMAT0000080	hsa-miR-24	UGGCUCAGUUCAGCAGGAACAG	-	x	-	-	-	-
ALK	MIMAT0000081	hsa-miR-25	CAUUGCACUUGUCUCGGUCUGA	-	-	-	-	x	-
ALK	MIMAT0000082	hsa-miR-26a	UUCAAGUAAUCCAGGAUAGGC	-	x	-	N	-	N
ALK	MIMAT0000083	hsa-miR-26b	UUCAAGUAAUUCAGGAUAGGUU	-	x	-	N	-	N
ALK	MIMAT0000084	hsa-miR-27a	UUCACAGUGGCUAAGUUCCGC	-	-	-	-	-	-
ALK	MIMAT0000085	hsa-miR-28	AAGGAGCUCACAGUCUAUUGAG	-	x	-	-	x	-
ALK	MIMAT0000086	hsa-miR-29a	UAGCACCAUCUGAAAUCGGUU	-	-	-	N	-	N
ALK	MIMAT0000087	hsa-miR-30a-5p	UGUAAACAUCCUCGACUGGAAG	-	x	-	-	-	-
ALK	MIMAT0000088	hsa-miR-30a-3p	CUUUCAGUCGGAUGUUUGCAGC	-	-	-	-	-	-
ALK	MIMAT0000089	hsa-miR-31	GGCAAGAUGCUGGCAUAGCUG	-	-	-	N	-	N
ALK	MIMAT0000090	hsa-miR-32	UAUUGCACAUUACUAAGUUGC	-	x	-	N	-	N
ALK	MIMAT0000091	hsa-miR-33	GUGCAUUGUAGUUGCAUUG	-	x	-	N	x	N
ALK	MIMAT0000092	hsa-miR-92	UAUUGCACUUGUCCCGGCCUG	-	-	-	N	x	N
ALK	MIMAT0000093	hsa-miR-93	AAAGUGCUGUUCGUGCAGGUAG	-	-	-	N	-	N
ALK	MIMAT0000094	hsa-miR-95	UUCAACGGGUAUUUAUUGAGCA	-	-	-	-	-	-
ALK	MIMAT0000095	hsa-miR-96	UUUGGCACUAGCACAUUUUUGC	-	x	x	N	-	N
ALK	MIMAT0000096	hsa-miR-98	UGAGGUAGUAAGUUGUAUUGUU	-	x	-	-	-	-
ALK	MIMAT0000097	hsa-miR-99a	AACCCGUAGAUCCGAUCUUGUG	-	-	-	-	-	-
ALK	MIMAT0000098	hsa-miR-100	AACCCGUAGAUCCGAACUUGUG	-	-	-	-	-	-
ALK	MIMAT0000099	hsa-miR-101	UACAGUACUGUGAUAACUGAAG	-	-	-	N	-	N
ALK	MIMAT0000100	hsa-miR-29b	UAGCACCAUUUGAAAUCAGUGUU	-	-	-	-	-	-
ALK	MIMAT0000101	hsa-miR-103	AGCAGCAUUGUACAGGGCUAUGA	-	x	-	-	-	-
ALK	MIMAT0000102	hsa-miR-105	UCAAAUGCUCAGACUCCUGU	-	x	-	N	-	N
ALK	MIMAT0000103	hsa-miR-106a	AAAAGUGCUUACAGUGCAGGUAGC	-	-	-	N	-	N
ALK	MIMAT0000104	hsa-miR-107	AGCAGCAUUGUACAGGGCUAUCA	-	x	-	-	-	x
ALK	MIMAT0000222	hsa-miR-192	CUGACCUAUGAAUUGACAGCC	-	-	-	-	-	-
ALK	MIMAT0000226	hsa-miR-196a	UAGGUAGUUUCAUGUUGUUGG	-	x	-	N	-	N
ALK	MIMAT0000227	hsa-miR-197	UUCACCACCUUCUCCACCCAGC	-	-	-	-	-	-
ALK	MIMAT0000228	hsa-miR-198	GGUCCAGAGGGGAGAUAGG	-	-	-	N	-	N
ALK	MIMAT0000231	hsa-miR-199a	CCCAGUGUUCAGACUACCUGUUC	-	-	-	-	-	-
ALK	MIMAT0000232	hsa-miR-199a*	UACAGUAGUCUGCACAUUGGUU	-	-	-	N	-	N
ALK	MIMAT0000241	hsa-miR-208	AUAAGACGAGCAAAAAGCUUGU	-	-	-	-	-	-
ALK	MIMAT0000242	hsa-miR-129	CUUUUUGCGGUCUGGGCUUGC	-	x	-	-	-	-
ALK	MIMAT0000243	hsa-miR-148a	UCAGUGCACUACAGAACUUUGU	-	x	-	-	-	-
ALK	MIMAT0000244	hsa-miR-30c	UGUAAACAUCCUACACUCUCAGC	-	x	-	-	-	-
ALK	MIMAT0000245	hsa-miR-30d	UGUAAACAUCCCCGACUGGAAG	-	x	-	-	-	-
ALK	MIMAT0000250	hsa-miR-139	UCUACAGUGCACGUGUCU	-	x	-	N	-	N
ALK	MIMAT0000251	hsa-miR-147	GUGUGUGGAAAUGCUUCUGC	-	x	-	-	x	-
ALK	MIMAT0000252	hsa-miR-7	UGGAAGACUAGUGAUUUUGUUG	-	x	x	N	x	N
ALK	MIMAT0000253	hsa-miR-10a	UACCCUGUAGAUCCGAAUUUGUG	-	-	-	-	-	-
ALK	MIMAT0000254	hsa-miR-10b	UACCCUGUAGAACCGAAUUUGU	-	-	-	N	-	N
ALK	MIMAT0000255	hsa-miR-34a	UGGCAGUGUCUUAGCUGGUUGUU	-	x	-	N	-	N
ALK	MIMAT0000256	hsa-miR-181a	AACAUUCAACGCUGUCGGUGAGU	-	x	-	-	-	-
ALK	MIMAT0000257	hsa-miR-181b	AACAUUCAUUGCUGUCGGUGGG	-	x	-	N	-	N
ALK	MIMAT0000258	hsa-miR-181c	AACAUUCAACCUGUCGGUGAGU	-	x	-	-	-	-
ALK	MIMAT0000259	hsa-miR-182	UUUGGCAAUGGUAGAACUCACA	-	-	-	N	-	N
ALK	MIMAT0000260	hsa-miR-182*	UGGUUCUAGACUUGCCAACUA	-	-	-	-	-	-
ALK	MIMAT0000261	hsa-miR-183	UAUGGCACUGGUAGAAUUCACUG	-	-	-	N	-	N
ALK	MIMAT0000262	hsa-miR-187	UCGUGUCUUGUGUUGCAGCCG	-	x	-	N	-	N
ALK	MIMAT0000263	hsa-miR-199b	CCCAGUGUUUAGACUAUCUGUUC	-	-	-	-	-	-
ALK	MIMAT0000264	hsa-miR-203	GUGAAAUGUUUAGGACCACUAG	-	-	-	-	-	-
ALK	MIMAT0000265	hsa-miR-204	UUCCCUUUGUCAUCCUAUGCCU	-	x	x	-	x	-
ALK	MIMAT0000266	hsa-miR-205	UCCUUCAUUCCACCGGAGUCUG	-	x	-	-	x	-
ALK	MIMAT0000267	hsa-miR-210	CUGUGCGUGUGACAGCGGCUGA	-	-	-	-	-	-
ALK	MIMAT0000268	hsa-miR-211	UUCCCUUUGUCAUCCUUCGCCU	-	x	-	-	-	-
ALK	MIMAT0000269	hsa-miR-212	UAACAGUCUCCAGUCACGGCC	-	-	-	-	-	-
ALK	MIMAT0000270	hsa-miR-181a*	ACCAUCGACCGUUGAUUGUACC	-	-	-	-	-	-
ALK	MIMAT0000271	hsa-miR-214	ACAGCAGGCACAGACAGGCAG	-	-	-	N	x	N
ALK	MIMAT0000272	hsa-miR-215	AUGACCUAUGAAUUGACAGAC	-	-	-	-	-	x
ALK	MIMAT0000273	hsa-miR-216	UAAUCUCAGCUGGCAACUGUG	-	-	-	N	-	N
ALK	MIMAT0000274	hsa-miR-217	UACUGCAUCAGGAACUGAUUGGAU	-	x	-	N	-	N
ALK	MIMAT0000275	hsa-miR-218	UUGUGCUUGAUCUAACCAUGU	-	-	-	-	-	-
ALK	MIMAT0000276	hsa-miR-219	UGAUUGUCCAAACGCAAUUCU	-	-	-	-	-	-
ALK	MIMAT0000277	hsa-miR-220	CCACACCGUAUCUGACACUUU	-	x	-	N	-	N
ALK	MIMAT0000278	hsa-miR-221	AGCUACAUUGUCUGCUGGGUUUC	-	x	-	-	x	-
ALK	MIMAT0000279	hsa-miR-222	AGCUACAUCUGGCUACUGGGUCUC	-	x	-	N	x	N
ALK	MIMAT0000280	hsa-miR-223	UGUCAGUUUGUCAAAUACCCC	-	-	-	N	-	N
ALK	MIMAT0000281	hsa-miR-224	CAAGUCACUAGUGGUUCCGUUUA	-	x	-	N	-	N
ALK	MIMAT0000318	hsa-miR-200b	UAAUACUGCCUGGUAAUGAUGAC	-	x	-	N	-	N
ALK	MIMAT0000414	hsa-let-7g	UGAGGUAGUAGUUUGUACAGU	-	x	-	N	x	N
ALK	MIMAT0000415	hsa-let-7i	UGAGGUAGUAGUUUGUGCUGU	-	x	-	N	x	N
ALK	MIMAT0000416	hsa-miR-1	UGGAAUGUAAAGAAGUAUGUA	-	-	-	N	-	N
ALK	MIMAT0000417	hsa-miR-15b	UAGCAGCACAUCAUGGUUUACA	-	-	-	-	-	-
ALK	MIMAT0000418	hsa-miR-23b	AUCACAUUGCCAGGGAUUACC	-	x	-	-	-	-
ALK	MIMAT0000419	hsa-miR-27b	UUCACAGUGGCUAAGUUCUGC	-	-	-	-	-	-
ALK	MIMAT0000420	hsa-miR-30b	UGUAAACAUCCUACACUCAGCU	-	x	-	-	-	-
ALK	MIMAT0000422	hsa-miR-124a	UUAAGGCACGCGGUGAAUGCCA	-	x	-	N	-	N
ALK	MIMAT0000423	hsa-miR-125b	UCCCUGAGACCCUAACUUGUGA	-	x	-	-	-	-
ALK	MIMAT0000424	hsa-miR-128a	UCACAGUGAACCGGUCUCUUUU	-	-	-	N	-	N
ALK	MIMAT0000425	hsa-miR-130a	CAGUGCAAUGUUAAAAGGGCAU	-	-	-	-	-	-
ALK	MIMAT0000426	hsa-miR-132	UAACAGUCUACAGCCAUGGUCG	-	-	-	-	-	-
ALK	MIMAT0000427	hsa-miR-133a	UUGGUCCCCUUCAACCAGCUGU	-	-	-	N	-	N
ALK	MIMAT0000428	hsa-miR-135a	UAUGGCUUUUUAUUCCUAUGUGA	-	x	-	-	-	-
ALK	MIMAT0000429	hsa-miR-137	UAUUGCUUAAGAAUACGCGUAG	-	x	-	N	-	N
ALK	MIMAT0000430	hsa-miR-138	AGCUGGUGUUGUGAAUC	-	x	-	N	-	N
ALK	MIMAT0000431	hsa-miR-140	AGUGGUUUUACCCUAUGGUAG	-	x	-	N	-	N
ALK	MIMAT0000432	hsa-miR-141	UAACACUGUCUGGUAAAGAUGG	-	-	-	-	-	-
ALK	MIMAT0000433	hsa-miR-142-5p	CAUAAAGUAGAAAGCACUAC	-	x	-	N	-	N
ALK	MIMAT0000434	hsa-miR-142-3p	UGUAGUGUUUCCUACUUUAUGGA	-	-	-	-	-	-
ALK	MIMAT0000435	hsa-miR-143	UGAGAUGAAGCACUGUAGCUCA	-	x	-	N	-	N
ALK	MIMAT0000436	hsa-miR-144	UACAGUAUAGAUGAUGUACUAG	-	-	-	N	-	N
ALK	MIMAT0000437	hsa-miR-145	GUCCAGUUUUCCCAGGAAUCCCUU	-	x	-	N	-	N
ALK	MIMAT0000438	hsa-miR-152	UCAGUGCAUGACAGAACUUGGG	-	x	-	N	-	N
ALK	MIMAT0000439	hsa-miR-153	UUGCAUAGUCACAAAAGUGA	-	x	-	N	-	N
ALK	MIMAT0000440	hsa-miR-191	CAACGGAAUCCCAAAAGCAGCU	-	-	-	N	-	N
ALK	MIMAT0000441	hsa-miR-9	UCUUUGGUUAUCUAGCUGUAUGA	-	x	-	-	x	-
ALK	MIMAT0000442	hsa-miR-9*	UAAAGCUAGAUAACCGAAAGU	-	-	-	N	-	N
ALK	MIMAT0000443	hsa-miR-125a	UCCCUGAGACCCUUUAACCUGUG	-	x	-	N	-	N
ALK	MIMAT0000444	hsa-miR-126*	CAUUAUUACUUUUGGUACGCG	-	-	-	-	-	-
ALK	MIMAT0000445	hsa-miR-126	UCGUACCGUGAGUAAUAAUGC	-	-	-	N	-	N
ALK	MIMAT0000446	hsa-miR-127	UCGGAUCCGUCUGAGCUUGGCU	-	-	-	-	-	-
ALK	MIMAT0000447	hsa-miR-134	UGUGACUGGUUGACCAGAGGG	-	-	-	N	x	N
ALK	MIMAT0000448	hsa-miR-136	ACUCCAUUUGUUUUGAUGAUGGA	-	-	-	-	-	-
ALK	MIMAT0000449	hsa-miR-146a	UGAGAACUGAAUUCCAUGGGUU	-	x	-	-	-	-
ALK	MIMAT0000450	hsa-miR-149	UCUGGCUCCGUGUCUUCACUCC	-	x	x	N	-	N
ALK	MIMAT0000451	hsa-miR-150	UCUCCCAACCCUUGUACCAGUG	-	x	-	-	-	-
ALK	MIMAT0000452	hsa-miR-154	UAGGUUAUCCGUGUUGCCUUCG	-	-	-	-	-	-
ALK	MIMAT0000453	hsa-miR-154*	AAUCAUACACGGUUGACCUAUU	-	-	-	-	-	-
ALK	MIMAT0000454	hsa-miR-184	UGGACGGAGAACUGAUAAGGGU	-	-	-	-	-	-
ALK	MIMAT0000455	hsa-miR-185	UGGAGAGAAAGGCAGUUC	-	x	-	N	-	N
ALK	MIMAT0000456	hsa-miR-186	CAAAGAAUUCUCCUUUUGGGCUU	-	x	x	N	-	N
ALK	MIMAT0000457	hsa-miR-188	CAUCCCUUGCAUGGUGGAGGGU	-	-	-	N	-	N
ALK	MIMAT0000458	hsa-miR-190	UGAUAUGUUUGAUAUAUUAGGU	-	x	-	-	-	-
ALK	MIMAT0000459	hsa-miR-193a	AACUGGCCUACAAAGUCCCAG	-	-	-	N	-	N
ALK	MIMAT0000460	hsa-miR-194	UGUAACAGCAACUCCAUGUGGA	-	-	-	-	-	-
ALK	MIMAT0000461	hsa-miR-195	UAGCAGCACAGAAAUAUUGGC	-	-	-	-	-	-
ALK	MIMAT0000462	hsa-miR-206	UGGAAUGUAAGGAAGUGUGUGG	-	-	-	-	-	-
ALK	MIMAT0000510	hsa-miR-320	AAAAGCUGGGUUGAGAGGGCGAA	-	-	-	N	-	N
ALK	MIMAT0000617	hsa-miR-200c	UAAUACUGCCGGGUAAUGAUGG	-	x	-	N	-	N
ALK	MIMAT0000646	hsa-miR-155	UUAAUGCUAAUCGUGAUAGGGG	-	-	-	N	-	N
ALK	MIMAT0000676	hsa-miR-128b	UCACAGUGAACCGGUCUCUUUC	-	-	-	N	-	N
ALK	MIMAT0000680	hsa-miR-106b	UAAAGUGCUGACAGUGCAGAU	-	-	-	-	-	-
ALK	MIMAT0000681	hsa-miR-29c	UAGCACCAUUUGAAAUCGGU	-	-	-	N	-	N
ALK	MIMAT0000682	hsa-miR-200a	UAACACUGUCUGGUAACGAUGU	-	-	-	-	-	-
ALK	MIMAT0000683	hsa-miR-302a*	UAAACGUGGAUGUACUUGCUUU	-	-	x	N	x	N
ALK	MIMAT0000684	hsa-miR-302a	UAAGUGCUUCCAUGUUUUGGUGA	-	-	-	-	-	-
ALK	MIMAT0000685	hsa-miR-34b	UAGGCAGUGUCAUUAGCUGAUUG	-	x	-	-	-	-
ALK	MIMAT0000686	hsa-miR-34c	AGGCAGUGUAGUUAGCUGAUUGC	-	x	-	-	x	-
ALK	MIMAT0000687	hsa-miR-299-3p	UAUGUGGGAUGGUAAACCGCUU	-	-	-	-	-	-
ALK	MIMAT0000688	hsa-miR-301	CAGUGCAAUAGUAUUGUCAAAGC	-	-	-	-	-	-
ALK	MIMAT0000689	hsa-miR-99b	CACCCGUAGAACCGACCUUGCG	-	-	-	-	-	-
ALK	MIMAT0000690	hsa-miR-296	AGGGCCCCCCCUCAAUCCUGU	-	-	-	-	-	-
ALK	MIMAT0000691	hsa-miR-130b	CAGUGCAAUGAUGAAAGGGCAU	-	-	-	-	-	-
ALK	MIMAT0000692	hsa-miR-30e-5p	UGUAAACAUCCUUGACUGGA	-	x	-	N	-	N
ALK	MIMAT0000693	hsa-miR-30e-3p	CUUUCAGUCGGAUGUUUACAGC	-	-	-	-	-	-
ALK	MIMAT0000703	hsa-miR-361	UUAUCAGAAUCUCCAGGGGUAC	-	x	-	-	-	-
ALK	MIMAT0000705	hsa-miR-362	AAUCCUUGGAACCUAGGUGUGAGU	-	x	-	-	-	-
ALK	MIMAT0000707	hsa-miR-363	AAUUGCACGGUAUCCAUCUGUA	-	-	-	-	-	-
ALK	MIMAT0000710	hsa-miR-365	UAAUGCCCCUAAAAAUCCUUAU	-	-	-	-	-	-
ALK	MIMAT0000714	hsa-miR-302b*	ACUUUAACAUGGAAGUGCUUUCU	-	-	-	N	-	N
ALK	MIMAT0000715	hsa-miR-302b	UAAGUGCUUCCAUGUUUUAGUAG	-	-	-	-	-	-
ALK	MIMAT0000716	hsa-miR-302c*	UUUAACAUGGGGGUACCUGCUG	-	-	-	-	-	-
ALK	MIMAT0000717	hsa-miR-302c	UAAGUGCUUCCAUGUUUCAGUGG	-	-	-	-	-	-
ALK	MIMAT0000718	hsa-miR-302d	UAAGUGCUUCCAUGUUUGAGUGU	-	-	-	-	-	-
ALK	MIMAT0000719	hsa-miR-367	AAUUGCACUUUAGCAAUGGUGA	-	-	-	-	-	-
ALK	MIMAT0000720	hsa-miR-368	ACAUAGAGGAAAUUCCACGUUU	-	x	-	N	x	N
ALK	MIMAT0000721	hsa-miR-369-3p	AAUAAUACAUGGUUGAUCUUU	-	x	-	-	-	-
ALK	MIMAT0000722	hsa-miR-370	GCCUGCUGGGGUGGAACCUGG	-	-	-	N	-	N
ALK	MIMAT0000723	hsa-miR-371	GUGCCGCCAUCUUUUGAGUGU	-	x	-	N	-	N
ALK	MIMAT0000724	hsa-miR-372	AAAGUGCUGCGACAUUUGAGCGU	-	-	-	-	-	-
ALK	MIMAT0000725	hsa-miR-373*	ACUCAAAAUGGGGGCGCUUUCC	x	-	x	-	-	-
ALK	MIMAT0000726	hsa-miR-373	GAAGUGCUUCGAUUUUGGGGUGU	-	-	-	-	x	-
ALK	MIMAT0000727	hsa-miR-374	UUAUAAUACAACCUGAUAAGUG	-	x	-	-	-	-
ALK	MIMAT0000728	hsa-miR-375	UUUGUUCGUUCGGCUCGCGUGA	-	-	-	-	x	-
ALK	MIMAT0000729	hsa-miR-376a	AUCAUAGAGGAAAAUCCACGU	-	x	-	-	-	-
ALK	MIMAT0000730	hsa-miR-377	AUCACACAAAGGCAACUUUUGU	-	x	-	-	-	-
ALK	MIMAT0000731	hsa-miR-378	CUCCUGACUCCAGGUCCUGUGU	-	x	-	-	-	-
ALK	MIMAT0000732	hsa-miR-422b	CUGGACUUGGAGUCAGAAGGCC	-	-	-	N	-	N
ALK	MIMAT0000733	hsa-miR-379	UGGUAGACUAUGGAACGUA	-	-	-	N	-	N
ALK	MIMAT0000734	hsa-miR-380-5p	UGGUUGACCAUAGAACAUGCGC	-	-	-	-	-	-
ALK	MIMAT0000735	hsa-miR-380-3p	UAUGUAAUAUGGUCCACAUCUU	-	x	-	-	x	-
ALK	MIMAT0000736	hsa-miR-381	UAUACAAGGGCAAGCUCUCUGU	-	x	-	-	-	x
ALK	MIMAT0000737	hsa-miR-382	GAAGUUGUUCGUGGUGGAUUCG	-	-	-	-	-	-
ALK	MIMAT0000738	hsa-miR-383	AGAUCAGAAGGUGAUUGUGGCU	-	x	-	-	-	-
ALK	MIMAT0000750	hsa-miR-340	UCCGUCUCAGUUACUUUAUAGCC	-	-	-	N	-	N
ALK	MIMAT0000751	hsa-miR-330	GCAAAGCACACGGCCUGCAGAGA	-	x	-	-	-	-
ALK	MIMAT0000752	hsa-miR-328	CUGGCCCUCUCUGCCCUUCCGU	-	-	-	-	-	-
ALK	MIMAT0000753	hsa-miR-342	UCUCACACAGAAAUCGCACCCGUC	-	x	-	N	-	N
ALK	MIMAT0000754	hsa-miR-337	UCCAGCUCCUAUAUGAUGCCUUU	-	-	-	N	-	N
ALK	MIMAT0000755	hsa-miR-323	GCACAUUACACGGUCGACCUCU	-	x	-	N	-	N
ALK	MIMAT0000756	hsa-miR-326	CCUCUGGGCCCUUCCUCCAG	-	x	-	-	-	x
ALK	MIMAT0000757	hsa-miR-151	ACUAGACUGAAGCUCCUUGAGG	-	x	-	N	-	N
ALK	MIMAT0000758	hsa-miR-135b	UAUGGCUUUUCAUUCCUAUGUG	-	x	-	N	-	N
ALK	MIMAT0000759	hsa-miR-148b	UCAGUGCAUCACAGAACUUUGU	-	x	-	-	-	-
ALK	MIMAT0000760	hsa-miR-331	GCCCCUGGGCCUAUCCUAGAA	-	-	-	-	-	-
ALK	MIMAT0000761	hsa-miR-324-5p	CGCAUCCCCUAGGGCAUUGGUGU	-	-	-	-	x	-
ALK	MIMAT0000762	hsa-miR-324-3p	CCACUGCCCCAGGUGCUGCUGG	-	-	-	N	-	N
ALK	MIMAT0000763	hsa-miR-338	UCCAGCAUCAGUGAUUUUGUUGA	-	-	-	N	-	N
ALK	MIMAT0000764	hsa-miR-339	UCCCUGUCCUCCAGGAGCUCA	-	x	-	N	-	N
ALK	MIMAT0000765	hsa-miR-335	UCAAGAGCAAUAACGAAAAAUGU	-	x	-	-	-	-
ALK	MIMAT0000770	hsa-miR-133b	UUGGUCCCCUUCAACCAGCUA	-	-	-	N	-	N
ALK	MIMAT0000771	hsa-miR-325	CCUAGUAGGUGUCCAGUAAGUGU	-	-	-	-	-	-
ALK	MIMAT0000772	hsa-miR-345	UGCUGACUCCUAGUCCAGGGC	-	x	-	N	-	N
ALK	MIMAT0000773	hsa-miR-346	UGUCUGCCCGCAUGCCUGCCUCU	-	-	-	-	-	-
ALK	MIMAT0001075	hsa-miR-384	AUUCCUAGAAAUUGUUCAUA	-	x	-	-	-	-
ALK	MIMAT0001080	hsa-miR-196b	UAGGUAGUUUCCUGUUGUUGG	-	x	-	N	-	N
ALK	MIMAT0001339	hsa-miR-422a	CUGGACUUAGGGUCAGAAGGCC	-	x	-	N	-	N
ALK	MIMAT0001340	hsa-miR-423	AGCUCGGUCUGAGGCCCCUCAG	-	x	-	N	-	N
ALK	MIMAT0001341	hsa-miR-424	CAGCAGCAAUUCAUGUUUUGAA	-	x	-	-	-	-
ALK	MIMAT0001343	hsa-miR-425-3p	AUCGGGAAUGUCGUGUCCGCC	-	-	-	N	-	N
ALK	MIMAT0001412	hsa-miR-18b	UAAGGUGCAUCUAGUGCAGUUA	-	x	-	N	x	N
ALK	MIMAT0001413	hsa-miR-20b	CAAAGUGCUCAUAGUGCAGGUAG	-	-	-	-	-	-
ALK	MIMAT0001532	hsa-miR-448	UUGCAUAUGUAGGAUGUCCCAU	-	x	-	-	-	x
ALK	MIMAT0001536	hsa-miR-429	UAAUACUGUCUGGUAAAACCGU	-	x	-	-	-	-
ALK	MIMAT0001541	hsa-miR-449	UGGCAGUGUAUUGUUAGCUGGU	-	x	-	-	-	-
ALK	MIMAT0001545	hsa-miR-450	UUUUUGCGAUGUGUUCCUAAUA	-	x	-	N	-	N
ALK	MIMAT0001618	hsa-miR-191*	GCUGCGCUUGGAUUUCGUCCCC	-	-	-	-	-	-
ALK	MIMAT0001620	hsa-miR-200a*	CAUCUUACCGGACAGUGCUGGA	-	-	-	-	-	-
ALK	MIMAT0001621	hsa-miR-369-5p	AGAUCGACCGUGUUAUAUUCGC	-	x	-	-	-	-
ALK	MIMAT0001625	hsa-miR-431	UGUCUUGCAGGCCGUCAUGCA	-	x	-	-	x	-
ALK	MIMAT0001627	hsa-miR-433	AUCAUGAUGGGCUCCUCGGUGU	-	x	-	-	-	-
ALK	MIMAT0001629	hsa-miR-329	AACACACCUGGUUAACCUCUUU	-	-	-	-	-	x
ALK	MIMAT0001630	hsa-miR-453	GAGGUUGUCCGUGGUGAGUUCG	-	x	-	N	-	N
ALK	MIMAT0001631	hsa-miR-451	AAACCGUUACCAUUACUGAGUUU	-	-	-	N	-	N
ALK	MIMAT0001635	hsa-miR-452	UGUUUGCAGAGGAAACUGAGAC	-	-	-	N	-	N
ALK	MIMAT0001636	hsa-miR-452*	UCAGUCUCAUCUGCAAAGAAG	-	-	-	N	-	N
ALK	MIMAT0001638	hsa-miR-409-5p	AGGUUACCCGAGCAACUUUGCA	-	-	-	N	-	N
ALK	MIMAT0001639	hsa-miR-409-3p	CGAAUGUUGCUCGGUGAACCCCU	-	x	-	N	x	N
ALK	MIMAT0002170	hsa-miR-412	ACUUCACCUGGUCCACUAGCCGU	-	-	-	-	-	x
ALK	MIMAT0002171	hsa-miR-410	AAUAUAACACAGAUGGCCUGU	-	x	x	-	-	-
ALK	MIMAT0002172	hsa-miR-376b	AUCAUAGAGGAAAAUCCAUGUU	-	x	-	-	-	-
ALK	MIMAT0002173	hsa-miR-483	UCACUCCUCUCCUCCCGUCUUCU	-	x	-	N	-	N
ALK	MIMAT0002174	hsa-miR-484	UCAGGCUCAGUCCCCUCCCGAU	-	x	-	-	-	-
ALK	MIMAT0002175	hsa-miR-485-5p	AGAGGCUGGCCGUGAUGAAUUC	-	x	-	-	x	-
ALK	MIMAT0002176	hsa-miR-485-3p	GUCAUACACGGCUCUCCUCUCU	-	x	-	-	-	-
ALK	MIMAT0002177	hsa-miR-486	UCCUGUACUGAGCUGCCCCGAG	-	-	-	-	-	-
ALK	MIMAT0002178	hsa-miR-487a	AAUCAUACAGGGACAUCCAGUU	-	x	-	-	-	-
ALK	MIMAT0002804	hsa-miR-488	CCCAGAUAAUGGCACUCUCAA	-	x	-	-	-	-
ALK	MIMAT0002805	hsa-miR-489	AGUGACAUCACAUAUACGGCAGC	x	x	x	N	-	N
ALK	MIMAT0002806	hsa-miR-490	CAACCUGGAGGACUCCAUGCUG	-	x	-	-	-	-
ALK	MIMAT0002807	hsa-miR-491	AGUGGGGAACCCUUCCAUGAGGA	-	-	-	N	-	N
ALK	MIMAT0002808	hsa-miR-511	GUGUCUUUUGCUCUGCAGUCA	-	x	x	-	x	-
ALK	MIMAT0002809	hsa-miR-146b	UGAGAACUGAAUUCCAUAGGCU	-	x	-	-	-	-
ALK	MIMAT0002810	hsa-miR-202*	UUUCCUAUGCAUAUACUUCUUU	-	-	-	N	-	N
ALK	MIMAT0002811	hsa-miR-202	AGAGGUAUAGGGCAUGGGAAAA	-	x	-	N	x	N
ALK	MIMAT0002812	hsa-miR-492	AGGACCUGCGGGACAAGAUUCUU	-	-	-	-	-	-
ALK	MIMAT0002813	hsa-miR-493-5p	UUGUACAUGGUAGGCUUUCAUU	-	-	-	-	-	-
ALK	MIMAT0002814	hsa-miR-432	UCUUGGAGUAGGUCAUUGGGUGG	-	-	-	-	-	-
ALK	MIMAT0002815	hsa-miR-432*	CUGGAUGGCUCCUCCAUGUCU	-	-	-	-	-	-
ALK	MIMAT0002816	hsa-miR-494	UGAAACAUACACGGGAAACCUCUU	-	x	x	N	-	N
ALK	MIMAT0002817	hsa-miR-495	AAACAAACAUGGUGCACUUCUUU	x	x	x	N	-	N
ALK	MIMAT0002818	hsa-miR-496	AUUACAUGGCCAAUCUC	-	x	-	N	-	N
ALK	MIMAT0002819	hsa-miR-193b	AACUGGCCCUCAAAGUCCCGCUUU	-	-	-	N	-	N
ALK	MIMAT0002820	hsa-miR-497	CAGCAGCACACUGUGGUUUGU	-	-	-	-	-	-
ALK	MIMAT0002821	hsa-miR-181d	AACAUUCAUUGUUGUCGGUGGGUU	-	x	-	N	-	N
ALK	MIMAT0002822	hsa-miR-512-5p	CACUCAGCCUUGAGGGCACUUUC	-	-	-	-	-	x
ALK	MIMAT0002823	hsa-miR-512-3p	AAGUGCUGUCAUAGCUGAGGUC	-	-	-	-	-	-
ALK	MIMAT0002824	hsa-miR-498	UUUCAAGCCAGGGGGCGUUUUUC	-	-	-	-	-	x
ALK	MIMAT0002825	hsa-miR-520e	AAAGUGCUUCCUUUUUGAGGG	-	-	-	-	x	-
ALK	MIMAT0002826	hsa-miR-515-5p	UUCUCCAAAAGAAAGCACUUUCUG	-	-	-	-	-	-
ALK	MIMAT0002827	hsa-miR-515-3p	GAGUGCCUUCUUUUGGAGCGU	-	x	-	N	-	N
ALK	MIMAT0002828	hsa-miR-519e*	UUCUCCAAAAGGGAGCACUUUC	-	-	-	-	-	-
ALK	MIMAT0002829	hsa-miR-519e	AAAGUGCCUCCUUUUAGAGUGU	-	x	-	N	-	N
ALK	MIMAT0002830	hsa-miR-520f	AAGUGCUUCCUUUUAGAGGGUU	-	x	-	-	-	-
ALK	MIMAT0002831	hsa-miR-526c	CUCUAGAGGGAAGCGCUUUCUGUU	-	x	-	N	-	N
ALK	MIMAT0002832	hsa-miR-519c	AAAGUGCAUCUUUUUAGAGGAU	-	x	-	-	x	-
ALK	MIMAT0002833	hsa-miR-520a*	CUCCAGAGGGAAGUACUUUCU	-	-	-	-	-	-
ALK	MIMAT0002834	hsa-miR-520a	AAAGUGCUUCCCUUUGGACUGU	-	-	-	-	-	-
ALK	MIMAT0002835	hsa-miR-526b	CUCUUGAGGGAAGCACUUUCUGUU	-	x	-	N	-	N
ALK	MIMAT0002836	hsa-miR-526b*	AAAGUGCUUCCUUUUAGAGGC	-	-	-	N	-	N
ALK	MIMAT0002837	hsa-miR-519b	AAAGUGCAUCCUUUUAGAGGUUU	-	x	-	N	-	N
ALK	MIMAT0002838	hsa-miR-525	CUCCAGAGGGAUGCACUUUCU	-	x	-	-	-	-
ALK	MIMAT0002839	hsa-miR-525*	GAAGGCGCUUCCCUUUAGAGC	-	-	-	N	-	N
ALK	MIMAT0002840	hsa-miR-523	AACGCGCUUCCCUAUAGAGGG	-	-	-	N	-	N
ALK	MIMAT0002841	hsa-miR-518f*	CUCUAGAGGGAAGCACUUUCUCU	-	-	-	N	-	N
ALK	MIMAT0002842	hsa-miR-518f	AAAGCGCUUCUCUUUAGAGGA	-	x	-	N	-	N
ALK	MIMAT0002843	hsa-miR-520b	AAAGUGCUUCCUUUUAGAGGG	-	-	-	-	-	-
ALK	MIMAT0002844	hsa-miR-518b	CAAAGCGCUCCCCUUUAGAGGU	-	x	-	-	-	-
ALK	MIMAT0002845	hsa-miR-526a	CUCUAGAGGGAAGCACUUUCU	-	x	-	N	-	N
ALK	MIMAT0002846	hsa-miR-520c	AAAGUGCUUCCUUUUAGAGGGUU	-	-	-	N	-	N
ALK	MIMAT0002847	hsa-miR-518c*	UCUCUGGAGGGAAGCACUUUCUG	-	-	-	-	-	-
ALK	MIMAT0002848	hsa-miR-518c	CAAAGCGCUUCUCUUUAGAGUG	-	x	-	N	-	N
ALK	MIMAT0002849	hsa-miR-524*	CUACAAAGGGAAGCACUUUCUC	-	-	-	-	-	-
ALK	MIMAT0002850	hsa-miR-524	GAAGGCGCUUCCCUUUGGAGU	-	x	-	-	-	-
ALK	MIMAT0002851	hsa-miR-517*	CCUCUAGAUGGAAGCACUGUCU	-	-	-	-	-	-
ALK	MIMAT0002852	hsa-miR-517a	AUCGUGCAUCCCUUUAGAGUGUU	-	x	-	N	-	N
ALK	MIMAT0002853	hsa-miR-519d	CAAAGUGCCUCCCUUUAGAGUGU	-	-	-	N	-	N
ALK	MIMAT0002854	hsa-miR-521	AACGCACUUCCCUUUAGAGUGU	-	x	-	-	-	-
ALK	MIMAT0002855	hsa-miR-520d*	UCUACAAAGGGAAGCCCUUUCUG	-	-	-	N	-	N
ALK	MIMAT0002856	hsa-miR-520d	AAAGUGCUUCUCUUUGGUGGGUU	-	-	-	N	x	N
ALK	MIMAT0002857	hsa-miR-517b	UCGUGCAUCCCUUUAGAGUGUU	-	x	-	-	-	N
ALK	MIMAT0002858	hsa-miR-520g	ACAAAGUGCUUCCCUUUAGAGUGU	-	-	-	-	-	-
ALK	MIMAT0002859	hsa-miR-516-5p	CAUCUGGAGGUAAGAAGCACUUU	-	-	-	N	x	N
ALK	MIMAT0002860	hsa-miR-516-3p	UGCUUCCUUUCAGAGGGU	-	-	-	N	-	N
ALK	MIMAT0002861	hsa-miR-518e	AAAGCGCUUCCCUUCAGAGUGU	-	x	-	N	-	N
ALK	MIMAT0002862	hsa-miR-527	CUGCAAAGGGAAGCCCUUUCU	-	-	-	N	-	N
ALK	MIMAT0002863	hsa-miR-518a	AAAGCGCUUCCCUUUGCUGGA	-	x	-	N	-	N
ALK	MIMAT0002864	hsa-miR-518d	CAAAGCGCUUCCCUUUGGAGC	-	x	-	-	-	-
ALK	MIMAT0002866	hsa-miR-517c	AUCGUGCAUCCUUUUAGAGUGU	-	x	-	-	-	-
ALK	MIMAT0002867	hsa-miR-520h	ACAAAGUGCUUCCCUUUAGAGU	-	-	-	-	-	-
ALK	MIMAT0002868	hsa-miR-522	AAAAUGGUUCCCUUUAGAGUGUU	-	x	-	N	-	N
ALK	MIMAT0002869	hsa-miR-519a	AAAGUGCAUCCUUUUAGAGUGUUAC	-	x	-	N	x	N
ALK	MIMAT0002870	hsa-miR-499	UUAAGACUUGCAGUGAUGUUUAA	-	-	-	N	-	N
ALK	MIMAT0002871	hsa-miR-500	AUGCACCUGGGCAAGGAUUCUG	-	-	-	-	-	-
ALK	MIMAT0002872	hsa-miR-501	AAUCCUUUGUCCCUGGGUGAGA	-	x	-	-	x	-
ALK	MIMAT0002873	hsa-miR-502	AUCCUUGCUAUCUGGGUGCUA	-	x	-	-	-	-
ALK	MIMAT0002874	hsa-miR-503	UAGCAGCGGGAACAGUUCUGCAG	-	x	-	-	-	x
ALK	MIMAT0002875	hsa-miR-504	AGACCCUGGUCUGCACUCUAU	-	-	-	N	-	N
ALK	MIMAT0002876	hsa-miR-505	GUCAACACUUGCUGGUUUCCUC	-	x	-	N	-	N
ALK	MIMAT0002877	hsa-miR-513	UUCACAGGGAGGUGUCAUUUAU	-	x	-	N	-	N
ALK	MIMAT0002878	hsa-miR-506	UAAGGCACCCUUCUGAGUAGA	-	-	-	-	-	-
ALK	MIMAT0002879	hsa-miR-507	UUUUGCACCUUUUGGAGUGAA	-	-	-	-	-	-
ALK	MIMAT0002880	hsa-miR-508	UGAUUGUAGCCUUUUGGAGUAGA	-	-	-	-	x	-
ALK	MIMAT0002881	hsa-miR-509	UGAUUGGUACGUCUGUGGGUAGA	-	x	-	N	-	N
ALK	MIMAT0002882	hsa-miR-510	UACUCAGGAGAGUGGCAAUCACA	-	-	-	N	-	N
ALK	MIMAT0002883	hsa-miR-514	AUUGACACUUCUGUGAGUAG	-	x	-	N	-	N
ALK	MIMAT0002888	hsa-miR-532	CAUGCCUUGAGUGUAGGACCGU	-	-	-	-	-	-
ALK	MIMAT0002890	hsa-miR-299-5p	UGGUUUACCGUCCCACAUACAU	-	-	-	-	-	x
ALK	MIMAT0002891	hsa-miR-18a*	ACUGCCCUAAGUGCUCCUUCU	-	-	-	N	-	N
ALK	MIMAT0003150	hsa-miR-455	UAUGUGCCUUUGGACUACAUCG	-	-	-	-	-	-
ALK	MIMAT0003161	hsa-miR-493-3p	UGAAGGUCUACUGUGUGCCAG	-	x	-	N	x	N
ALK	MIMAT0003163	hsa-miR-539	GGAGAAAUUAUCCUUGGUGUGU	-	-	-	-	-	-
ALK	MIMAT0003164	hsa-miR-544	AUUCUGCAUUUUUAGCAAGU	-	x	-	N	-	N
ALK	MIMAT0003165	hsa-miR-545	AUCAGCAAACAUUUAUUGUGUG	-	x	-	N	-	N
ALK	MIMAT0003180	hsa-miR-487b	AAUCGUACAGGGUCAUCCACUU	-	-	-	-	-	-
ALK	MIMAT0003214	hsa-miR-551a	GCGACCCACUCUUGGUUUCCA	-	-	-	-	x	-
ALK	MIMAT0003215	hsa-miR-552	AACAGGUGACUGGUUAGACAA	-	x	-	-	-	-
ALK	MIMAT0003216	hsa-miR-553	AAAACGGUGAGAUUUUGUUUU	-	-	-	-	-	-
ALK	MIMAT0003217	hsa-miR-554	GCUAGUCCUGACUCAGCCAGU	-	x	-	-	x	-
ALK	MIMAT0003218	hsa-miR-92b	UAUUGCACUCGUCCCGGCCUC	-	-	-	N	x	N
ALK	MIMAT0003219	hsa-miR-555	AGGGUAAGCUGAACCUCUGAU	-	-	-	-	-	-
ALK	MIMAT0003220	hsa-miR-556	GAUGAGCUCAUUGUAAUAUG	-	x	-	N	-	N
ALK	MIMAT0003221	hsa-miR-557	GUUUGCACGGGUGGGCCUUGUCU	-	x	-	-	-	-
ALK	MIMAT0003222	hsa-miR-558	UGAGCUGCUGUACCAAAAU	-	x	-	-	-	-
ALK	MIMAT0003223	hsa-miR-559	UAAAGUAAAUAUGCACCAAAA	-	x	-	-	-	-
ALK	MIMAT0003224	hsa-miR-560	GCGUGCGCCGGCCGGCCGCC	-	-	-	N	-	N
ALK	MIMAT0003225	hsa-miR-561	CAAAGUUUAAGAUCCUUGAAGU	-	x	-	-	-	-
ALK	MIMAT0003226	hsa-miR-562	AAAGUAGCUGUACCAUUUGC	-	x	-	-	-	-
ALK	MIMAT0003227	hsa-miR-563	AGGUUGACAUACGUUUCCC	-	x	-	-	-	-
ALK	MIMAT0003228	hsa-miR-564	AGGCACGGUGUCAGCAGGC	-	-	-	-	-	-
ALK	MIMAT0003229	hsa-miR-565	GGCUGGCUCGCGAUGUCUGUUU	-	x	-	N	-	N
ALK	MIMAT0003230	hsa-miR-566	GGGCGCCUGUGAUCCCAAC	-	-	-	-	-	-
ALK	MIMAT0003231	hsa-miR-567	AGUAUGUUCUUCCAGGACAGAAC	-	x	-	-	-	-
ALK	MIMAT0003232	hsa-miR-568	AUGUAUAAAUGUAUACACAC	-	x	-	-	-	-
ALK	MIMAT0003233	hsa-miR-551b	GCGACCCAUACUUGGUUUCAG	-	x	-	-	x	-
ALK	MIMAT0003234	hsa-miR-569	AGUUAAUGAAUCCUGGAAAGU	-	-	-	-	-	-
ALK	MIMAT0003235	hsa-miR-570	GAAAACAGCAAUUACCUUUGCA	-	x	x	N	-	N
ALK	MIMAT0003236	hsa-miR-571	UGAGUUGGCCAUCUGAGUGAG	-	x	-	-	-	-
ALK	MIMAT0003237	hsa-miR-572	GUCCGCUCGGCGGUGGCCCA	-	x	-	-	-	-
ALK	MIMAT0003238	hsa-miR-573	CUGAAGUGAUGUGUAACUGAUCAG	-	x	x	-	x	-
ALK	MIMAT0003239	hsa-miR-574	CACGCUCAUGCACACACCCAC	-	x	-	N	-	N
ALK	MIMAT0003240	hsa-miR-575	GAGCCAGUUGGACAGGAGC	-	x	-	-	-	x
ALK	MIMAT0003241	hsa-miR-576	AUUCUAAUUUCUCCACGUCUUUG	-	x	-	N	-	N
ALK	MIMAT0003242	hsa-miR-577	UAGAUAAAAUAUUGGUACCUG	-	-	-	-	-	-
ALK	MIMAT0003243	hsa-miR-578	CUUCUUGUGCUCUAGGAUUGU	-	x	-	-	-	x
ALK	MIMAT0003244	hsa-miR-579	AUUCAUUUGGUAUAAACCGCGAU	-	x	-	N	-	N
ALK	MIMAT0003245	hsa-miR-580	UUGAGAAUGAUGAAUCAUUAGG	-	-	-	-	-	-
ALK	MIMAT0003246	hsa-miR-581	UCUUGUGUUCUCUAGAUCAGU	-	x	-	-	x	-
ALK	MIMAT0003247	hsa-miR-582	UUACAGUUGUUCAACCAGUUACU	-	x	-	-	-	-
ALK	MIMAT0003248	hsa-miR-583	CAAAGAGGAAGGUCCCAUUAC	-	x	-	-	-	-
ALK	MIMAT0003249	hsa-miR-584	UUAUGGUUUGCCUGGGACUGAG	-	x	-	-	-	-
ALK	MIMAT0003250	hsa-miR-585	UGGGCGUAUCUGUAUGCUA	-	x	-	-	-	-
ALK	MIMAT0003251	hsa-miR-548a	CAAAACUGGCAAUUACUUUUGC	-	-	-	-	-	-
ALK	MIMAT0003252	hsa-miR-586	UAUGCAUUGUAUUUUUAGGUCC	-	x	-	-	-	x
ALK	MIMAT0003253	hsa-miR-587	UUUCCAUAGGUGAUGAGUCAC	-	-	-	-	-	-
ALK	MIMAT0003254	hsa-miR-548b	CAAGAACCUCAGUUGCUUUUGU	-	x	-	-	-	-
ALK	MIMAT0003255	hsa-miR-588	UUGGCCACAAUGGGUUAGAAC	-	x	-	-	-	-
ALK	MIMAT0003256	hsa-miR-589	UCAGAACAAAUGCCGGUUCCCAGA	-	x	-	-	-	-
ALK	MIMAT0003257	hsa-miR-550	UGUCUUACUCCCUCAGGCACAU	-	x	-	-	x	-
ALK	MIMAT0003258	hsa-miR-590	GAGCUUAUUCAUAAAAGUGCAG	-	x	-	-	-	-
ALK	MIMAT0003259	hsa-miR-591	AGACCAUGGGUUCUCAUUGU	-	-	-	-	-	-
ALK	MIMAT0003260	hsa-miR-592	UUGUGUCAAUAUGCGAUGAUGU	-	-	-	-	-	-
ALK	MIMAT0003261	hsa-miR-593	AGGCACCAGCCAGGCAUUGCUCAGC	-	x	-	-	-	-
ALK	MIMAT0003263	hsa-miR-595	GAAGUGUGCCGUGGUGUGUCU	-	x	-	-	x	-
ALK	MIMAT0003264	hsa-miR-596	AAGCCUGCCCGGCUCCUCGGG	-	-	-	-	-	-
ALK	MIMAT0003265	hsa-miR-597	UGUGUCACUCGAUGACCACUGU	-	x	-	-	-	-
ALK	MIMAT0003266	hsa-miR-598	UACGUCAUCGUUGUCAUCGUCA	-	x	-	-	-	-
ALK	MIMAT0003267	hsa-miR-599	GUUGUGUCAGUUUAUCAAAC	-	-	-	-	-	-
ALK	MIMAT0003268	hsa-miR-600	ACUUACAGACAAGAGCCUUGCUC	-	x	-	-	-	-
ALK	MIMAT0003269	hsa-miR-601	UGGUCUAGGAUUGUUGGAGGAG	-	x	-	-	x	x
ALK	MIMAT0003270	hsa-miR-602	GACACGGGCGACAGCUGCGGCCC	-	-	-	-	-	-
ALK	MIMAT0003271	hsa-miR-603	CACACACUGCAAUUACUUUUGC	-	x	-	-	-	x
ALK	MIMAT0003272	hsa-miR-604	AGGCUGCGGAAUUCAGGAC	-	-	-	-	-	-
ALK	MIMAT0003273	hsa-miR-605	UAAAUCCCAUGGUGCCUUCUCCU	-	-	-	-	-	-
ALK	MIMAT0003274	hsa-miR-606	AAACUACUGAAAAUCAAAGAU	-	-	-	-	-	-
ALK	MIMAT0003275	hsa-miR-607	GUUCAAAUCCAGAUCUAUAAC	-	x	-	-	-	-
ALK	MIMAT0003276	hsa-miR-608	AGGGGUGGUGUUGGGACAGCUCCGU	-	x	-	-	x	-
ALK	MIMAT0003277	hsa-miR-609	AGGGUGUUUCUCUCAUCUCU	-	-	-	-	x	-
ALK	MIMAT0003278	hsa-miR-610	UGAGCUAAAUGUGUGCUGGGA	-	-	-	-	-	-
ALK	MIMAT0003279	hsa-miR-611	GCGAGGACCCCUCGGGGUCUGAC	-	-	-	-	-	-
ALK	MIMAT0003280	hsa-miR-612	GCUGGGCAGGGCUUCUGAGCUCCUU	-	-	-	-	-	x
ALK	MIMAT0003281	hsa-miR-613	AGGAAUGUUCCUUCUUUGCC	-	-	-	-	-	-
ALK	MIMAT0003282	hsa-miR-614	GAACGCCUGUUCUUGCCAGGUGG	-	-	-	-	-	-
ALK	MIMAT0003283	hsa-miR-615	UCCGAGCCUGGGUCUCCCUCU	-	x	-	N	-	N
ALK	MIMAT0003284	hsa-miR-616	ACUCAAAACCCUUCAGUGACUU	-	x	x	-	-	-
ALK	MIMAT0003285	hsa-miR-548c	CAAAAAUCUCAAUUACUUUUGC	-	x	x	-	-	-
ALK	MIMAT0003286	hsa-miR-617	AGACUUCCCAUUUGAAGGUGGC	-	-	-	-	-	-
ALK	MIMAT0003287	hsa-miR-618	AAACUCUACUUGUCCUUCUGAGU	-	-	-	-	-	-
ALK	MIMAT0003288	hsa-miR-619	GACCUGGACAUGUUUGUGCCCAGU	-	-	-	-	-	-
ALK	MIMAT0003289	hsa-miR-620	AUGGAGAUAGAUAUAGAAAU	-	-	-	-	-	-
ALK	MIMAT0003290	hsa-miR-621	GGCUAGCAACAGCGCUUACCU	-	-	-	-	-	-
ALK	MIMAT0003291	hsa-miR-622	ACAGUCUGCUGAGGUUGGAGC	-	-	-	-	-	-
ALK	MIMAT0003292	hsa-miR-623	AUCCCUUGCAGGGGCUGUUGGGU	-	x	-	-	x	-
ALK	MIMAT0003293	hsa-miR-624	UAGUACCAGUACCUUGUGUUCA	-	-	-	-	-	-
ALK	MIMAT0003294	hsa-miR-625	AGGGGGAAAGUUCUAUAGUCCU	-	-	-	N	-	N
ALK	MIMAT0003295	hsa-miR-626	AGCUGUCUGAAAAUGUCUU	-	-	-	-	-	-
ALK	MIMAT0003296	hsa-miR-627	GUGAGUCUCUAAGAAAAGAGGA	-	-	-	-	-	-
ALK	MIMAT0003297	hsa-miR-628	UCUAGUAAGAGUGGCAGUCG	-	-	-	N	-	N
ALK	MIMAT0003298	hsa-miR-629	GUUCUCCCAACGUAAGCCCAGC	-	x	-	-	x	-
ALK	MIMAT0003299	hsa-miR-630	AGUAUUCUGUACCAGGGAAGGU	-	-	-	-	-	-
ALK	MIMAT0003300	hsa-miR-631	AGACCUGGCCCAGACCUCAGC	-	x	-	-	x	-
ALK	MIMAT0003301	hsa-miR-33b	GUGCAUUGCUGUUGCAUUGCA	-	x	-	N	x	N
ALK	MIMAT0003302	hsa-miR-632	GUGUCUGCUUCCUGUGGGA	-	-	-	-	x	-
ALK	MIMAT0003303	hsa-miR-633	CUAAUAGUAUCUACCACAAUAAA	-	-	-	-	-	-
ALK	MIMAT0003304	hsa-miR-634	AACCAGCACCCCAACUUUGGAC	-	-	-	-	-	-
ALK	MIMAT0003305	hsa-miR-635	ACUUGGGCACUGAAACAAUGUCC	-	x	-	-	-	-
ALK	MIMAT0003306	hsa-miR-636	UGUGCUUGCUCGUCCCGCCCGCAG	-	-	-	N	-	N
ALK	MIMAT0003307	hsa-miR-637	ACUGGGGGCUUUCGGGCUCUGCGU	-	x	-	-	-	-
ALK	MIMAT0003308	hsa-miR-638	AGGGAUCGCGGGCGGGUGGCGGCCU	-	x	-	-	-	x
ALK	MIMAT0003309	hsa-miR-639	AUCGCUGCGGUUGCGAGCGCUGU	-	-	-	-	-	-
ALK	MIMAT0003310	hsa-miR-640	AUGAUCCAGGAACCUGCCUCU	-	-	-	-	-	-
ALK	MIMAT0003311	hsa-miR-641	AAAGACAUAGGAUAGAGUCACCUC	-	x	-	-	-	-
ALK	MIMAT0003312	hsa-miR-642	GUCCCUCUCCAAAUGUGUCUUG	-	x	x	-	-	-
ALK	MIMAT0003313	hsa-miR-643	ACUUGUAUGCUAGCUCAGGUAG	-	x	x	-	-	x
ALK	MIMAT0003314	hsa-miR-644	AGUGUGGCUUUCUUAGAGC	-	-	-	-	-	-
ALK	MIMAT0003315	hsa-miR-645	UCUAGGCUGGUACUGCUGA	-	x	x	-	-	-
ALK	MIMAT0003316	hsa-miR-646	AAGCAGCUGCCUCUGAGGC	x	x	x	-	x	x
ALK	MIMAT0003317	hsa-miR-647	GUGGCUGCACUCACUUCCUUC	-	-	-	-	-	-
ALK	MIMAT0003318	hsa-miR-648	AAGUGUGCAGGGCACUGGU	-	x	x	-	x	-
ALK	MIMAT0003319	hsa-miR-649	AAACCUGUGUUGUUCAAGAGUC	-	-	-	-	-	x
ALK	MIMAT0003320	hsa-miR-650	AGGAGGCAGCGCUCUCAGGAC	-	x	-	-	x	-
ALK	MIMAT0003321	hsa-miR-651	UUUAGGAUAAGCUUGACUUUUG	-	x	-	-	-	-
ALK	MIMAT0003322	hsa-miR-652	AAUGGCGCCACUAGGGUUGUGCA	-	x	-	N	-	N
ALK	MIMAT0003323	hsa-miR-548d	CAAAAACCACAGUUUCUUUUGC	x	x	x	-	-	-
ALK	MIMAT0003324	hsa-miR-661	UGCCUGGGUCUCUGGCCUGCGCGU	-	-	-	-	-	-
ALK	MIMAT0003325	hsa-miR-662	UCCCACGUUGUGGCCCAGCAG	-	x	-	-	-	-
ALK	MIMAT0003326	hsa-miR-663	AGGCGGGGCGCCGCGGGACCGC	-	-	-	-	x	-
ALK	MIMAT0003327	hsa-miR-449b	AGGCAGUGUAUUGUUAGCUGGC	-	x	-	-	-	-
ALK	MIMAT0003328	hsa-miR-653	UUGAAACAAUCUCUACUGAAC	-	x	x	N	-	N
ALK	MIMAT0003329	hsa-miR-411	UAGUAGACCGUAUAGCGUACG	-	x	-	-	-	-
ALK	MIMAT0003330	hsa-miR-654	UGGUGGGCCGCAGAACAUGUGC	-	-	-	-	-	-
ALK	MIMAT0003331	hsa-miR-655	AUAAUACAUGGUUAACCUCUUU	-	-	-	-	-	-
ALK	MIMAT0003332	hsa-miR-656	AAUAUUAUACAGUCAACCUCU	-	-	-	-	-	-
ALK	MIMAT0003333	hsa-miR-549	UGACAACUAUGGAUGAGCUCU	-	x	-	-	-	-
ALK	MIMAT0003335	hsa-miR-657	GGCAGGUUCUCACCCUCUCUAGG	-	-	-	-	-	-
ALK	MIMAT0003336	hsa-miR-658	GGCGGAGGGAAGUAGGUCCGUUGGU	-	-	-	-	-	-
ALK	MIMAT0003337	hsa-miR-659	CUUGGUUCAGGGAGGGUCCCCA	-	x	-	-	-	-
ALK	MIMAT0003338	hsa-miR-660	UACCCAUUGCAUAUCGGAGUUG	-	x	-	-	-	-
ALK	MIMAT0003339	hsa-miR-421	AUCAACAGACAUUAAUUGGGCGC	-	x	-	-	-	x
ALK	MIMAT0003340	hsa-miR-542-5p	UCGGGGAUCAUCAUGUCACGAG	-	x	-	N	-	N
ALK	MIMAT0003385	hsa-miR-363*	CGGGUGGAUCACGAUGCAAUUU	-	-	-	-	-	-
ALK	MIMAT0003386	hsa-miR-376a*	GGUAGAUUCUCCUUCUAUGAG	-	-	-	N	-	N
ALK	MIMAT0003389	hsa-miR-542-3p	UGUGACAGAUUGAUAACUGAAA	-	x	-	-	x	x
ALK	MIMAT0003393	hsa-miR-425-5p	AAUGACACGAUCACUCCCGUUGA	-	x	-	-	-	-
ALK	MIMAT0003879	hsa-miR-758	UUUGUGACCUGGUCCACUAACC	-	x	-	-	-	x
ALK	MIMAT0003880	hsa-miR-671	AGGAAGCCCUGGAGGGGCUGGAGGU	-	-	-	N	x	N
ALK	MIMAT0003881	hsa-miR-668	UGUCACUCGGCUCGGCCCACUAC	-	-	-	-	-	-
ALK	MIMAT0003882	hsa-miR-767-5p	UGCACCAUGGUUGUCUGAGCAUG	-	-	-	-	-	-
ALK	MIMAT0003883	hsa-miR-767-3p	UCUGCUCAUACCCCAUGGUUUCU	-	-	-	-	-	-
ALK	MIMAT0003884	hsa-miR-454-5p	ACCCUAUCAAUAUUGUCUCUGC	-	x	-	-	-	-
ALK	MIMAT0003885	hsa-miR-454-3p	UAGUGCAAUAUUGCUUAUAGGGUUU	-	-	-	N	-	N
ALK	MIMAT0003886	hsa-miR-769-5p	UGAGACCUCUGGGUUCUGAGCU	-	x	-	-	-	-
ALK	MIMAT0003887	hsa-miR-769-3p	CUGGGAUCUCCGGGGUCUUGGUU	-	x	-	-	x	-
ALK	MIMAT0003888	hsa-miR-766	ACUCCAGCCCCACAGCCUCAGC	-	-	-	-	-	-
ALK	MIMAT0003945	hsa-miR-765	UGGAGGAGAAGGAAGGUGAUG	-	x	x	-	x	-
ALK	MIMAT0003946	hsa-miR-768-5p	GUUGGAGGAUGAAAGUACGGAGUGAU	-	x	-	N	-	N
ALK	MIMAT0003947	hsa-miR-768-3p	UCACAAUGCUGACACUCAAACUGCUGAC	-	x	-	N	-	N
ALK	MIMAT0003948	hsa-miR-770-5p	UCCAGUACCACGUGUCAGGGCCA	-	-	-	-	-	-
ALK	MIMAT0004185	hsa-miR-802	CAGUAACAAAGAUUCAUCCUUGU	-	x	-	-	-	-
ALK	MIMAT0004209	hsa-miR-801	GAUUGCUCUGCGUGCGGAAUCGAC	-	-	-	N	x	N
ALK	MIMAT0004284	hsa-miR-675	UGGUGCGGAGAGGGCCCACAGUG	-	-	-	-	-	-
ALK	MIMAT0004450	hsa-miR-297	AUGUAUGUGUGCAUGUGCAUG	-	x	-	-	x	-
BRCA1	MIMAT0000062	hsa-let-7a	UGAGGUAGUAGGUUGUAUAGUU	-	x	-	-	x	-
BRCA1	MIMAT0000063	hsa-let-7b	UGAGGUAGUAGGUUGUGUGGUU	-	x	-	-	x	-
BRCA1	MIMAT0000064	hsa-let-7c	UGAGGUAGUAGGUUGUAUGGUU	-	x	-	-	x	-
BRCA1	MIMAT0000065	hsa-let-7d	AGAGGUAGUAGGUUGCAUAGU	-	x	-	N	x	N
BRCA1	MIMAT0000066	hsa-let-7e	UGAGGUAGGAGGUUGUAUAGU	-	x	-	N	x	N
BRCA1	MIMAT0000067	hsa-let-7f	UGAGGUAGUAGAUUGUAUAGUU	-	x	-	-	x	-
BRCA1	MIMAT0000068	hsa-miR-15a	UAGCAGCACAUAAUGGUUUGUG	-	x	-	-	x	-
BRCA1	MIMAT0000069	hsa-miR-16	UAGCAGCACGUAAAUAUUGGCG	-	x	-	-	x	-
BRCA1	MIMAT0000070	hsa-miR-17-5p	CAAAGUGCUUACAGUGCAGGUAGU	-	x	x	N	x	N
BRCA1	MIMAT0000071	hsa-miR-17-3p	ACUGCAGUGAAGGCACUUGU	-	x	x	N	-	N
BRCA1	MIMAT0000072	hsa-miR-18a	UAAGGUGCAUCUAGUGCAGAUA	-	x	-	N	x	N
BRCA1	MIMAT0000073	hsa-miR-19a	UGUGCAAAUCUAUGCAAAACUGA	-	-	-	-	-	-
BRCA1	MIMAT0000074	hsa-miR-19b	UGUGCAAAUCCAUGCAAAACUGA	-	-	-	-	-	-
BRCA1	MIMAT0000075	hsa-miR-20a	UAAAGUGCUUAUAGUGCAGGUAG	-	x	x	-	x	-
BRCA1	MIMAT0000076	hsa-miR-21	UAGCUUAUCAGACUGAUGUUGA	-	x	-	-	-	-
BRCA1	MIMAT0000077	hsa-miR-22	AAGCUGCCAGUUGAAGAACUGU	-	x	-	-	x	-
BRCA1	MIMAT0000078	hsa-miR-23a	AUCACAUUGCCAGGGAUUUCC	-	x	-	-	-	-
BRCA1	MIMAT0000079	hsa-miR-189	GUGCCUACUGAGCUGAUAUCAGU	-	x	-	N	x	N
BRCA1	MIMAT0000080	hsa-miR-24	UGGCUCAGUUCAGCAGGAACAG	-	x	-	-	x	-
BRCA1	MIMAT0000081	hsa-miR-25	CAUUGCACUUGUCUCGGUCUGA	-	x	-	-	x	-
BRCA1	MIMAT0000082	hsa-miR-26a	UUCAAGUAAUCCAGGAUAGGC	-	x	-	N	-	N
BRCA1	MIMAT0000083	hsa-miR-26b	UUCAAGUAAUUCAGGAUAGGUU	-	x	-	N	-	N
BRCA1	MIMAT0000084	hsa-miR-27a	UUCACAGUGGCUAAGUUCCGC	-	x	-	-	x	-
BRCA1	MIMAT0000085	hsa-miR-28	AAGGAGCUCACAGUCUAUUGAG	-	x	x	-	-	-
BRCA1	MIMAT0000086	hsa-miR-29a	UAGCACCAUCUGAAAUCGGUU	-	x	-	N	-	N
BRCA1	MIMAT0000087	hsa-miR-30a-5p	UGUAAACAUCCUCGACUGGAAG	-	x	x	-	x	-
BRCA1	MIMAT0000088	hsa-miR-30a-3p	CUUUCAGUCGGAUGUUUGCAGC	-	x	-	-	x	-
BRCA1	MIMAT0000089	hsa-miR-31	GGCAAGAUGCUGGCAUAGCUG	-	x	-	N	-	N
BRCA1	MIMAT0000090	hsa-miR-32	UAUUGCACAUUACUAAGUUGC	-	x	-	N	-	N
BRCA1	MIMAT0000091	hsa-miR-33	GUGCAUUGUAGUUGCAUUG	-	x	-	N	-	N
BRCA1	MIMAT0000092	hsa-miR-92	UAUUGCACUUGUCCCGGCCUG	-	x	-	N	x	N
BRCA1	MIMAT0000093	hsa-miR-93	AAAGUGCUGUUCGUGCAGGUAG	-	x	x	N	x	N
BRCA1	MIMAT0000094	hsa-miR-95	UUCAACGGGUAUUUAUUGAGCA	-	x	-	-	x	-
BRCA1	MIMAT0000095	hsa-miR-96	UUUGGCACUAGCACAUUUUUGC	-	x	x	N	-	N
BRCA1	MIMAT0000096	hsa-miR-98	UGAGGUAGUAAGUUGUAUUGUU	-	x	-	-	x	-
BRCA1	MIMAT0000097	hsa-miR-99a	AACCCGUAGAUCCGAUCUUGUG	-	-	-	-	-	-
BRCA1	MIMAT0000098	hsa-miR-100	AACCCGUAGAUCCGAACUUGUG	-	-	-	-	-	-
BRCA1	MIMAT0000099	hsa-miR-101	UACAGUACUGUGAUAACUGAAG	-	x	-	N	-	N
BRCA1	MIMAT0000100	hsa-miR-29b	UAGCACCAUUUGAAAUCAGUGUU	-	x	-	-	x	-
BRCA1	MIMAT0000101	hsa-miR-103	AGCAGCAUUGUACAGGGCUAUGA	-	x	-	-	x	-
BRCA1	MIMAT0000102	hsa-miR-105	UCAAAUGCUCAGACUCCUGU	-	x	-	N	x	N
BRCA1	MIMAT0000103	hsa-miR-106a	AAAAGUGCUUACAGUGCAGGUAGC	-	x	x	N	x	N
BRCA1	MIMAT0000104	hsa-miR-107	AGCAGCAUUGUACAGGGCUAUCA	-	x	-	-	x	-
BRCA1	MIMAT0000222	hsa-miR-192	CUGACCUAUGAAUUGACAGCC	-	x	-	-	-	-
BRCA1	MIMAT0000226	hsa-miR-196a	UAGGUAGUUUCAUGUUGUUGG	-	x	-	N	x	N
BRCA1	MIMAT0000227	hsa-miR-197	UUCACCACCUUCUCCACCCAGC	-	x	x	-	x	-
BRCA1	MIMAT0000228	hsa-miR-198	GGUCCAGAGGGGAGAUAGG	-	-	-	N	x	N
BRCA1	MIMAT0000231	hsa-miR-199a	CCCAGUGUUCAGACUACCUGUUC	-	x	x	-	x	-
BRCA1	MIMAT0000232	hsa-miR-199a*	UACAGUAGUCUGCACAUUGGUU	-	-	x	N	x	N
BRCA1	MIMAT0000241	hsa-miR-208	AUAAGACGAGCAAAAAGCUUGU	-	x	-	-	-	-
BRCA1	MIMAT0000242	hsa-miR-129	CUUUUUGCGGUCUGGGCUUGC	-	x	-	-	x	-
BRCA1	MIMAT0000243	hsa-miR-148a	UCAGUGCACUACAGAACUUUGU	-	-	-	-	-	-
BRCA1	MIMAT0000244	hsa-miR-30c	UGUAAACAUCCUACACUCUCAGC	-	x	-	-	-	-
BRCA1	MIMAT0000245	hsa-miR-30d	UGUAAACAUCCCCGACUGGAAG	-	x	-	-	x	-
BRCA1	MIMAT0000250	hsa-miR-139	UCUACAGUGCACGUGUCU	-	x	-	N	x	N
BRCA1	MIMAT0000251	hsa-miR-147	GUGUGUGGAAAUGCUUCUGC	-	x	-	-	-	-
BRCA1	MIMAT0000252	hsa-miR-7	UGGAAGACUAGUGAUUUUGUUG	-	x	x	N	x	N
BRCA1	MIMAT0000253	hsa-miR-10a	UACCCUGUAGAUCCGAAUUUGUG	-	-	-	-	-	-
BRCA1	MIMAT0000254	hsa-miR-10b	UACCCUGUAGAACCGAAUUUGU	-	-	-	N	-	N
BRCA1	MIMAT0000255	hsa-miR-34a	UGGCAGUGUCUUAGCUGGUUGUU	-	x	-	N	-	N
BRCA1	MIMAT0000256	hsa-miR-181a	AACAUUCAACGCUGUCGGUGAGU	-	x	-	-	-	-
BRCA1	MIMAT0000257	hsa-miR-181b	AACAUUCAUUGCUGUCGGUGGG	-	x	-	N	x	N
BRCA1	MIMAT0000258	hsa-miR-181c	AACAUUCAACCUGUCGGUGAGU	-	x	-	-	-	-
BRCA1	MIMAT0000259	hsa-miR-182	UUUGGCAAUGGUAGAACUCACA	-	x	-	N	x	N
BRCA1	MIMAT0000260	hsa-miR-182*	UGGUUCUAGACUUGCCAACUA	-	-	-	-	x	-
BRCA1	MIMAT0000261	hsa-miR-183	UAUGGCACUGGUAGAAUUCACUG	-	x	x	N	-	N
BRCA1	MIMAT0000262	hsa-miR-187	UCGUGUCUUGUGUUGCAGCCG	-	x	-	N	x	N
BRCA1	MIMAT0000263	hsa-miR-199b	CCCAGUGUUUAGACUAUCUGUUC	-	x	-	-	-	-
BRCA1	MIMAT0000264	hsa-miR-203	GUGAAAUGUUUAGGACCACUAG	-	x	x	-	x	-
BRCA1	MIMAT0000265	hsa-miR-204	UUCCCUUUGUCAUCCUAUGCCU	-	x	-	-	-	-
BRCA1	MIMAT0000266	hsa-miR-205	UCCUUCAUUCCACCGGAGUCUG	-	x	-	x	x	-
BRCA1	MIMAT0000267	hsa-miR-210	CUGUGCGUGUGACAGCGGCUGA	-	x	-	-	x	-
BRCA1	MIMAT0000268	hsa-miR-211	UUCCCUUUGUCAUCCUUCGCCU	-	x	-	-	-	-
BRCA1	MIMAT0000269	hsa-miR-212	UAACAGUCUCCAGUCACGGCC	-	x	x	x	x	-
BRCA1	MIMAT0000270	hsa-miR-181a*	ACCAUCGACCGUUGAUUGUACC	-	-	-	-	-	-
BRCA1	MIMAT0000271	hsa-miR-214	ACAGCAGGCACAGACAGGCAG	-	x	-	N	x	N
BRCA1	MIMAT0000272	hsa-miR-215	AUGACCUAUGAAUUGACAGAC	-	x	-	-	-	-
BRCA1	MIMAT0000273	hsa-miR-216	UAAUCUCAGCUGGCAACUGUG	-	x	-	N	-	N
BRCA1	MIMAT0000274	hsa-miR-217	UACUGCAUCAGGAACUGAUUGGAU	-	x	-	N	x	N
BRCA1	MIMAT0000275	hsa-miR-218	UUGUGCUUGAUCUAACCAUGU	-	x	x	x	-	-
BRCA1	MIMAT0000276	hsa-miR-219	UGAUUGUCCAAACGCAAUUCU	-	x	-	-	x	-
BRCA1	MIMAT0000277	hsa-miR-220	CCACACCGUAUCUGACACUUU	-	x	-	N	-	N
BRCA1	MIMAT0000278	hsa-miR-221	AGCUACAUUGUCUGCUGGGUUUC	-	x	x	-	x	-
BRCA1	MIMAT0000279	hsa-miR-222	AGCUACAUCUGGCUACUGGGUCUC	-	x	-	N	x	N
BRCA1	MIMAT0000280	hsa-miR-223	UGUCAGUUUGUCAAAUACCCC	-	x	-	N	-	N
BRCA1	MIMAT0000281	hsa-miR-224	CAAGUCACUAGUGGUUCCGUUUA	x	x	x	N	x	N
BRCA1	MIMAT0000318	hsa-miR-200b	UAAUACUGCCUGGUAAUGAUGAC	-	-	-	N	-	N
BRCA1	MIMAT0000414	hsa-let-7g	UGAGGUAGUAGUUUGUACAGU	-	x	-	N	x	N
BRCA1	MIMAT0000415	hsa-let-7i	UGAGGUAGUAGUUUGUGCUGU	-	x	-	N	x	N
BRCA1	MIMAT0000416	hsa-miR-1	UGGAAUGUAAAGAAGUAUGUA	-	x	-	N	-	N
BRCA1	MIMAT0000417	hsa-miR-15b	UAGCAGCACAUCAUGGUUUACA	-	x	x	-	x	-
BRCA1	MIMAT0000418	hsa-miR-23b	AUCACAUUGCCAGGGAUUACC	-	x	-	-	-	-
BRCA1	MIMAT0000419	hsa-miR-27b	UUCACAGUGGCUAAGUUCUGC	-	x	x	-	x	-
BRCA1	MIMAT0000420	hsa-miR-30b	UGUAAACAUCCUACACUCAGCU	-	x	-	-	-	-
BRCA1	MIMAT0000422	hsa-miR-124a	UUAAGGCACGCGGUGAAUGCCA	-	x	-	N	-	N
BRCA1	MIMAT0000423	hsa-miR-125b	UCCCUGAGACCCUAACUUGUGA	-	x	-	-	-	-
BRCA1	MIMAT0000424	hsa-miR-128a	UCACAGUGAACCGGUCUCUUUU	-	x	x	N	x	N
BRCA1	MIMAT0000425	hsa-miR-130a	CAGUGCAAUGUUAAAAGGGCAU	-	x	-	-	-	-
BRCA1	MIMAT0000426	hsa-miR-132	UAACAGUCUACAGCCAUGGUCG	-	x	x	x	x	-
BRCA1	MIMAT0000427	hsa-miR-133a	UUGGUCCCCUUCAACCAGCUGU	-	x	-	N	x	N
BRCA1	MIMAT0000428	hsa-miR-135a	UAUGGCUUUUUAUUCCUAUGUGA	-	x	-	-	-	-
BRCA1	MIMAT0000429	hsa-miR-137	UAUUGCUUAAGAAUACGCGUAG	-	x	-	N	x	N
BRCA1	MIMAT0000430	hsa-miR-138	AGCUGGUGUUGUGAAUC	-	x	-	N	-	N
BRCA1	MIMAT0000431	hsa-miR-140	AGUGGUUUUACCCUAUGGUAG	-	x	-	N	x	N
BRCA1	MIMAT0000432	hsa-miR-141	UAACACUGUCUGGUAAAGAUGG	-	x	-	-	-	-
BRCA1	MIMAT0000433	hsa-miR-142-5p	CAUAAAGUAGAAAGCACUAC	-	x	-	N	-	N
BRCA1	MIMAT0000434	hsa-miR-142-3p	UGUAGUGUUUCCUACUUUAUGGA	-	x	-	-	x	-
BRCA1	MIMAT0000435	hsa-miR-143	UGAGAUGAAGCACUGUAGCUCA	-	x	-	N	-	N
BRCA1	MIMAT0000436	hsa-miR-144	UACAGUAUAGAUGAUGUACUAG	-	x	-	N	-	N
BRCA1	MIMAT0000437	hsa-miR-145	GUCCAGUUUUCCCAGGAAUCCCUU	-	x	-	N	x	N
BRCA1	MIMAT0000438	hsa-miR-152	UCAGUGCAUGACAGAACUUGGG	-	-	-	N	-	N
BRCA1	MIMAT0000439	hsa-miR-153	UUGCAUAGUCACAAAAGUGA	-	x	x	N	x	N
BRCA1	MIMAT0000440	hsa-miR-191	CAACGGAAUCCCAAAAGCAGCU	-	-	-	N	x	N
BRCA1	MIMAT0000441	hsa-miR-9	UCUUUGGUUAUCUAGCUGUAUGA	-	x	-	-	x	-
BRCA1	MIMAT0000442	hsa-miR-9*	UAAAGCUAGAUAACCGAAAGU	-	-	-	N	-	N
BRCA1	MIMAT0000443	hsa-miR-125a	UCCCUGAGACCCUUUAACCUGUG	-	x	-	N	-	N
BRCA1	MIMAT0000444	hsa-miR-126*	CAUUAUUACUUUUGGUACGCG	-	-	-	-	-	-
BRCA1	MIMAT0000445	hsa-miR-126	UCGUACCGUGAGUAAUAAUGC	-	-	-	N	-	N
BRCA1	MIMAT0000446	hsa-miR-127	UCGGAUCCGUCUGAGCUUGGCU	-	-	-	-	x	-
BRCA1	MIMAT0000447	hsa-miR-134	UGUGACUGGUUGACCAGAGGG	-	x	-	N	-	N
BRCA1	MIMAT0000448	hsa-miR-136	ACUCCAUUUGUUUUGAUGAUGGA	-	-	-	-	x	-
BRCA1	MIMAT0000449	hsa-miR-146a	UGAGAACUGAAUUCCAUGGGUU	-	x	x	-	x	-
BRCA1	MIMAT0000450	hsa-miR-149	UCUGGCUCCGUGUCUUCACUCC	-	x	x	N	x	N
BRCA1	MIMAT0000451	hsa-miR-150	UCUCCCAACCCUUGUACCAGUG	-	x	x	-	x	-
BRCA1	MIMAT0000452	hsa-miR-154	UAGGUUAUCCGUGUUGCCUUCG	-	-	-	-	x	-
BRCA1	MIMAT0000453	hsa-miR-154*	AAUCAUACACGGUUGACCUAUU	-	-	-	-	x	-
BRCA1	MIMAT0000454	hsa-miR-184	UGGACGGAGAACUGAUAAGGGU	-	x	-	-	x	-
BRCA1	MIMAT0000455	hsa-miR-185	UGGAGAGAAAGGCAGUUC	-	x	-	N	x	N
BRCA1	MIMAT0000456	hsa-miR-186	CAAAGAAUUCUCCUUUUGGGCUU	-	x	x	N	-	N
BRCA1	MIMAT0000457	hsa-miR-188	CAUCCCUUGCAUGGUGGAGGGU	-	-	-	N	-	N
BRCA1	MIMAT0000458	hsa-miR-190	UGAUAUGUUUGAUAUAUUAGGU	-	x	-	-	-	-
BRCA1	MIMAT0000459	hsa-miR-193a	AACUGGCCUACAAAGUCCCAG	-	x	-	N	-	N
BRCA1	MIMAT0000460	hsa-miR-194	UGUAACAGCAACUCCAUGUGGA	-	x	-	-	x	-
BRCA1	MIMAT0000461	hsa-miR-195	UAGCAGCACAGAAAUAUUGGC	-	x	-	-	-	-
BRCA1	MIMAT0000462	hsa-miR-206	UGGAAUGUAAGGAAGUGUGUGG	-	x	-	-	-	-
BRCA1	MIMAT0000510	hsa-miR-320	AAAAGCUGGGUUGAGAGGGCGAA	-	x	-	N	-	N
BRCA1	MIMAT0000617	hsa-miR-200c	UAAUACUGCCGGGUAAUGAUGG	-	-	-	N	-	N
BRCA1	MIMAT0000646	hsa-miR-155	UUAAUGCUAAUCGUGAUAGGGG	-	x	-	N	-	N
BRCA1	MIMAT0000676	hsa-miR-128b	UCACAGUGAACCGGUCUCUUUC	-	x	x	N	x	N
BRCA1	MIMAT0000680	hsa-miR-106b	UAAAGUGCUGACAGUGCAGAU	-	x	x	-	x	-
BRCA1	MIMAT0000681	hsa-miR-29c	UAGCACCAUUUGAAAUCGGU	-	x	-	N	-	N
BRCA1	MIMAT0000682	hsa-miR-200a	UAACACUGUCUGGUAACGAUGU	-	x	x	-	-	-
BRCA1	MIMAT0000683	hsa-miR-302a*	UAAACGUGGAUGUACUUGCUUU	-	-	-	N	-	N
BRCA1	MIMAT0000684	hsa-miR-302a	UAAGUGCUUCCAUGUUUUGGUGA	-	x	x	-	-	-
BRCA1	MIMAT0000685	hsa-miR-34b	UAGGCAGUGUCAUUAGCUGAUUG	-	x	-	-	-	-
BRCA1	MIMAT0000686	hsa-miR-34c	AGGCAGUGUAGUUAGCUGAUUGC	-	x	-	-	-	-
BRCA1	MIMAT0000687	hsa-miR-299-3p	UAUGUGGGAUGGUAAACCGCUU	-	x	-	-	-	-
BRCA1	MIMAT0000688	hsa-miR-301	CAGUGCAAUAGUAUUGUCAAAGC	-	x	-	-	-	-
BRCA1	MIMAT0000689	hsa-miR-99b	CACCCGUAGAACCGACCUUGCG	-	-	-	-	-	-
BRCA1	MIMAT0000690	hsa-miR-296	AGGGCCCCCCCUCAAUCCUGU	-	x	-	-	-	-
BRCA1	MIMAT0000691	hsa-miR-130b	CAGUGCAAUGAUGAAAGGGCAU	-	x	-	-	-	-
BRCA1	MIMAT0000692	hsa-miR-30e-5p	UGUAAACAUCCUUGACUGGA	-	x	x	N	x	N
BRCA1	MIMAT0000693	hsa-miR-30e-3p	CUUUCAGUCGGAUGUUUACAGC	-	x	x	-	x	-
BRCA1	MIMAT0000703	hsa-miR-361	UUAUCAGAAUCUCCAGGGGUAC	-	x	-	-	x	-
BRCA1	MIMAT0000705	hsa-miR-362	AAUCCUUGGAACCUAGGUGUGAGU	-	x	x	-	-	-
BRCA1	MIMAT0000707	hsa-miR-363	AAUUGCACGGUAUCCAUCUGUA	-	x	-	-	x	-
BRCA1	MIMAT0000710	hsa-miR-365	UAAUGCCCCUAAAAAUCCUUAU	-	-	-	-	x	-
BRCA1	MIMAT0000714	hsa-miR-302b*	ACUUUAACAUGGAAGUGCUUUCU	-	-	-	N	x	N
BRCA1	MIMAT0000715	hsa-miR-302b	UAAGUGCUUCCAUGUUUUAGUAG	-	x	x	-	-	-
BRCA1	MIMAT0000716	hsa-miR-302c*	UUUAACAUGGGGGUACCUGCUG	-	-	-	-	x	-
BRCA1	MIMAT0000717	hsa-miR-302c	UAAGUGCUUCCAUGUUUCAGUGG	-	x	x	-	-	-
BRCA1	MIMAT0000718	hsa-miR-302d	UAAGUGCUUCCAUGUUUGAGUGU	-	x	x	-	-	-
BRCA1	MIMAT0000719	hsa-miR-367	AAUUGCACUUUAGCAAUGGUGA	-	x	-	-	-	-
BRCA1	MIMAT0000720	hsa-miR-368	ACAUAGAGGAAAUUCCACGUUU	-	x	-	N	-	N
BRCA1	MIMAT0000721	hsa-miR-369-3p	AAUAAUACAUGGUUGAUCUUU	-	x	-	-	-	-
BRCA1	MIMAT0000722	hsa-miR-370	GCCUGCUGGGGUGGAACCUGG	-	x	-	N	x	N
BRCA1	MIMAT0000723	hsa-miR-371	GUGCCGCCAUCUUUUGAGUGU	-	x	-	N	-	N
BRCA1	MIMAT0000724	hsa-miR-372	AAAGUGCUGCGACAUUUGAGCGU	-	x	x	-	x	-
BRCA1	MIMAT0000725	hsa-miR-373*	ACUCAAAAUGGGGGCGCUUUCC	-	-	-	-	x	-
BRCA1	MIMAT0000726	hsa-miR-373	GAAGUGCUUCGAUUUUGGGGUGU	-	x	x	-	x	-
BRCA1	MIMAT0000727	hsa-miR-374	UUAUAAUACAACCUGAUAAGUG	-	x	-	-	-	-
BRCA1	MIMAT0000728	hsa-miR-375	UUUGUUCGUUCGGCUCGCGUGA	-	-	-	-	x	-
BRCA1	MIMAT0000729	hsa-miR-376a	AUCAUAGAGGAAAAUCCACGU	-	x	-	-	x	-
BRCA1	MIMAT0000730	hsa-miR-377	AUCACACAAAGGCAACUUUUGU	-	x	x	-	-	-
BRCA1	MIMAT0000731	hsa-miR-378	CUCCUGACUCCAGGUCCUGUGU	-	x	x	-	x	-
BRCA1	MIMAT0000732	hsa-miR-422b	CUGGACUUGGAGUCAGAAGGCC	-	x	-	N	-	N
BRCA1	MIMAT0000733	hsa-miR-379	UGGUAGACUAUGGAACGUA	-	x	-	N	-	N
BRCA1	MIMAT0000734	hsa-miR-380-5p	UGGUUGACCAUAGAACAUGCGC	-	x	-	-	-	-
BRCA1	MIMAT0000735	hsa-miR-380-3p	UAUGUAAUAUGGUCCACAUCUU	-	x	-	-	-	-
BRCA1	MIMAT0000736	hsa-miR-381	UAUACAAGGGCAAGCUCUCUGU	-	x	-	-	-	-
BRCA1	MIMAT0000737	hsa-miR-382	GAAGUUGUUCGUGGUGGAUUCG	-	x	-	-	x	-
BRCA1	MIMAT0000738	hsa-miR-383	AGAUCAGAAGGUGAUUGUGGCU	-	x	-	-	x	-
BRCA1	MIMAT0000750	hsa-miR-340	UCCGUCUCAGUUACUUUAUAGCC	-	x	-	N	-	N
BRCA1	MIMAT0000751	hsa-miR-330	GCAAAGCACACGGCCUGCAGAGA	-	x	-	-	-	-
BRCA1	MIMAT0000752	hsa-miR-328	CUGGCCCUCUCUGCCCUUCCGU	-	x	-	-	-	-
BRCA1	MIMAT0000753	hsa-miR-342	UCUCACACAGAAAUCGCACCCGUC	-	x	x	N	x	N
BRCA1	MIMAT0000754	hsa-miR-337	UCCAGCUCCUAUAUGAUGCCUUU	-	x	x	N	x	N
BRCA1	MIMAT0000755	hsa-miR-323	GCACAUUACACGGUCGACCUCU	-	-	-	N	-	N
BRCA1	MIMAT0000756	hsa-miR-326	CCUCUGGGCCCUUCCUCCAG	-	x	-	-	-	-
BRCA1	MIMAT0000757	hsa-miR-151	ACUAGACUGAAGCUCCUUGAGG	-	x	-	N	-	N
BRCA1	MIMAT0000758	hsa-miR-135b	UAUGGCUUUUCAUUCCUAUGUG	-	x	-	N	-	N
BRCA1	MIMAT0000759	hsa-miR-148b	UCAGUGCAUCACAGAACUUUGU	-	-	-	-	-	-
BRCA1	MIMAT0000760	hsa-miR-331	GCCCCUGGGCCUAUCCUAGAA	-	x	-	-	-	-
BRCA1	MIMAT0000761	hsa-miR-324-5p	CGCAUCCCCUAGGGCAUUGGUGU	-	-	-	-	x	-
BRCA1	MIMAT0000762	hsa-miR-324-3p	CCACUGCCCCAGGUGCUGCUGG	-	x	x	N	x	N
BRCA1	MIMAT0000763	hsa-miR-338	UCCAGCAUCAGUGAUUUUGUUGA	-	x	-	N	x	N
BRCA1	MIMAT0000764	hsa-miR-339	UCCCUGUCCUCCAGGAGCUCA	-	x	-	N	-	N
BRCA1	MIMAT0000765	hsa-miR-335	UCAAGAGCAAUAACGAAAAAUGU	-	x	x	-	-	-
BRCA1	MIMAT0000770	hsa-miR-133b	UUGGUCCCCUUCAACCAGCUA	-	x	-	N	x	N
BRCA1	MIMAT0000771	hsa-miR-325	CCUAGUAGGUGUCCAGUAAGUGU	-	x	-	-	x	-
BRCA1	MIMAT0000772	hsa-miR-345	UGCUGACUCCUAGUCCAGGGC	-	x	-	N	-	N
BRCA1	MIMAT0000773	hsa-miR-346	UGUCUGCCCGCAUGCCUGCCUCU	-	x	x	-	-	-
BRCA1	MIMAT0001075	hsa-miR-384	AUUCCUAGAAAUUGUUCAUA	-	-	-	-	-	-
BRCA1	MIMAT0001080	hsa-miR-196b	UAGGUAGUUUCCUGUUGUUGG	-	x	-	N	x	N
BRCA1	MIMAT0001339	hsa-miR-422a	CUGGACUUAGGGUCAGAAGGCC	-	-	-	N	-	N
BRCA1	MIMAT0001340	hsa-miR-423	AGCUCGGUCUGAGGCCCCUCAG	-	x	-	N	x	N
BRCA1	MIMAT0001341	hsa-miR-424	CAGCAGCAAUUCAUGUUUUGAA	-	x	-	-	x	-
BRCA1	MIMAT0001343	hsa-miR-425-3p	AUCGGGAAUGUCGUGUCCGCC	-	x	-	N	x	N
BRCA1	MIMAT0001412	hsa-miR-18b	UAAGGUGCAUCUAGUGCAGUUA	-	x	-	N	x	N
BRCA1	MIMAT0001413	hsa-miR-20b	CAAAGUGCUCAUAGUGCAGGUAG	-	x	x	-	x	-
BRCA1	MIMAT0001532	hsa-miR-448	UUGCAUAUGUAGGAUGUCCCAU	-	x	-	-	x	-
BRCA1	MIMAT0001536	hsa-miR-429	UAAUACUGUCUGGUAAAACCGU	-	x	-	-	-	-
BRCA1	MIMAT0001541	hsa-miR-449	UGGCAGUGUAUUGUUAGCUGGU	-	x	-	-	-	-
BRCA1	MIMAT0001545	hsa-miR-450	UUUUUGCGAUGUGUUCCUAAUA	-	x	-	N	-	N
BRCA1	MIMAT0001618	hsa-miR-191*	GCUGCGCUUGGAUUUCGUCCCC	-	-	-	-	-	-
BRCA1	MIMAT0001620	hsa-miR-200a*	CAUCUUACCGGACAGUGCUGGA	-	-	-	-	x	-
BRCA1	MIMAT0001621	hsa-miR-369-5p	AGAUCGACCGUGUUAUAUUCGC	-	x	-	-	-	-
BRCA1	MIMAT0001625	hsa-miR-431	UGUCUUGCAGGCCGUCAUGCA	-	x	-	-	x	-
BRCA1	MIMAT0001627	hsa-miR-433	AUCAUGAUGGGCUCCUCGGUGU	-	x	-	-	x	-
BRCA1	MIMAT0001629	hsa-miR-329	AACACACCUGGUUAACCUCUUU	-	x	-	-	-	-
BRCA1	MIMAT0001630	hsa-miR-453	GAGGUUGUCCGUGGUGAGUUCG	-	-	-	N	x	N
BRCA1	MIMAT0001631	hsa-miR-451	AAACCGUUACCAUUACUGAGUUU	-	x	-	N	-	N
BRCA1	MIMAT0001635	hsa-miR-452	UGUUUGCAGAGGAAACUGAGAC	-	x	x	N	x	N
BRCA1	MIMAT0001636	hsa-miR-452*	UCAGUCUCAUCUGCAAAGAAG	-	-	x	N	x	N
BRCA1	MIMAT0001638	hsa-miR-409-5p	AGGUUACCCGAGCAACUUUGCA	-	x	-	N	x	N
BRCA1	MIMAT0001639	hsa-miR-409-3p	CGAAUGUUGCUCGGUGAACCCCU	-	x	-	N	-	N
BRCA1	MIMAT0002170	hsa-miR-412	ACUUCACCUGGUCCACUAGCCGU	-	x	-	-	x	-
BRCA1	MIMAT0002171	hsa-miR-410	AAUAUAACACAGAUGGCCUGU	-	x	-	-	-	-
BRCA1	MIMAT0002172	hsa-miR-376b	AUCAUAGAGGAAAAUCCAUGUU	-	x	-	-	x	-
BRCA1	MIMAT0002173	hsa-miR-483	UCACUCCUCUCCUCCCGUCUUCU	-	x	x	N	-	N
BRCA1	MIMAT0002174	hsa-miR-484	UCAGGCUCAGUCCCCUCCCGAU	-	x	-	-	x	-
BRCA1	MIMAT0002175	hsa-miR-485-5p	AGAGGCUGGCCGUGAUGAAUUC	-	x	-	-	x	-
BRCA1	MIMAT0002176	hsa-miR-485-3p	GUCAUACACGGCUCUCCUCUCU	-	x	-	-	-	-
BRCA1	MIMAT0002177	hsa-miR-486	UCCUGUACUGAGCUGCCCCGAG	-	x	-	-	x	-
BRCA1	MIMAT0002178	hsa-miR-487a	AAUCAUACAGGGACAUCCAGUU	-	x	-	-	-	-
BRCA1	MIMAT0002804	hsa-miR-488	CCCAGAUAAUGGCACUCUCAA	-	-	-	-	-	-
BRCA1	MIMAT0002805	hsa-miR-489	AGUGACAUCACAUAUACGGCAGC	-	-	-	N	-	N
BRCA1	MIMAT0002806	hsa-miR-490	CAACCUGGAGGACUCCAUGCUG	-	x	-	-	-	-
BRCA1	MIMAT0002807	hsa-miR-491	AGUGGGGAACCCUUCCAUGAGGA	-	x	-	N	-	N
BRCA1	MIMAT0002808	hsa-miR-511	GUGUCUUUUGCUCUGCAGUCA	-	x	x	-	x	-
BRCA1	MIMAT0002809	hsa-miR-146b	UGAGAACUGAAUUCCAUAGGCU	-	x	x	-	x	-
BRCA1	MIMAT0002810	hsa-miR-202*	UUUCCUAUGCAUAUACUUCUUU	-	-	-	N	x	N
BRCA1	MIMAT0002811	hsa-miR-202	AGAGGUAUAGGGCAUGGGAAAA	-	x	-	N	x	N
BRCA1	MIMAT0002812	hsa-miR-492	AGGACCUGCGGGACAAGAUUCUU	-	x	-	-	-	-
BRCA1	MIMAT0002813	hsa-miR-493-5p	UUGUACAUGGUAGGCUUUCAUU	-	x	x	-	x	-
BRCA1	MIMAT0002814	hsa-miR-432	UCUUGGAGUAGGUCAUUGGGUGG	-	x	-	-	x	-
BRCA1	MIMAT0002815	hsa-miR-432*	CUGGAUGGCUCCUCCAUGUCU	-	-	-	-	-	-
BRCA1	MIMAT0002816	hsa-miR-494	UGAAACAUACACGGGAAACCUCUU	-	x	-	N	-	N
BRCA1	MIMAT0002817	hsa-miR-495	AAACAAACAUGGUGCACUUCUUU	-	x	-	N	-	N
BRCA1	MIMAT0002818	hsa-miR-496	AUUACAUGGCCAAUCUC	-	x	-	N	-	N
BRCA1	MIMAT0002819	hsa-miR-193b	AACUGGCCCUCAAAGUCCCGCUUU	-	-	-	N	-	N
BRCA1	MIMAT0002820	hsa-miR-497	CAGCAGCACACUGUGGUUUGU	-	x	-	-	x	-
BRCA1	MIMAT0002821	hsa-miR-181d	AACAUUCAUUGUUGUCGGUGGGUU	-	x	-	N	x	N
BRCA1	MIMAT0002822	hsa-miR-512-5p	CACUCAGCCUUGAGGGCACUUUC	-	x	-	-	-	-
BRCA1	MIMAT0002823	hsa-miR-512-3p	AAGUGCUGUCAUAGCUGAGGUC	-	x	x	-	x	-
BRCA1	MIMAT0002824	hsa-miR-498	UUUCAAGCCAGGGGGCGUUUUUC	-	x	x	-	-	-
BRCA1	MIMAT0002825	hsa-miR-520e	AAAGUGCUUCCUUUUUGAGGG	-	x	x	-	x	-
BRCA1	MIMAT0002826	hsa-miR-515-5p	UUCUCCAAAAGAAAGCACUUUCUG	-	x	-	-	x	-
BRCA1	MIMAT0002827	hsa-miR-515-3p	GAGUGCCUUCUUUUGGAGCGU	-	x	-	N	x	N
BRCA1	MIMAT0002828	hsa-miR-519e*	UUCUCCAAAAGGGAGCACUUUC	-	-	-	-	x	-
BRCA1	MIMAT0002829	hsa-miR-519e	AAAGUGCCUCCUUUUAGAGUGU	-	x	-	N	x	N
BRCA1	MIMAT0002830	hsa-miR-520f	AAGUGCUUCCUUUUAGAGGGUU	-	x	-	-	x	-
BRCA1	MIMAT0002831	hsa-miR-526c	CUCUAGAGGGAAGCGCUUUCUGUU	-	x	-	N	x	N
BRCA1	MIMAT0002832	hsa-miR-519c	AAAGUGCAUCUUUUUAGAGGAU	-	x	-	-	x	-
BRCA1	MIMAT0002833	hsa-miR-520a*	CUCCAGAGGGAAGUACUUUCU	-	-	-	-	x	-
BRCA1	MIMAT0002834	hsa-miR-520a	AAAGUGCUUCCCUUUGGACUGU	-	x	x	-	-	-
BRCA1	MIMAT0002835	hsa-miR-526b	CUCUUGAGGGAAGCACUUUCUGUU	-	x	x	N	x	N
BRCA1	MIMAT0002836	hsa-miR-526b*	AAAGUGCUUCCUUUUAGAGGC	-	-	x	N	x	N
BRCA1	MIMAT0002837	hsa-miR-519b	AAAGUGCAUCCUUUUAGAGGUUU	-	x	-	N	x	N
BRCA1	MIMAT0002838	hsa-miR-525	CUCCAGAGGGAUGCACUUUCU	-	x	-	-	-	-
BRCA1	MIMAT0002839	hsa-miR-525*	GAAGGCGCUUCCCUUUAGAGC	-	-	-	N	x	N
BRCA1	MIMAT0002840	hsa-miR-523	AACGCGCUUCCCUAUAGAGGG	-	-	-	N	-	N
BRCA1	MIMAT0002841	hsa-miR-518f*	CUCUAGAGGGAAGCACUUUCUCU	-	-	-	N	-	N
BRCA1	MIMAT0002842	hsa-miR-518f	AAAGCGCUUCUCUUUAGAGGA	-	-	x	N	x	N
BRCA1	MIMAT0002843	hsa-miR-520b	AAAGUGCUUCCUUUUAGAGGG	-	x	x	-	x	-
BRCA1	MIMAT0002844	hsa-miR-518b	CAAAGCGCUCCCCUUUAGAGGU	-	x	-	-	-	-
BRCA1	MIMAT0002845	hsa-miR-526a	CUCUAGAGGGAAGCACUUUCU	-	x	-	N	-	N
BRCA1	MIMAT0002846	hsa-miR-520c	AAAGUGCUUCCUUUUAGAGGGUU	-	x	x	N	x	N
BRCA1	MIMAT0002847	hsa-miR-518c*	UCUCUGGAGGGAAGCACUUUCUG	-	-	-	-	-	-
BRCA1	MIMAT0002848	hsa-miR-518c	CAAAGCGCUUCUCUUUAGAGUG	-	x	-	N	-	N
BRCA1	MIMAT0002849	hsa-miR-524*	CUACAAAGGGAAGCACUUUCUC	-	-	-	-	-	-
BRCA1	MIMAT0002850	hsa-miR-524	GAAGGCGCUUCCCUUUGGAGU	-	x	-	-	x	-
BRCA1	MIMAT0002851	hsa-miR-517*	CCUCUAGAUGGAAGCACUGUCU	-	-	-	-	-	-
BRCA1	MIMAT0002852	hsa-miR-517a	AUCGUGCAUCCCUUUAGAGUGUU	-	x	-	N	-	N
BRCA1	MIMAT0002853	hsa-miR-519d	CAAAGUGCCUCCCUUUAGAGUGU	-	x	x	N	x	N
BRCA1	MIMAT0002854	hsa-miR-521	AACGCACUUCCCUUUAGAGUGU	-	x	-	-	-	-
BRCA1	MIMAT0002855	hsa-miR-520d*	UCUACAAAGGGAAGCCCUUUCUG	-	-	-	N	-	N
BRCA1	MIMAT0002856	hsa-miR-520d	AAAGUGCUUCUCUUUGGUGGGUU	-	x	x	N	-	N
BRCA1	MIMAT0002857	hsa-miR-517b	UCGUGCAUCCCUUUAGAGUGUU	-	-	-	-	-	N
BRCA1	MIMAT0002858	hsa-miR-520g	ACAAAGUGCUUCCCUUUAGAGUGU	-	x	x	-	x	-
BRCA1	MIMAT0002859	hsa-miR-516-5p	CAUCUGGAGGUAAGAAGCACUUU	-	x	-	N	-	N
BRCA1	MIMAT0002860	hsa-miR-516-3p	UGCUUCCUUUCAGAGGGU	-	x	x	N	x	N
BRCA1	MIMAT0002861	hsa-miR-518e	AAAGCGCUUCCCUUCAGAGUGU	-	-	x	N	x	N
BRCA1	MIMAT0002862	hsa-miR-527	CUGCAAAGGGAAGCCCUUUCU	-	x	-	N	-	N
BRCA1	MIMAT0002863	hsa-miR-518a	AAAGCGCUUCCCUUUGCUGGA	-	-	x	N	-	N
BRCA1	MIMAT0002864	hsa-miR-518d	CAAAGCGCUUCCCUUUGGAGC	-	x	-	-	-	-
BRCA1	MIMAT0002866	hsa-miR-517c	AUCGUGCAUCCUUUUAGAGUGU	-	x	-	-	-	-
BRCA1	MIMAT0002867	hsa-miR-520h	ACAAAGUGCUUCCCUUUAGAGU	-	x	x	-	x	-
BRCA1	MIMAT0002868	hsa-miR-522	AAAAUGGUUCCCUUUAGAGUGUU	x	x	x	N	-	N
BRCA1	MIMAT0002869	hsa-miR-519a	AAAGUGCAUCCUUUUAGAGUGUUAC	-	x	-	N	x	N
BRCA1	MIMAT0002870	hsa-miR-499	UUAAGACUUGCAGUGAUGUUUAA	-	x	-	N	-	N
BRCA1	MIMAT0002871	hsa-miR-500	AUGCACCUGGGCAAGGAUUCUG	-	x	-	-	-	-
BRCA1	MIMAT0002872	hsa-miR-501	AAUCCUUUGUCCCUGGGUGAGA	-	x	-	-	-	-
BRCA1	MIMAT0002873	hsa-miR-502	AUCCUUGCUAUCUGGGUGCUA	-	x	x	-	x	-
BRCA1	MIMAT0002874	hsa-miR-503	UAGCAGCGGGAACAGUUCUGCAG	-	x	-	-	x	-
BRCA1	MIMAT0002875	hsa-miR-504	AGACCCUGGUCUGCACUCUAU	-	x	-	N	-	N
BRCA1	MIMAT0002876	hsa-miR-505	GUCAACACUUGCUGGUUUCCUC	-	x	-	N	-	N
BRCA1	MIMAT0002877	hsa-miR-513	UUCACAGGGAGGUGUCAUUUAU	-	x	-	N	x	N
BRCA1	MIMAT0002878	hsa-miR-506	UAAGGCACCCUUCUGAGUAGA	-	x	-	-	-	-
BRCA1	MIMAT0002879	hsa-miR-507	UUUUGCACCUUUUGGAGUGAA	-	x	-	-	x	-
BRCA1	MIMAT0002880	hsa-miR-508	UGAUUGUAGCCUUUUGGAGUAGA	-	x	-	-	-	-
BRCA1	MIMAT0002881	hsa-miR-509	UGAUUGGUACGUCUGUGGGUAGA	-	x	-	N	-	N
BRCA1	MIMAT0002882	hsa-miR-510	UACUCAGGAGAGUGGCAAUCACA	-	x	-	N	-	N
BRCA1	MIMAT0002883	hsa-miR-514	AUUGACACUUCUGUGAGUAG	-	x	-	N	-	N
BRCA1	MIMAT0002888	hsa-miR-532	CAUGCCUUGAGUGUAGGACCGU	-	x	-	-	x	-
BRCA1	MIMAT0002890	hsa-miR-299-5p	UGGUUUACCGUCCCACAUACAU	-	x	-	-	x	-
BRCA1	MIMAT0002891	hsa-miR-18a*	ACUGCCCUAAGUGCUCCUUCU	-	-	x	N	x	N
BRCA1	MIMAT0003150	hsa-miR-455	UAUGUGCCUUUGGACUACAUCG	-	x	-	-	x	-
BRCA1	MIMAT0003161	hsa-miR-493-3p	UGAAGGUCUACUGUGUGCCAG	-	x	-	N	x	N
BRCA1	MIMAT0003163	hsa-miR-539	GGAGAAAUUAUCCUUGGUGUGU	-	x	x	-	-	-
BRCA1	MIMAT0003164	hsa-miR-544	AUUCUGCAUUUUUAGCAAGU	-	x	x	N	-	N
BRCA1	MIMAT0003165	hsa-miR-545	AUCAGCAAACAUUUAUUGUGUG	x	x	x	N	-	N
BRCA1	MIMAT0003180	hsa-miR-487b	AAUCGUACAGGGUCAUCCACUU	-	-	-	-	-	-
BRCA1	MIMAT0003214	hsa-miR-551a	GCGACCCACUCUUGGUUUCCA	-	x	-	-	-	-
BRCA1	MIMAT0003215	hsa-miR-552	AACAGGUGACUGGUUAGACAA	-	x	x	-	x	-
BRCA1	MIMAT0003216	hsa-miR-553	AAAACGGUGAGAUUUUGUUUU	-	x	-	-	-	-
BRCA1	MIMAT0003217	hsa-miR-554	GCUAGUCCUGACUCAGCCAGU	-	x	x	-	x	-
BRCA1	MIMAT0003218	hsa-miR-92b	UAUUGCACUCGUCCCGGCCUC	-	x	-	N	x	N
BRCA1	MIMAT0003219	hsa-miR-555	AGGGUAAGCUGAACCUCUGAU	-	x	-	-	x	-
BRCA1	MIMAT0003220	hsa-miR-556	GAUGAGCUCAUUGUAAUAUG	-	x	-	N	-	N
BRCA1	MIMAT0003221	hsa-miR-557	GUUUGCACGGGUGGGCCUUGUCU	-	x	x	-	x	-
BRCA1	MIMAT0003222	hsa-miR-558	UGAGCUGCUGUACCAAAAU	-	x	-	-	-	-
BRCA1	MIMAT0003223	hsa-miR-559	UAAAGUAAAUAUGCACCAAAA	-	x	-	-	-	-
BRCA1	MIMAT0003224	hsa-miR-560	GCGUGCGCCGGCCGGCCGCC	-	x	-	N	-	N
BRCA1	MIMAT0003225	hsa-miR-561	CAAAGUUUAAGAUCCUUGAAGU	-	x	-	-	-	-
BRCA1	MIMAT0003226	hsa-miR-562	AAAGUAGCUGUACCAUUUGC	-	x	-	-	-	-
BRCA1	MIMAT0003227	hsa-miR-563	AGGUUGACAUACGUUUCCC	-	x	-	-	-	-
BRCA1	MIMAT0003228	hsa-miR-564	AGGCACGGUGUCAGCAGGC	-	x	-	-	x	-
BRCA1	MIMAT0003229	hsa-miR-565	GGCUGGCUCGCGAUGUCUGUUU	-	x	x	N	x	N
BRCA1	MIMAT0003230	hsa-miR-566	GGGCGCCUGUGAUCCCAAC	-	x	-	-	-	-
BRCA1	MIMAT0003231	hsa-miR-567	AGUAUGUUCUUCCAGGACAGAAC	-	x	-	-	-	-
BRCA1	MIMAT0003232	hsa-miR-568	AUGUAUAAAUGUAUACACAC	-	x	-	-	-	-
BRCA1	MIMAT0003233	hsa-miR-551b	GCGACCCAUACUUGGUUUCAG	-	-	-	-	-	-
BRCA1	MIMAT0003234	hsa-miR-569	AGUUAAUGAAUCCUGGAAAGU	-	x	-	-	-	-
BRCA1	MIMAT0003235	hsa-miR-570	GAAAACAGCAAUUACCUUUGCA	-	x	-	N	-	N
BRCA1	MIMAT0003236	hsa-miR-571	UGAGUUGGCCAUCUGAGUGAG	-	x	-	-	-	-
BRCA1	MIMAT0003237	hsa-miR-572	GUCCGCUCGGCGGUGGCCCA	-	x	-	-	x	-
BRCA1	MIMAT0003238	hsa-miR-573	CUGAAGUGAUGUGUAACUGAUCAG	-	x	x	-	x	-
BRCA1	MIMAT0003239	hsa-miR-574	CACGCUCAUGCACACACCCAC	-	x	-	N	-	N
BRCA1	MIMAT0003240	hsa-miR-575	GAGCCAGUUGGACAGGAGC	-	x	-	-	x	-
BRCA1	MIMAT0003241	hsa-miR-576	AUUCUAAUUUCUCCACGUCUUUG	-	x	x	N	x	N
BRCA1	MIMAT0003242	hsa-miR-577	UAGAUAAAAUAUUGGUACCUG	-	x	x	-	x	-
BRCA1	MIMAT0003243	hsa-miR-578	CUUCUUGUGCUCUAGGAUUGU	-	x	-	-	x	-
BRCA1	MIMAT0003244	hsa-miR-579	AUUCAUUUGGUAUAAACCGCGAU	x	x	x	N	-	N
BRCA1	MIMAT0003245	hsa-miR-580	UUGAGAAUGAUGAAUCAUUAGG	-	x	-	-	-	-
BRCA1	MIMAT0003246	hsa-miR-581	UCUUGUGUUCUCUAGAUCAGU	-	x	-	-	x	-
BRCA1	MIMAT0003247	hsa-miR-582	UUACAGUUGUUCAACCAGUUACU	-	x	-	-	x	-
BRCA1	MIMAT0003248	hsa-miR-583	CAAAGAGGAAGGUCCCAUUAC	-	x	-	-	-	-
BRCA1	MIMAT0003249	hsa-miR-584	UUAUGGUUUGCCUGGGACUGAG	-	x	x	-	x	-
BRCA1	MIMAT0003250	hsa-miR-585	UGGGCGUAUCUGUAUGCUA	-	-	-	-	-	-
BRCA1	MIMAT0003251	hsa-miR-548a	CAAAACUGGCAAUUACUUUUGC	-	x	-	-	-	-
BRCA1	MIMAT0003252	hsa-miR-586	UAUGCAUUGUAUUUUUAGGUCC	-	x	-	-	-	-
BRCA1	MIMAT0003253	hsa-miR-587	UUUCCAUAGGUGAUGAGUCAC	-	x	-	-	x	-
BRCA1	MIMAT0003254	hsa-miR-548b	CAAGAACCUCAGUUGCUUUUGU	-	-	-	-	-	-
BRCA1	MIMAT0003255	hsa-miR-588	UUGGCCACAAUGGGUUAGAAC	-	x	-	-	x	-
BRCA1	MIMAT0003256	hsa-miR-589	UCAGAACAAAUGCCGGUUCCCAGA	-	x	-	-	x	-
BRCA1	MIMAT0003257	hsa-miR-550	UGUCUUACUCCCUCAGGCACAU	-	x	x	-	x	-
BRCA1	MIMAT0003258	hsa-miR-590	GAGCUUAUUCAUAAAAGUGCAG	-	x	-	-	x	-
BRCA1	MIMAT0003259	hsa-miR-591	AGACCAUGGGUUCUCAUUGU	-	x	-	-	x	-
BRCA1	MIMAT0003260	hsa-miR-592	UUGUGUCAAUAUGCGAUGAUGU	-	-	-	-	-	-
BRCA1	MIMAT0003261	hsa-miR-593	AGGCACCAGCCAGGCAUUGCUCAGC	-	x	-	-	-	-
BRCA1	MIMAT0003263	hsa-miR-595	GAAGUGUGCCGUGGUGUGUCU	-	-	-	-	x	-
BRCA1	MIMAT0003264	hsa-miR-596	AAGCCUGCCCGGCUCCUCGGG	-	x	-	-	x	-
BRCA1	MIMAT0003265	hsa-miR-597	UGUGUCACUCGAUGACCACUGU	-	x	-	-	-	-
BRCA1	MIMAT0003266	hsa-miR-598	UACGUCAUCGUUGUCAUCGUCA	-	x	-	-	-	-
BRCA1	MIMAT0003267	hsa-miR-599	GUUGUGUCAGUUUAUCAAAC	-	x	-	-	-	-
BRCA1	MIMAT0003268	hsa-miR-600	ACUUACAGACAAGAGCCUUGCUC	-	x	x	-	-	-
BRCA1	MIMAT0003269	hsa-miR-601	UGGUCUAGGAUUGUUGGAGGAG	-	x	-	-	x	-
BRCA1	MIMAT0003270	hsa-miR-602	GACACGGGCGACAGCUGCGGCCC	-	x	-	-	x	-
BRCA1	MIMAT0003271	hsa-miR-603	CACACACUGCAAUUACUUUUGC	-	x	-	-	x	-
BRCA1	MIMAT0003272	hsa-miR-604	AGGCUGCGGAAUUCAGGAC	-	x	-	-	x	-
BRCA1	MIMAT0003273	hsa-miR-605	UAAAUCCCAUGGUGCCUUCUCCU	-	-	-	-	-	-
BRCA1	MIMAT0003274	hsa-miR-606	AAACUACUGAAAAUCAAAGAU	-	x	-	-	-	-
BRCA1	MIMAT0003275	hsa-miR-607	GUUCAAAUCCAGAUCUAUAAC	-	x	-	-	-	-
BRCA1	MIMAT0003276	hsa-miR-608	AGGGGUGGUGUUGGGACAGCUCCGU	-	x	-	-	x	-
BRCA1	MIMAT0003277	hsa-miR-609	AGGGUGUUUCUCUCAUCUCU	-	x	-	-	x	-
BRCA1	MIMAT0003278	hsa-miR-610	UGAGCUAAAUGUGUGCUGGGA	-	x	-	-	x	-
BRCA1	MIMAT0003279	hsa-miR-611	GCGAGGACCCCUCGGGGUCUGAC	-	x	-	-	x	-
BRCA1	MIMAT0003280	hsa-miR-612	GCUGGGCAGGGCUUCUGAGCUCCUU	-	x	-	-	x	-
BRCA1	MIMAT0003281	hsa-miR-613	AGGAAUGUUCCUUCUUUGCC	-	x	-	-	-	-
BRCA1	MIMAT0003282	hsa-miR-614	GAACGCCUGUUCUUGCCAGGUGG	-	x	-	-	x	-
BRCA1	MIMAT0003283	hsa-miR-615	UCCGAGCCUGGGUCUCCCUCU	-	x	-	N	x	N
BRCA1	MIMAT0003284	hsa-miR-616	ACUCAAAACCCUUCAGUGACUU	-	-	-	-	-	-
BRCA1	MIMAT0003285	hsa-miR-548c	CAAAAAUCUCAAUUACUUUUGC	-	x	x	-	-	-
BRCA1	MIMAT0003286	hsa-miR-617	AGACUUCCCAUUUGAAGGUGGC	-	x	-	-	x	-
BRCA1	MIMAT0003287	hsa-miR-618	AAACUCUACUUGUCCUUCUGAGU	-	x	-	-	-	-
BRCA1	MIMAT0003288	hsa-miR-619	GACCUGGACAUGUUUGUGCCCAGU	-	x	-	-	-	-
BRCA1	MIMAT0003289	hsa-miR-620	AUGGAGAUAGAUAUAGAAAU	-	x	x	-	x	-
BRCA1	MIMAT0003290	hsa-miR-621	GGCUAGCAACAGCGCUUACCU	-	x	-	-	x	-
BRCA1	MIMAT0003291	hsa-miR-622	ACAGUCUGCUGAGGUUGGAGC	-	x	-	-	x	-
BRCA1	MIMAT0003292	hsa-miR-623	AUCCCUUGCAGGGGCUGUUGGGU	-	x	x	-	x	-
BRCA1	MIMAT0003293	hsa-miR-624	UAGUACCAGUACCUUGUGUUCA	-	x	-	-	-	-
BRCA1	MIMAT0003294	hsa-miR-625	AGGGGGAAAGUUCUAUAGUCCU	-	x	-	N	x	N
BRCA1	MIMAT0003295	hsa-miR-626	AGCUGUCUGAAAAUGUCUU	-	x	-	-	-	-
BRCA1	MIMAT0003296	hsa-miR-627	GUGAGUCUCUAAGAAAAGAGGA	-	x	x	-	x	-
BRCA1	MIMAT0003297	hsa-miR-628	UCUAGUAAGAGUGGCAGUCG	-	x	-	N	x	N
BRCA1	MIMAT0003298	hsa-miR-629	GUUCUCCCAACGUAAGCCCAGC	-	x	-	-	x	-
BRCA1	MIMAT0003299	hsa-miR-630	AGUAUUCUGUACCAGGGAAGGU	-	x	-	-	x	-
BRCA1	MIMAT0003300	hsa-miR-631	AGACCUGGCCCAGACCUCAGC	-	x	-	-	x	-
BRCA1	MIMAT0003301	hsa-miR-33b	GUGCAUUGCUGUUGCAUUGCA	-	x	-	N	-	N
BRCA1	MIMAT0003302	hsa-miR-632	GUGUCUGCUUCCUGUGGGA	-	x	-	-	x	-
BRCA1	MIMAT0003303	hsa-miR-633	CUAAUAGUAUCUACCACAAUAAA	-	-	-	-	-	-
BRCA1	MIMAT0003304	hsa-miR-634	AACCAGCACCCCAACUUUGGAC	-	x	-	-	-	-
BRCA1	MIMAT0003305	hsa-miR-635	ACUUGGGCACUGAAACAAUGUCC	-	x	-	-	x	-
BRCA1	MIMAT0003306	hsa-miR-636	UGUGCUUGCUCGUCCCGCCCGCAG	-	x	-	N	x	N
BRCA1	MIMAT0003307	hsa-miR-637	ACUGGGGGCUUUCGGGCUCUGCGU	-	x	x	x	x	-
BRCA1	MIMAT0003308	hsa-miR-638	AGGGAUCGCGGGCGGGUGGCGGCCU	-	x	-	x	x	-
BRCA1	MIMAT0003309	hsa-miR-639	AUCGCUGCGGUUGCGAGCGCUGU	-	x	x	-	x	-
BRCA1	MIMAT0003310	hsa-miR-640	AUGAUCCAGGAACCUGCCUCU	-	x	-	-	x	-
BRCA1	MIMAT0003311	hsa-miR-641	AAAGACAUAGGAUAGAGUCACCUC	-	x	-	-	-	-
BRCA1	MIMAT0003312	hsa-miR-642	GUCCCUCUCCAAAUGUGUCUUG	-	x	-	-	-	-
BRCA1	MIMAT0003313	hsa-miR-643	ACUUGUAUGCUAGCUCAGGUAG	-	x	-	-	x	-
BRCA1	MIMAT0003314	hsa-miR-644	AGUGUGGCUUUCUUAGAGC	-	x	-	-	-	-
BRCA1	MIMAT0003315	hsa-miR-645	UCUAGGCUGGUACUGCUGA	-	x	x	-	x	-
BRCA1	MIMAT0003316	hsa-miR-646	AAGCAGCUGCCUCUGAGGC	-	x	-	-	-	-
BRCA1	MIMAT0003317	hsa-miR-647	GUGGCUGCACUCACUUCCUUC	-	x	x	-	-	-
BRCA1	MIMAT0003318	hsa-miR-648	AAGUGUGCAGGGCACUGGU	-	-	-	-	x	-
BRCA1	MIMAT0003319	hsa-miR-649	AAACCUGUGUUGUUCAAGAGUC	-	x	-	-	-	-
BRCA1	MIMAT0003320	hsa-miR-650	AGGAGGCAGCGCUCUCAGGAC	-	-	x	-	x	-
BRCA1	MIMAT0003321	hsa-miR-651	UUUAGGAUAAGCUUGACUUUUG	-	x	-	-	-	-
BRCA1	MIMAT0003322	hsa-miR-652	AAUGGCGCCACUAGGGUUGUGCA	-	-	-	N	x	N
BRCA1	MIMAT0003323	hsa-miR-548d	CAAAAACCACAGUUUCUUUUGC	-	x	-	-	-	-
BRCA1	MIMAT0003324	hsa-miR-661	UGCCUGGGUCUCUGGCCUGCGCGU	-	x	-	-	x	-
BRCA1	MIMAT0003325	hsa-miR-662	UCCCACGUUGUGGCCCAGCAG	-	x	-	-	-	-
BRCA1	MIMAT0003326	hsa-miR-663	AGGCGGGGCGCCGCGGGACCGC	-	x	-	-	-	-
BRCA1	MIMAT0003327	hsa-miR-449b	AGGCAGUGUAUUGUUAGCUGGC	-	x	-	-	-	-
BRCA1	MIMAT0003328	hsa-miR-653	UUGAAACAAUCUCUACUGAAC	-	x	-	N	-	N
BRCA1	MIMAT0003329	hsa-miR-411	UAGUAGACCGUAUAGCGUACG	-	x	-	-	-	-
BRCA1	MIMAT0003330	hsa-miR-654	UGGUGGGCCGCAGAACAUGUGC	-	x	-	-	x	-
BRCA1	MIMAT0003331	hsa-miR-655	AUAAUACAUGGUUAACCUCUUU	-	x	-	-	-	-
BRCA1	MIMAT0003332	hsa-miR-656	AAUAUUAUACAGUCAACCUCU	-	x	-	-	-	-
BRCA1	MIMAT0003333	hsa-miR-549	UGACAACUAUGGAUGAGCUCU	-	x	-	-	-	-
BRCA1	MIMAT0003335	hsa-miR-657	GGCAGGUUCUCACCCUCUCUAGG	-	x	-	-	x	-
BRCA1	MIMAT0003336	hsa-miR-658	GGCGGAGGGAAGUAGGUCCGUUGGU	-	-	-	-	-	-
BRCA1	MIMAT0003337	hsa-miR-659	CUUGGUUCAGGGAGGGUCCCCA	-	x	-	-	x	-
BRCA1	MIMAT0003338	hsa-miR-660	UACCCAUUGCAUAUCGGAGUUG	-	x	-	-	-	-
BRCA1	MIMAT0003339	hsa-miR-421	AUCAACAGACAUUAAUUGGGCGC	-	x	-	-	-	-
BRCA1	MIMAT0003340	hsa-miR-542-5p	UCGGGGAUCAUCAUGUCACGAG	-	x	-	N	-	N
BRCA1	MIMAT0003385	hsa-miR-363*	CGGGUGGAUCACGAUGCAAUUU	-	-	-	-	x	-
BRCA1	MIMAT0003386	hsa-miR-376a*	GGUAGAUUCUCCUUCUAUGAG	-	-	-	N	-	N
BRCA1	MIMAT0003389	hsa-miR-542-3p	UGUGACAGAUUGAUAACUGAAA	-	x	-	-	-	-
BRCA1	MIMAT0003393	hsa-miR-425-5p	AAUGACACGAUCACUCCCGUUGA	-	-	-	-	-	-
BRCA1	MIMAT0003879	hsa-miR-758	UUUGUGACCUGGUCCACUAACC	-	x	-	-	x	-
BRCA1	MIMAT0003880	hsa-miR-671	AGGAAGCCCUGGAGGGGCUGGAGGU	-	x	-	N	x	N
BRCA1	MIMAT0003881	hsa-miR-668	UGUCACUCGGCUCGGCCCACUAC	-	x	-	-	x	-
BRCA1	MIMAT0003882	hsa-miR-767-5p	UGCACCAUGGUUGUCUGAGCAUG	-	x	x	-	-	-
BRCA1	MIMAT0003883	hsa-miR-767-3p	UCUGCUCAUACCCCAUGGUUUCU	-	x	-	-	-	-
BRCA1	MIMAT0003884	hsa-miR-454-5p	ACCCUAUCAAUAUUGUCUCUGC	-	-	-	-	-	-
BRCA1	MIMAT0003885	hsa-miR-454-3p	UAGUGCAAUAUUGCUUAUAGGGUUU	-	x	-	N	x	N
BRCA1	MIMAT0003886	hsa-miR-769-5p	UGAGACCUCUGGGUUCUGAGCU	-	x	-	-	x	-
BRCA1	MIMAT0003887	hsa-miR-769-3p	CUGGGAUCUCCGGGGUCUUGGUU	-	x	x	x	x	-
BRCA1	MIMAT0003888	hsa-miR-766	ACUCCAGCCCCACAGCCUCAGC	-	x	x	-	-	-
BRCA1	MIMAT0003945	hsa-miR-765	UGGAGGAGAAGGAAGGUGAUG	-	x	-	-	x	-
BRCA1	MIMAT0003946	hsa-miR-768-5p	GUUGGAGGAUGAAAGUACGGAGUGAU	-	x	-	N	x	N
BRCA1	MIMAT0003947	hsa-miR-768-3p	UCACAAUGCUGACACUCAAACUGCUGAC	-	x	-	N	-	N
BRCA1	MIMAT0003948	hsa-miR-770-5p	UCCAGUACCACGUGUCAGGGCCA	-	x	-	-	x	-
BRCA1	MIMAT0004185	hsa-miR-802	CAGUAACAAAGAUUCAUCCUUGU	-	x	-	-	-	-
BRCA1	MIMAT0004209	hsa-miR-801	GAUUGCUCUGCGUGCGGAAUCGAC	-	-	-	N	x	N
BRCA1	MIMAT0004284	hsa-miR-675	UGGUGCGGAGAGGGCCCACAGUG	-	-	-	-	-	-
BRCA1	MIMAT0004450	hsa-miR-297	AUGUAUGUGUGCAUGUGCAUG	-	x	-	-	-	-
BRCA2	MIMAT0000062	hsa-let-7a	UGAGGUAGUAGGUUGUAUAGUU	-	x	-	-	x	N
BRCA2	MIMAT0000063	hsa-let-7b	UGAGGUAGUAGGUUGUGUGGUU	-	x	-	-	x	N
BRCA2	MIMAT0000064	hsa-let-7c	UGAGGUAGUAGGUUGUAUGGUU	-	x	-	-	x	N
BRCA2	MIMAT0000065	hsa-let-7d	AGAGGUAGUAGGUUGCAUAGU	-	x	-	N	-	N
BRCA2	MIMAT0000066	hsa-let-7e	UGAGGUAGGAGGUUGUAUAGU	-	-	-	N	x	N
BRCA2	MIMAT0000067	hsa-let-7f	UGAGGUAGUAGAUUGUAUAGUU	-	x	-	-	x	N
BRCA2	MIMAT0000068	hsa-miR-15a	UAGCAGCACAUAAUGGUUUGUG	-	x	-	-	x	N
BRCA2	MIMAT0000069	hsa-miR-16	UAGCAGCACGUAAAUAUUGGCG	-	x	-	-	x	N
BRCA2	MIMAT0000070	hsa-miR-17-5p	CAAAGUGCUUACAGUGCAGGUAGU	-	x	-	N	x	N
BRCA2	MIMAT0000071	hsa-miR-17-3p	ACUGCAGUGAAGGCACUUGU	-	-	-	N	-	N
BRCA2	MIMAT0000072	hsa-miR-18a	UAAGGUGCAUCUAGUGCAGAUA	-	-	-	N	x	N
BRCA2	MIMAT0000073	hsa-miR-19a	UGUGCAAAUCUAUGCAAAACUGA	-	x	-	-	x	N
BRCA2	MIMAT0000074	hsa-miR-19b	UGUGCAAAUCCAUGCAAAACUGA	-	x	-	-	x	N
BRCA2	MIMAT0000075	hsa-miR-20a	UAAAGUGCUUAUAGUGCAGGUAG	-	x	-	-	x	N
BRCA2	MIMAT0000076	hsa-miR-21	UAGCUUAUCAGACUGAUGUUGA	-	x	-	-	x	N
BRCA2	MIMAT0000077	hsa-miR-22	AAGCUGCCAGUUGAAGAACUGU	-	-	-	-	-	N
BRCA2	MIMAT0000078	hsa-miR-23a	AUCACAUUGCCAGGGAUUUCC	-	x	x	-	-	N
BRCA2	MIMAT0000079	hsa-miR-189	GUGCCUACUGAGCUGAUAUCAGU	-	-	-	N	-	N
BRCA2	MIMAT0000080	hsa-miR-24	UGGCUCAGUUCAGCAGGAACAG	-	x	-	-	-	N
BRCA2	MIMAT0000081	hsa-miR-25	CAUUGCACUUGUCUCGGUCUGA	-	x	-	-	-	N
BRCA2	MIMAT0000082	hsa-miR-26a	UUCAAGUAAUCCAGGAUAGGC	-	x	-	N	-	N
BRCA2	MIMAT0000083	hsa-miR-26b	UUCAAGUAAUUCAGGAUAGGUU	-	x	-	N	-	N
BRCA2	MIMAT0000084	hsa-miR-27a	UUCACAGUGGCUAAGUUCCGC	-	x	-	-	-	N
BRCA2	MIMAT0000085	hsa-miR-28	AAGGAGCUCACAGUCUAUUGAG	-	-	-	-	-	N
BRCA2	MIMAT0000086	hsa-miR-29a	UAGCACCAUCUGAAAUCGGUU	-	-	-	N	-	N
BRCA2	MIMAT0000087	hsa-miR-30a-5p	UGUAAACAUCCUCGACUGGAAG	-	x	-	-	-	N
BRCA2	MIMAT0000088	hsa-miR-30a-3p	CUUUCAGUCGGAUGUUUGCAGC	-	x	-	-	-	N
BRCA2	MIMAT0000089	hsa-miR-31	GGCAAGAUGCUGGCAUAGCUG	-	x	x	N	-	N
BRCA2	MIMAT0000090	hsa-miR-32	UAUUGCACAUUACUAAGUUGC	-	x	-	N	-	N
BRCA2	MIMAT0000091	hsa-miR-33	GUGCAUUGUAGUUGCAUUG	-	x	-	N	-	N
BRCA2	MIMAT0000092	hsa-miR-92	UAUUGCACUUGUCCCGGCCUG	-	x	-	N	-	N
BRCA2	MIMAT0000093	hsa-miR-93	AAAGUGCUGUUCGUGCAGGUAG	-	x	-	N	x	N
BRCA2	MIMAT0000094	hsa-miR-95	UUCAACGGGUAUUUAUUGAGCA	-	x	-	-	-	N
BRCA2	MIMAT0000095	hsa-miR-96	UUUGGCACUAGCACAUUUUUGC	-	x	-	N	x	N
BRCA2	MIMAT0000096	hsa-miR-98	UGAGGUAGUAAGUUGUAUUGUU	-	x	-	-	x	N
BRCA2	MIMAT0000097	hsa-miR-99a	AACCCGUAGAUCCGAUCUUGUG	-	-	-	-	-	N
BRCA2	MIMAT0000098	hsa-miR-100	AACCCGUAGAUCCGAACUUGUG	-	-	-	-	-	N
BRCA2	MIMAT0000099	hsa-miR-101	UACAGUACUGUGAUAACUGAAG	-	x	-	N	-	N
BRCA2	MIMAT0000100	hsa-miR-29b	UAGCACCAUUUGAAAUCAGUGUU	-	-	-	-	-	N
BRCA2	MIMAT0000101	hsa-miR-103	AGCAGCAUUGUACAGGGCUAUGA	-	x	-	-	-	N
BRCA2	MIMAT0000102	hsa-miR-105	UCAAAUGCUCAGACUCCUGU	-	x	x	N	-	N
BRCA2	MIMAT0000103	hsa-miR-106a	AAAAGUGCUUACAGUGCAGGUAGC	-	x	-	N	x	N
BRCA2	MIMAT0000104	hsa-miR-107	AGCAGCAUUGUACAGGGCUAUCA	-	x	-	-	-	N
BRCA2	MIMAT0000222	hsa-miR-192	CUGACCUAUGAAUUGACAGCC	-	-	-	-	-	N
BRCA2	MIMAT0000226	hsa-miR-196a	UAGGUAGUUUCAUGUUGUUGG	-	x	-	N	x	N
BRCA2	MIMAT0000227	hsa-miR-197	UUCACCACCUUCUCCACCCAGC	-	-	-	-	x	N
BRCA2	MIMAT0000228	hsa-miR-198	GGUCCAGAGGGGAGAUAGG	-	-	-	N	x	N
BRCA2	MIMAT0000231	hsa-miR-199a	CCCAGUGUUCAGACUACCUGUUC	-	x	-	-	-	N
BRCA2	MIMAT0000232	hsa-miR-199a*	UACAGUAGUCUGCACAUUGGUU	-	-	-	N	-	N
BRCA2	MIMAT0000241	hsa-miR-208	AUAAGACGAGCAAAAAGCUUGU	-	x	-	-	-	N
BRCA2	MIMAT0000242	hsa-miR-129	CUUUUUGCGGUCUGGGCUUGC	-	x	x	-	x	N
BRCA2	MIMAT0000243	hsa-miR-148a	UCAGUGCACUACAGAACUUUGU	-	-	-	-	-	N
BRCA2	MIMAT0000244	hsa-miR-30c	UGUAAACAUCCUACACUCUCAGC	-	x	-	-	-	N
BRCA2	MIMAT0000245	hsa-miR-30d	UGUAAACAUCCCCGACUGGAAG	-	x	-	-	-	N
BRCA2	MIMAT0000250	hsa-miR-139	UCUACAGUGCACGUGUCU	-	-	-	N	-	N
BRCA2	MIMAT0000251	hsa-miR-147	GUGUGUGGAAAUGCUUCUGC	-	x	x	-	-	N
BRCA2	MIMAT0000252	hsa-miR-7	UGGAAGACUAGUGAUUUUGUUG	-	x	-	N	-	N
BRCA2	MIMAT0000253	hsa-miR-10a	UACCCUGUAGAUCCGAAUUUGUG	-	-	-	-	-	N
BRCA2	MIMAT0000254	hsa-miR-10b	UACCCUGUAGAACCGAAUUUGU	-	-	-	N	-	N
BRCA2	MIMAT0000255	hsa-miR-34a	UGGCAGUGUCUUAGCUGGUUGUU	-	x	-	N	x	N
BRCA2	MIMAT0000256	hsa-miR-181a	AACAUUCAACGCUGUCGGUGAGU	-	x	-	-	-	N
BRCA2	MIMAT0000257	hsa-miR-181b	AACAUUCAUUGCUGUCGGUGGG	-	x	-	N	-	N
BRCA2	MIMAT0000258	hsa-miR-181c	AACAUUCAACCUGUCGGUGAGU	-	x	-	-	-	N
BRCA2	MIMAT0000259	hsa-miR-182	UUUGGCAAUGGUAGAACUCACA	-	-	-	N	x	N
BRCA2	MIMAT0000260	hsa-miR-182*	UGGUUCUAGACUUGCCAACUA	x	-	x	-	-	N
BRCA2	MIMAT0000261	hsa-miR-183	UAUGGCACUGGUAGAAUUCACUG	-	x	-	N	-	N
BRCA2	MIMAT0000262	hsa-miR-187	UCGUGUCUUGUGUUGCAGCCG	-	x	-	N	-	N
BRCA2	MIMAT0000263	hsa-miR-199b	CCCAGUGUUUAGACUAUCUGUUC	-	x	-	-	-	N
BRCA2	MIMAT0000264	hsa-miR-203	GUGAAAUGUUUAGGACCACUAG	-	x	-	-	-	N
BRCA2	MIMAT0000265	hsa-miR-204	UUCCCUUUGUCAUCCUAUGCCU	-	x	-	-	x	N
BRCA2	MIMAT0000266	hsa-miR-205	UCCUUCAUUCCACCGGAGUCUG	-	x	-	-	-	N
BRCA2	MIMAT0000267	hsa-miR-210	CUGUGCGUGUGACAGCGGCUGA	-	-	-	-	-	N
BRCA2	MIMAT0000268	hsa-miR-211	UUCCCUUUGUCAUCCUUCGCCU	-	x	-	-	x	N
BRCA2	MIMAT0000269	hsa-miR-212	UAACAGUCUCCAGUCACGGCC	-	x	-	-	-	N
BRCA2	MIMAT0000270	hsa-miR-181a*	ACCAUCGACCGUUGAUUGUACC	-	-	-	-	-	N
BRCA2	MIMAT0000271	hsa-miR-214	ACAGCAGGCACAGACAGGCAG	-	x	x	N	-	N
BRCA2	MIMAT0000272	hsa-miR-215	AUGACCUAUGAAUUGACAGAC	-	-	-	-	-	N
BRCA2	MIMAT0000273	hsa-miR-216	UAAUCUCAGCUGGCAACUGUG	-	x	-	N	-	N
BRCA2	MIMAT0000274	hsa-miR-217	UACUGCAUCAGGAACUGAUUGGAU	-	x	x	N	-	N
BRCA2	MIMAT0000275	hsa-miR-218	UUGUGCUUGAUCUAACCAUGU	-	x	-	-	-	N
BRCA2	MIMAT0000276	hsa-miR-219	UGAUUGUCCAAACGCAAUUCU	-	-	-	-	-	N
BRCA2	MIMAT0000277	hsa-miR-220	CCACACCGUAUCUGACACUUU	-	-	-	N	-	N
BRCA2	MIMAT0000278	hsa-miR-221	AGCUACAUUGUCUGCUGGGUUUC	-	x	-	-	x	N
BRCA2	MIMAT0000279	hsa-miR-222	AGCUACAUCUGGCUACUGGGUCUC	-	-	-	N	-	N
BRCA2	MIMAT0000280	hsa-miR-223	UGUCAGUUUGUCAAAUACCCC	-	x	-	N	-	N
BRCA2	MIMAT0000281	hsa-miR-224	CAAGUCACUAGUGGUUCCGUUUA	-	x	-	N	-	N
BRCA2	MIMAT0000318	hsa-miR-200b	UAAUACUGCCUGGUAAUGAUGAC	-	x	-	N	-	N
BRCA2	MIMAT0000414	hsa-let-7g	UGAGGUAGUAGUUUGUACAGU	-	x	-	N	x	N
BRCA2	MIMAT0000415	hsa-let-7i	UGAGGUAGUAGUUUGUGCUGU	-	x	-	N	x	N
BRCA2	MIMAT0000416	hsa-miR-1	UGGAAUGUAAAGAAGUAUGUA	-	-	-	N	-	N
BRCA2	MIMAT0000417	hsa-miR-15b	UAGCAGCACAUCAUGGUUUACA	-	x	-	-	-	N
BRCA2	MIMAT0000418	hsa-miR-23b	AUCACAUUGCCAGGGAUUACC	-	x	x	-	-	N
BRCA2	MIMAT0000419	hsa-miR-27b	UUCACAGUGGCUAAGUUCUGC	-	x	-	-	-	N
BRCA2	MIMAT0000420	hsa-miR-30b	UGUAAACAUCCUACACUCAGCU	-	x	-	-	-	N
BRCA2	MIMAT0000422	hsa-miR-124a	UUAAGGCACGCGGUGAAUGCCA	-	x	x	N	x	N
BRCA2	MIMAT0000423	hsa-miR-125b	UCCCUGAGACCCUAACUUGUGA	-	-	-	-	x	N
BRCA2	MIMAT0000424	hsa-miR-128a	UCACAGUGAACCGGUCUCUUUU	-	x	-	N	-	N
BRCA2	MIMAT0000425	hsa-miR-130a	CAGUGCAAUGUUAAAAGGGCAU	-	x	-	-	x	N
BRCA2	MIMAT0000426	hsa-miR-132	UAACAGUCUACAGCCAUGGUCG	-	x	-	-	-	N
BRCA2	MIMAT0000427	hsa-miR-133a	UUGGUCCCCUUCAACCAGCUGU	-	-	-	N	x	N
BRCA2	MIMAT0000428	hsa-miR-135a	UAUGGCUUUUUAUUCCUAUGUGA	-	x	-	-	-	N
BRCA2	MIMAT0000429	hsa-miR-137	UAUUGCUUAAGAAUACGCGUAG	-	x	x	N	x	N
BRCA2	MIMAT0000430	hsa-miR-138	AGCUGGUGUUGUGAAUC	-	x	-	N	-	N
BRCA2	MIMAT0000431	hsa-miR-140	AGUGGUUUUACCCUAUGGUAG	-	x	x	N	-	N
BRCA2	MIMAT0000432	hsa-miR-141	UAACACUGUCUGGUAAAGAUGG	-	-	x	-	-	N
BRCA2	MIMAT0000433	hsa-miR-142-5p	CAUAAAGUAGAAAGCACUAC	-	x	x	N	-	N
BRCA2	MIMAT0000434	hsa-miR-142-3p	UGUAGUGUUUCCUACUUUAUGGA	-	x	-	-	-	N
BRCA2	MIMAT0000435	hsa-miR-143	UGAGAUGAAGCACUGUAGCUCA	-	x	-	N	x	N
BRCA2	MIMAT0000436	hsa-miR-144	UACAGUAUAGAUGAUGUACUAG	-	x	-	N	-	N
BRCA2	MIMAT0000437	hsa-miR-145	GUCCAGUUUUCCCAGGAAUCCCUU	-	x	-	N	-	N
BRCA2	MIMAT0000438	hsa-miR-152	UCAGUGCAUGACAGAACUUGGG	-	-	-	N	-	N
BRCA2	MIMAT0000439	hsa-miR-153	UUGCAUAGUCACAAAAGUGA	-	x	-	N	-	N
BRCA2	MIMAT0000440	hsa-miR-191	CAACGGAAUCCCAAAAGCAGCU	-	x	-	N	-	N
BRCA2	MIMAT0000441	hsa-miR-9	UCUUUGGUUAUCUAGCUGUAUGA	-	x	-	-	x	N
BRCA2	MIMAT0000442	hsa-miR-9*	UAAAGCUAGAUAACCGAAAGU	-	-	-	N	-	N
BRCA2	MIMAT0000443	hsa-miR-125a	UCCCUGAGACCCUUUAACCUGUG	-	-	-	N	x	N
BRCA2	MIMAT0000444	hsa-miR-126*	CAUUAUUACUUUUGGUACGCG	-	-	-	-	-	N
BRCA2	MIMAT0000445	hsa-miR-126	UCGUACCGUGAGUAAUAAUGC	-	-	-	N	-	N
BRCA2	MIMAT0000446	hsa-miR-127	UCGGAUCCGUCUGAGCUUGGCU	-	-	-	-	-	N
BRCA2	MIMAT0000447	hsa-miR-134	UGUGACUGGUUGACCAGAGGG	-	-	-	N	-	N
BRCA2	MIMAT0000448	hsa-miR-136	ACUCCAUUUGUUUUGAUGAUGGA	-	x	-	-	-	N
BRCA2	MIMAT0000449	hsa-miR-146a	UGAGAACUGAAUUCCAUGGGUU	x	x	x	-	-	N
BRCA2	MIMAT0000450	hsa-miR-149	UCUGGCUCCGUGUCUUCACUCC	-	x	-	N	x	N
BRCA2	MIMAT0000451	hsa-miR-150	UCUCCCAACCCUUGUACCAGUG	-	x	-	-	x	N
BRCA2	MIMAT0000452	hsa-miR-154	UAGGUUAUCCGUGUUGCCUUCG	-	x	-	-	x	N
BRCA2	MIMAT0000453	hsa-miR-154*	AAUCAUACACGGUUGACCUAUU	-	-	-	-	-	N
BRCA2	MIMAT0000454	hsa-miR-184	UGGACGGAGAACUGAUAAGGGU	-	x	-	-	-	N
BRCA2	MIMAT0000455	hsa-miR-185	UGGAGAGAAAGGCAGUUC	-	-	-	N	-	N
BRCA2	MIMAT0000456	hsa-miR-186	CAAAGAAUUCUCCUUUUGGGCUU	-	x	-	N	-	N
BRCA2	MIMAT0000457	hsa-miR-188	CAUCCCUUGCAUGGUGGAGGGU	-	-	x	N	-	N
BRCA2	MIMAT0000458	hsa-miR-190	UGAUAUGUUUGAUAUAUUAGGU	-	x	-	-	x	N
BRCA2	MIMAT0000459	hsa-miR-193a	AACUGGCCUACAAAGUCCCAG	-	x	-	N	-	N
BRCA2	MIMAT0000460	hsa-miR-194	UGUAACAGCAACUCCAUGUGGA	-	-	-	-	x	N
BRCA2	MIMAT0000461	hsa-miR-195	UAGCAGCACAGAAAUAUUGGC	-	x	-	-	x	N
BRCA2	MIMAT0000462	hsa-miR-206	UGGAAUGUAAGGAAGUGUGUGG	-	-	-	-	-	N
BRCA2	MIMAT0000510	hsa-miR-320	AAAAGCUGGGUUGAGAGGGCGAA	-	x	-	N	-	N
BRCA2	MIMAT0000617	hsa-miR-200c	UAAUACUGCCGGGUAAUGAUGG	-	x	-	N	x	N
BRCA2	MIMAT0000646	hsa-miR-155	UUAAUGCUAAUCGUGAUAGGGG	-	x	x	N	-	N
BRCA2	MIMAT0000676	hsa-miR-128b	UCACAGUGAACCGGUCUCUUUC	-	x	-	N	-	N
BRCA2	MIMAT0000680	hsa-miR-106b	UAAAGUGCUGACAGUGCAGAU	-	x	-	-	x	N
BRCA2	MIMAT0000681	hsa-miR-29c	UAGCACCAUUUGAAAUCGGU	-	-	-	N	-	N
BRCA2	MIMAT0000682	hsa-miR-200a	UAACACUGUCUGGUAACGAUGU	-	-	-	-	-	N
BRCA2	MIMAT0000683	hsa-miR-302a*	UAAACGUGGAUGUACUUGCUUU	-	-	-	N	-	N
BRCA2	MIMAT0000684	hsa-miR-302a	UAAGUGCUUCCAUGUUUUGGUGA	-	x	x	-	-	N
BRCA2	MIMAT0000685	hsa-miR-34b	UAGGCAGUGUCAUUAGCUGAUUG	-	x	-	-	x	N
BRCA2	MIMAT0000686	hsa-miR-34c	AGGCAGUGUAGUUAGCUGAUUGC	-	x	-	-	x	N
BRCA2	MIMAT0000687	hsa-miR-299-3p	UAUGUGGGAUGGUAAACCGCUU	-	-	-	-	-	N
BRCA2	MIMAT0000688	hsa-miR-301	CAGUGCAAUAGUAUUGUCAAAGC	-	x	-	-	x	N
BRCA2	MIMAT0000689	hsa-miR-99b	CACCCGUAGAACCGACCUUGCG	-	-	-	-	-	N
BRCA2	MIMAT0000690	hsa-miR-296	AGGGCCCCCCCUCAAUCCUGU	-	x	-	-	-	N
BRCA2	MIMAT0000691	hsa-miR-130b	CAGUGCAAUGAUGAAAGGGCAU	-	x	-	-	x	N
BRCA2	MIMAT0000692	hsa-miR-30e-5p	UGUAAACAUCCUUGACUGGA	-	x	-	N	-	N
BRCA2	MIMAT0000693	hsa-miR-30e-3p	CUUUCAGUCGGAUGUUUACAGC	-	x	-	-	-	N
BRCA2	MIMAT0000703	hsa-miR-361	UUAUCAGAAUCUCCAGGGGUAC	-	x	-	-	-	N
BRCA2	MIMAT0000705	hsa-miR-362	AAUCCUUGGAACCUAGGUGUGAGU	-	x	-	-	x	N
BRCA2	MIMAT0000707	hsa-miR-363	AAUUGCACGGUAUCCAUCUGUA	-	x	-	-	x	N
BRCA2	MIMAT0000710	hsa-miR-365	UAAUGCCCCUAAAAAUCCUUAU	-	-	-	-	-	N
BRCA2	MIMAT0000714	hsa-miR-302b*	ACUUUAACAUGGAAGUGCUUUCU	-	-	-	N	-	N
BRCA2	MIMAT0000715	hsa-miR-302b	UAAGUGCUUCCAUGUUUUAGUAG	-	x	x	-	-	N
BRCA2	MIMAT0000716	hsa-miR-302c*	UUUAACAUGGGGGUACCUGCUG	-	-	-	-	-	N
BRCA2	MIMAT0000717	hsa-miR-302c	UAAGUGCUUCCAUGUUUCAGUGG	-	x	x	-	-	N
BRCA2	MIMAT0000718	hsa-miR-302d	UAAGUGCUUCCAUGUUUGAGUGU	-	x	x	-	-	N
BRCA2	MIMAT0000719	hsa-miR-367	AAUUGCACUUUAGCAAUGGUGA	-	x	-	-	-	N
BRCA2	MIMAT0000720	hsa-miR-368	ACAUAGAGGAAAUUCCACGUUU	-	x	-	N	-	N
BRCA2	MIMAT0000721	hsa-miR-369-3p	AAUAAUACAUGGUUGAUCUUU	x	x	x	-	x	N
BRCA2	MIMAT0000722	hsa-miR-370	GCCUGCUGGGGUGGAACCUGG	-	x	-	N	-	N
BRCA2	MIMAT0000723	hsa-miR-371	GUGCCGCCAUCUUUUGAGUGU	-	-	-	N	x	N
BRCA2	MIMAT0000724	hsa-miR-372	AAAGUGCUGCGACAUUUGAGCGU	-	x	-	-	-	N
BRCA2	MIMAT0000725	hsa-miR-373*	ACUCAAAAUGGGGGCGCUUUCC	-	-	x	-	x	N
BRCA2	MIMAT0000726	hsa-miR-373	GAAGUGCUUCGAUUUUGGGGUGU	-	x	x	-	x	N
BRCA2	MIMAT0000727	hsa-miR-374	UUAUAAUACAACCUGAUAAGUG	-	x	-	-	-	N
BRCA2	MIMAT0000728	hsa-miR-375	UUUGUUCGUUCGGCUCGCGUGA	-	-	-	-	x	N
BRCA2	MIMAT0000729	hsa-miR-376a	AUCAUAGAGGAAAAUCCACGU	-	x	-	-	-	N
BRCA2	MIMAT0000730	hsa-miR-377	AUCACACAAAGGCAACUUUUGU	-	x	-	-	-	N
BRCA2	MIMAT0000731	hsa-miR-378	CUCCUGACUCCAGGUCCUGUGU	-	x	x	-	x	N
BRCA2	MIMAT0000732	hsa-miR-422b	CUGGACUUGGAGUCAGAAGGCC	-	x	-	N	-	N
BRCA2	MIMAT0000733	hsa-miR-379	UGGUAGACUAUGGAACGUA	-	x	-	N	-	N
BRCA2	MIMAT0000734	hsa-miR-380-5p	UGGUUGACCAUAGAACAUGCGC	-	x	-	-	-	N
BRCA2	MIMAT0000735	hsa-miR-380-3p	UAUGUAAUAUGGUCCACAUCUU	-	x	-	-	-	N
BRCA2	MIMAT0000736	hsa-miR-381	UAUACAAGGGCAAGCUCUCUGU	-	x	-	-	-	N
BRCA2	MIMAT0000737	hsa-miR-382	GAAGUUGUUCGUGGUGGAUUCG	-	x	-	-	-	N
BRCA2	MIMAT0000738	hsa-miR-383	AGAUCAGAAGGUGAUUGUGGCU	-	x	-	-	x	N
BRCA2	MIMAT0000750	hsa-miR-340	UCCGUCUCAGUUACUUUAUAGCC	-	-	-	N	-	N
BRCA2	MIMAT0000751	hsa-miR-330	GCAAAGCACACGGCCUGCAGAGA	-	-	-	-	-	N
BRCA2	MIMAT0000752	hsa-miR-328	CUGGCCCUCUCUGCCCUUCCGU	-	-	-	-	-	N
BRCA2	MIMAT0000753	hsa-miR-342	UCUCACACAGAAAUCGCACCCGUC	-	-	-	N	-	N
BRCA2	MIMAT0000754	hsa-miR-337	UCCAGCUCCUAUAUGAUGCCUUU	-	-	-	N	-	N
BRCA2	MIMAT0000755	hsa-miR-323	GCACAUUACACGGUCGACCUCU	-	-	-	N	-	N
BRCA2	MIMAT0000756	hsa-miR-326	CCUCUGGGCCCUUCCUCCAG	-	x	-	-	-	N
BRCA2	MIMAT0000757	hsa-miR-151	ACUAGACUGAAGCUCCUUGAGG	-	x	-	N	-	N
BRCA2	MIMAT0000758	hsa-miR-135b	UAUGGCUUUUCAUUCCUAUGUG	-	x	-	N	-	N
BRCA2	MIMAT0000759	hsa-miR-148b	UCAGUGCAUCACAGAACUUUGU	-	-	-	-	-	N
BRCA2	MIMAT0000760	hsa-miR-331	GCCCCUGGGCCUAUCCUAGAA	-	-	-	-	-	N
BRCA2	MIMAT0000761	hsa-miR-324-5p	CGCAUCCCCUAGGGCAUUGGUGU	-	x	-	-	-	N
BRCA2	MIMAT0000762	hsa-miR-324-3p	CCACUGCCCCAGGUGCUGCUGG	-	-	-	N	-	N
BRCA2	MIMAT0000763	hsa-miR-338	UCCAGCAUCAGUGAUUUUGUUGA	-	x	-	N	-	N
BRCA2	MIMAT0000764	hsa-miR-339	UCCCUGUCCUCCAGGAGCUCA	-	-	-	N	x	N
BRCA2	MIMAT0000765	hsa-miR-335	UCAAGAGCAAUAACGAAAAAUGU	-	x	-	-	-	N
BRCA2	MIMAT0000770	hsa-miR-133b	UUGGUCCCCUUCAACCAGCUA	-	-	-	N	x	N
BRCA2	MIMAT0000771	hsa-miR-325	CCUAGUAGGUGUCCAGUAAGUGU	-	x	-	-	-	N
BRCA2	MIMAT0000772	hsa-miR-345	UGCUGACUCCUAGUCCAGGGC	x	x	x	N	x	N
BRCA2	MIMAT0000773	hsa-miR-346	UGUCUGCCCGCAUGCCUGCCUCU	-	-	-	-	x	N
BRCA2	MIMAT0001075	hsa-miR-384	AUUCCUAGAAAUUGUUCAUA	-	-	-	-	-	N
BRCA2	MIMAT0001080	hsa-miR-196b	UAGGUAGUUUCCUGUUGUUGG	-	x	-	N	x	N
BRCA2	MIMAT0001339	hsa-miR-422a	CUGGACUUAGGGUCAGAAGGCC	-	x	-	N	-	N
BRCA2	MIMAT0001340	hsa-miR-423	AGCUCGGUCUGAGGCCCCUCAG	-	-	-	N	x	N
BRCA2	MIMAT0001341	hsa-miR-424	CAGCAGCAAUUCAUGUUUUGAA	-	-	-	-	-	N
BRCA2	MIMAT0001343	hsa-miR-425-3p	AUCGGGAAUGUCGUGUCCGCC	-	-	-	N	-	N
BRCA2	MIMAT0001412	hsa-miR-18b	UAAGGUGCAUCUAGUGCAGUUA	-	-	-	N	x	N
BRCA2	MIMAT0001413	hsa-miR-20b	CAAAGUGCUCAUAGUGCAGGUAG	-	x	-	-	x	N
BRCA2	MIMAT0001532	hsa-miR-448	UUGCAUAUGUAGGAUGUCCCAU	-	x	-	-	-	N
BRCA2	MIMAT0001536	hsa-miR-429	UAAUACUGUCUGGUAAAACCGU	-	-	-	-	x	N
BRCA2	MIMAT0001541	hsa-miR-449	UGGCAGUGUAUUGUUAGCUGGU	-	x	-	-	-	N
BRCA2	MIMAT0001545	hsa-miR-450	UUUUUGCGAUGUGUUCCUAAUA	-	x	-	N	-	N
BRCA2	MIMAT0001618	hsa-miR-191*	GCUGCGCUUGGAUUUCGUCCCC	-	-	-	-	-	N
BRCA2	MIMAT0001620	hsa-miR-200a*	CAUCUUACCGGACAGUGCUGGA	-	-	-	-	x	N
BRCA2	MIMAT0001621	hsa-miR-369-5p	AGAUCGACCGUGUUAUAUUCGC	-	-	-	-	-	N
BRCA2	MIMAT0001625	hsa-miR-431	UGUCUUGCAGGCCGUCAUGCA	-	x	-	-	-	N
BRCA2	MIMAT0001627	hsa-miR-433	AUCAUGAUGGGCUCCUCGGUGU	-	x	-	-	x	N
BRCA2	MIMAT0001629	hsa-miR-329	AACACACCUGGUUAACCUCUUU	-	-	-	-	-	N
BRCA2	MIMAT0001630	hsa-miR-453	GAGGUUGUCCGUGGUGAGUUCG	-	x	-	N	x	N
BRCA2	MIMAT0001631	hsa-miR-451	AAACCGUUACCAUUACUGAGUUU	-	x	-	N	-	N
BRCA2	MIMAT0001635	hsa-miR-452	UGUUUGCAGAGGAAACUGAGAC	-	x	x	N	x	N
BRCA2	MIMAT0001636	hsa-miR-452*	UCAGUCUCAUCUGCAAAGAAG	-	-	-	N	x	N
BRCA2	MIMAT0001638	hsa-miR-409-5p	AGGUUACCCGAGCAACUUUGCA	-	x	-	N	-	N
BRCA2	MIMAT0001639	hsa-miR-409-3p	CGAAUGUUGCUCGGUGAACCCCU	-	x	-	N	x	N
BRCA2	MIMAT0002170	hsa-miR-412	ACUUCACCUGGUCCACUAGCCGU	-	x	-	-	-	N
BRCA2	MIMAT0002171	hsa-miR-410	AAUAUAACACAGAUGGCCUGU	-	-	-	-	-	N
BRCA2	MIMAT0002172	hsa-miR-376b	AUCAUAGAGGAAAAUCCAUGUU	-	x	-	-	-	N
BRCA2	MIMAT0002173	hsa-miR-483	UCACUCCUCUCCUCCCGUCUUCU	-	x	x	N	x	N
BRCA2	MIMAT0002174	hsa-miR-484	UCAGGCUCAGUCCCCUCCCGAU	-	x	-	-	x	N
BRCA2	MIMAT0002175	hsa-miR-485-5p	AGAGGCUGGCCGUGAUGAAUUC	-	x	-	-	x	N
BRCA2	MIMAT0002176	hsa-miR-485-3p	GUCAUACACGGCUCUCCUCUCU	-	x	-	-	-	N
BRCA2	MIMAT0002177	hsa-miR-486	UCCUGUACUGAGCUGCCCCGAG	-	x	x	-	x	N
BRCA2	MIMAT0002178	hsa-miR-487a	AAUCAUACAGGGACAUCCAGUU	-	x	-	-	-	N
BRCA2	MIMAT0002804	hsa-miR-488	CCCAGAUAAUGGCACUCUCAA	-	x	-	-	-	N
BRCA2	MIMAT0002805	hsa-miR-489	AGUGACAUCACAUAUACGGCAGC	-	x	-	N	-	N
BRCA2	MIMAT0002806	hsa-miR-490	CAACCUGGAGGACUCCAUGCUG	-	x	-	-	-	N
BRCA2	MIMAT0002807	hsa-miR-491	AGUGGGGAACCCUUCCAUGAGGA	-	-	-	N	-	N
BRCA2	MIMAT0002808	hsa-miR-511	GUGUCUUUUGCUCUGCAGUCA	-	x	-	-	-	N
BRCA2	MIMAT0002809	hsa-miR-146b	UGAGAACUGAAUUCCAUAGGCU	x	x	x	-	-	N
BRCA2	MIMAT0002810	hsa-miR-202*	UUUCCUAUGCAUAUACUUCUUU	-	-	-	N	x	N
BRCA2	MIMAT0002811	hsa-miR-202	AGAGGUAUAGGGCAUGGGAAAA	-	x	-	N	x	N
BRCA2	MIMAT0002812	hsa-miR-492	AGGACCUGCGGGACAAGAUUCUU	-	-	-	-	-	N
BRCA2	MIMAT0002813	hsa-miR-493-5p	UUGUACAUGGUAGGCUUUCAUU	-	x	-	-	x	N
BRCA2	MIMAT0002814	hsa-miR-432	UCUUGGAGUAGGUCAUUGGGUGG	-	x	-	-	x	N
BRCA2	MIMAT0002815	hsa-miR-432*	CUGGAUGGCUCCUCCAUGUCU	-	-	-	-	-	N
BRCA2	MIMAT0002816	hsa-miR-494	UGAAACAUACACGGGAAACCUCUU	-	x	-	N	-	N
BRCA2	MIMAT0002817	hsa-miR-495	AAACAAACAUGGUGCACUUCUUU	-	x	-	N	-	N
BRCA2	MIMAT0002818	hsa-miR-496	AUUACAUGGCCAAUCUC	-	x	-	N	-	N
BRCA2	MIMAT0002819	hsa-miR-193b	AACUGGCCCUCAAAGUCCCGCUUU	-	-	-	N	-	N
BRCA2	MIMAT0002820	hsa-miR-497	CAGCAGCACACUGUGGUUUGU	-	x	-	-	-	N
BRCA2	MIMAT0002821	hsa-miR-181d	AACAUUCAUUGUUGUCGGUGGGUU	-	x	-	N	-	N
BRCA2	MIMAT0002822	hsa-miR-512-5p	CACUCAGCCUUGAGGGCACUUUC	-	x	-	-	x	N
BRCA2	MIMAT0002823	hsa-miR-512-3p	AAGUGCUGUCAUAGCUGAGGUC	-	-	-	-	-	N
BRCA2	MIMAT0002824	hsa-miR-498	UUUCAAGCCAGGGGGCGUUUUUC	-	x	-	-	-	N
BRCA2	MIMAT0002825	hsa-miR-520e	AAAGUGCUUCCUUUUUGAGGG	-	x	-	-	-	N
BRCA2	MIMAT0002826	hsa-miR-515-5p	UUCUCCAAAAGAAAGCACUUUCUG	-	x	-	-	x	N
BRCA2	MIMAT0002827	hsa-miR-515-3p	GAGUGCCUUCUUUUGGAGCGU	-	-	-	N	x	N
BRCA2	MIMAT0002828	hsa-miR-519e*	UUCUCCAAAAGGGAGCACUUUC	-	-	-	-	-	N
BRCA2	MIMAT0002829	hsa-miR-519e	AAAGUGCCUCCUUUUAGAGUGU	-	x	-	N	-	N
BRCA2	MIMAT0002830	hsa-miR-520f	AAGUGCUUCCUUUUAGAGGGUU	-	x	-	-	-	N
BRCA2	MIMAT0002831	hsa-miR-526c	CUCUAGAGGGAAGCGCUUUCUGUU	-	x	-	N	x	N
BRCA2	MIMAT0002832	hsa-miR-519c	AAAGUGCAUCUUUUUAGAGGAU	-	x	-	-	-	N
BRCA2	MIMAT0002833	hsa-miR-520a*	CUCCAGAGGGAAGUACUUUCU	-	-	-	-	-	N
BRCA2	MIMAT0002834	hsa-miR-520a	AAAGUGCUUCCCUUUGGACUGU	-	x	-	-	-	N
BRCA2	MIMAT0002835	hsa-miR-526b	CUCUUGAGGGAAGCACUUUCUGUU	-	x	-	N	x	N
BRCA2	MIMAT0002836	hsa-miR-526b*	AAAGUGCUUCCUUUUAGAGGC	-	-	-	N	x	N
BRCA2	MIMAT0002837	hsa-miR-519b	AAAGUGCAUCCUUUUAGAGGUUU	-	x	-	N	-	N
BRCA2	MIMAT0002838	hsa-miR-525	CUCCAGAGGGAUGCACUUUCU	-	x	-	-	-	N
BRCA2	MIMAT0002839	hsa-miR-525*	GAAGGCGCUUCCCUUUAGAGC	-	-	-	N	-	N
BRCA2	MIMAT0002840	hsa-miR-523	AACGCGCUUCCCUAUAGAGGG	-	-	-	N	-	N
BRCA2	MIMAT0002841	hsa-miR-518f*	CUCUAGAGGGAAGCACUUUCUCU	-	-	-	N	-	N
BRCA2	MIMAT0002842	hsa-miR-518f	AAAGCGCUUCUCUUUAGAGGA	-	x	x	N	x	N
BRCA2	MIMAT0002843	hsa-miR-520b	AAAGUGCUUCCUUUUAGAGGG	-	x	-	-	-	N
BRCA2	MIMAT0002844	hsa-miR-518b	CAAAGCGCUCCCCUUUAGAGGU	-	x	-	-	-	N
BRCA2	MIMAT0002845	hsa-miR-526a	CUCUAGAGGGAAGCACUUUCU	-	x	-	N	-	N
BRCA2	MIMAT0002846	hsa-miR-520c	AAAGUGCUUCCUUUUAGAGGGUU	-	x	-	N	-	N
BRCA2	MIMAT0002847	hsa-miR-518c*	UCUCUGGAGGGAAGCACUUUCUG	-	-	-	-	-	N
BRCA2	MIMAT0002848	hsa-miR-518c	CAAAGCGCUUCUCUUUAGAGUG	-	x	-	N	-	N
BRCA2	MIMAT0002849	hsa-miR-524*	CUACAAAGGGAAGCACUUUCUC	-	-	-	-	-	N
BRCA2	MIMAT0002850	hsa-miR-524	GAAGGCGCUUCCCUUUGGAGU	-	-	-	-	-	N
BRCA2	MIMAT0002851	hsa-miR-517*	CCUCUAGAUGGAAGCACUGUCU	-	-	-	-	-	N
BRCA2	MIMAT0002852	hsa-miR-517a	AUCGUGCAUCCCUUUAGAGUGUU	-	-	-	N	x	N
BRCA2	MIMAT0002853	hsa-miR-519d	CAAAGUGCCUCCCUUUAGAGUGU	-	x	-	N	-	N
BRCA2	MIMAT0002854	hsa-miR-521	AACGCACUUCCCUUUAGAGUGU	-	x	-	-	-	N
BRCA2	MIMAT0002855	hsa-miR-520d*	UCUACAAAGGGAAGCCCUUUCUG	-	-	-	N	-	N
BRCA2	MIMAT0002856	hsa-miR-520d	AAAGUGCUUCUCUUUGGUGGGUU	-	x	x	N	-	N
BRCA2	MIMAT0002857	hsa-miR-517b	UCGUGCAUCCCUUUAGAGUGUU	-	-	-	-	-	N
BRCA2	MIMAT0002858	hsa-miR-520g	ACAAAGUGCUUCCCUUUAGAGUGU	-	x	x	-	-	N
BRCA2	MIMAT0002859	hsa-miR-516-5p	CAUCUGGAGGUAAGAAGCACUUU	-	x	-	N	-	N
BRCA2	MIMAT0002860	hsa-miR-516-3p	UGCUUCCUUUCAGAGGGU	-	-	-	N	-	N
BRCA2	MIMAT0002861	hsa-miR-518e	AAAGCGCUUCCCUUCAGAGUGU	-	x	-	N	x	N
BRCA2	MIMAT0002862	hsa-miR-527	CUGCAAAGGGAAGCCCUUUCU	-	x	-	N	-	N
BRCA2	MIMAT0002863	hsa-miR-518a	AAAGCGCUUCCCUUUGCUGGA	-	x	-	N	x	N
BRCA2	MIMAT0002864	hsa-miR-518d	CAAAGCGCUUCCCUUUGGAGC	-	x	-	-	-	N
BRCA2	MIMAT0002866	hsa-miR-517c	AUCGUGCAUCCUUUUAGAGUGU	-	-	-	-	x	N
BRCA2	MIMAT0002867	hsa-miR-520h	ACAAAGUGCUUCCCUUUAGAGU	-	x	x	-	-	N
BRCA2	MIMAT0002868	hsa-miR-522	AAAAUGGUUCCCUUUAGAGUGUU	-	x	x	N	-	N
BRCA2	MIMAT0002869	hsa-miR-519a	AAAGUGCAUCCUUUUAGAGUGUUAC	-	x	-	N	-	N
BRCA2	MIMAT0002870	hsa-miR-499	UUAAGACUUGCAGUGAUGUUUAA	-	x	x	N	x	N
BRCA2	MIMAT0002871	hsa-miR-500	AUGCACCUGGGCAAGGAUUCUG	-	x	-	-	-	N
BRCA2	MIMAT0002872	hsa-miR-501	AAUCCUUUGUCCCUGGGUGAGA	-	x	-	-	-	N
BRCA2	MIMAT0002873	hsa-miR-502	AUCCUUGCUAUCUGGGUGCUA	-	x	-	-	-	N
BRCA2	MIMAT0002874	hsa-miR-503	UAGCAGCGGGAACAGUUCUGCAG	-	-	-	-	x	N
BRCA2	MIMAT0002875	hsa-miR-504	AGACCCUGGUCUGCACUCUAU	-	-	-	N	-	N
BRCA2	MIMAT0002876	hsa-miR-505	GUCAACACUUGCUGGUUUCCUC	-	-	-	N	-	N
BRCA2	MIMAT0002877	hsa-miR-513	UUCACAGGGAGGUGUCAUUUAU	-	x	-	N	-	N
BRCA2	MIMAT0002878	hsa-miR-506	UAAGGCACCCUUCUGAGUAGA	-	x	-	-	-	N
BRCA2	MIMAT0002879	hsa-miR-507	UUUUGCACCUUUUGGAGUGAA	-	x	-	-	-	N
BRCA2	MIMAT0002880	hsa-miR-508	UGAUUGUAGCCUUUUGGAGUAGA	-	x	-	-	-	N
BRCA2	MIMAT0002881	hsa-miR-509	UGAUUGGUACGUCUGUGGGUAGA	-	x	-	N	x	N
BRCA2	MIMAT0002882	hsa-miR-510	UACUCAGGAGAGUGGCAAUCACA	-	-	-	N	-	N
BRCA2	MIMAT0002883	hsa-miR-514	AUUGACACUUCUGUGAGUAG	-	x	-	N	-	N
BRCA2	MIMAT0002888	hsa-miR-532	CAUGCCUUGAGUGUAGGACCGU	-	-	-	-	-	N
BRCA2	MIMAT0002890	hsa-miR-299-5p	UGGUUUACCGUCCCACAUACAU	-	x	-	-	-	N
BRCA2	MIMAT0002891	hsa-miR-18a*	ACUGCCCUAAGUGCUCCUUCU	-	-	x	N	-	N
BRCA2	MIMAT0003150	hsa-miR-455	UAUGUGCCUUUGGACUACAUCG	-	-	-	-	-	N
BRCA2	MIMAT0003161	hsa-miR-493-3p	UGAAGGUCUACUGUGUGCCAG	-	-	-	N	-	N
BRCA2	MIMAT0003163	hsa-miR-539	GGAGAAAUUAUCCUUGGUGUGU	-	x	-	-	x	N
BRCA2	MIMAT0003164	hsa-miR-544	AUUCUGCAUUUUUAGCAAGU	-	x	-	N	-	N
BRCA2	MIMAT0003165	hsa-miR-545	AUCAGCAAACAUUUAUUGUGUG	-	x	-	N	-	N
BRCA2	MIMAT0003180	hsa-miR-487b	AAUCGUACAGGGUCAUCCACUU	-	-	-	-	-	N
BRCA2	MIMAT0003214	hsa-miR-551a	GCGACCCACUCUUGGUUUCCA	-	-	-	-	-	N
BRCA2	MIMAT0003215	hsa-miR-552	AACAGGUGACUGGUUAGACAA	-	-	-	-	x	N
BRCA2	MIMAT0003216	hsa-miR-553	AAAACGGUGAGAUUUUGUUUU	-	x	-	-	-	N
BRCA2	MIMAT0003217	hsa-miR-554	GCUAGUCCUGACUCAGCCAGU	-	x	-	-	-	N
BRCA2	MIMAT0003218	hsa-miR-92b	UAUUGCACUCGUCCCGGCCUC	-	x	-	N	-	N
BRCA2	MIMAT0003219	hsa-miR-555	AGGGUAAGCUGAACCUCUGAU	-	x	-	-	-	N
BRCA2	MIMAT0003220	hsa-miR-556	GAUGAGCUCAUUGUAAUAUG	-	x	-	N	-	N
BRCA2	MIMAT0003221	hsa-miR-557	GUUUGCACGGGUGGGCCUUGUCU	-	x	-	-	x	N
BRCA2	MIMAT0003222	hsa-miR-558	UGAGCUGCUGUACCAAAAU	-	x	-	-	x	N
BRCA2	MIMAT0003223	hsa-miR-559	UAAAGUAAAUAUGCACCAAAA	-	x	-	-	-	N
BRCA2	MIMAT0003224	hsa-miR-560	GCGUGCGCCGGCCGGCCGCC	-	x	-	N	-	N
BRCA2	MIMAT0003225	hsa-miR-561	CAAAGUUUAAGAUCCUUGAAGU	-	x	-	-	-	N
BRCA2	MIMAT0003226	hsa-miR-562	AAAGUAGCUGUACCAUUUGC	-	x	-	-	x	N
BRCA2	MIMAT0003227	hsa-miR-563	AGGUUGACAUACGUUUCCC	-	-	-	-	-	N
BRCA2	MIMAT0003228	hsa-miR-564	AGGCACGGUGUCAGCAGGC	-	-	-	-	-	N
BRCA2	MIMAT0003229	hsa-miR-565	GGCUGGCUCGCGAUGUCUGUUU	-	x	-	N	x	N
BRCA2	MIMAT0003230	hsa-miR-566	GGGCGCCUGUGAUCCCAAC	-	-	-	-	x	N
BRCA2	MIMAT0003231	hsa-miR-567	AGUAUGUUCUUCCAGGACAGAAC	-	x	x	-	x	N
BRCA2	MIMAT0003232	hsa-miR-568	AUGUAUAAAUGUAUACACAC	-	x	-	-	-	N
BRCA2	MIMAT0003233	hsa-miR-551b	GCGACCCAUACUUGGUUUCAG	-	-	-	-	-	N
BRCA2	MIMAT0003234	hsa-miR-569	AGUUAAUGAAUCCUGGAAAGU	-	x	-	-	-	N
BRCA2	MIMAT0003235	hsa-miR-570	GAAAACAGCAAUUACCUUUGCA	-	x	-	N	-	N
BRCA2	MIMAT0003236	hsa-miR-571	UGAGUUGGCCAUCUGAGUGAG	-	x	-	-	x	N
BRCA2	MIMAT0003237	hsa-miR-572	GUCCGCUCGGCGGUGGCCCA	-	-	-	-	-	N
BRCA2	MIMAT0003238	hsa-miR-573	CUGAAGUGAUGUGUAACUGAUCAG	-	x	x	-	x	N
BRCA2	MIMAT0003239	hsa-miR-574	CACGCUCAUGCACACACCCAC	-	-	-	N	-	N
BRCA2	MIMAT0003240	hsa-miR-575	GAGCCAGUUGGACAGGAGC	-	x	-	-	-	N
BRCA2	MIMAT0003241	hsa-miR-576	AUUCUAAUUUCUCCACGUCUUUG	-	x	-	N	-	N
BRCA2	MIMAT0003242	hsa-miR-577	UAGAUAAAAUAUUGGUACCUG	-	x	-	-	-	N
BRCA2	MIMAT0003243	hsa-miR-578	CUUCUUGUGCUCUAGGAUUGU	-	x	-	-	x	N
BRCA2	MIMAT0003244	hsa-miR-579	AUUCAUUUGGUAUAAACCGCGAU	-	x	-	N	-	N
BRCA2	MIMAT0003245	hsa-miR-580	UUGAGAAUGAUGAAUCAUUAGG	-	x	-	-	-	N
BRCA2	MIMAT0003246	hsa-miR-581	UCUUGUGUUCUCUAGAUCAGU	-	x	-	-	x	N
BRCA2	MIMAT0003247	hsa-miR-582	UUACAGUUGUUCAACCAGUUACU	-	x	-	-	x	N
BRCA2	MIMAT0003248	hsa-miR-583	CAAAGAGGAAGGUCCCAUUAC	-	x	-	-	-	N
BRCA2	MIMAT0003249	hsa-miR-584	UUAUGGUUUGCCUGGGACUGAG	-	x	-	-	-	N
BRCA2	MIMAT0003250	hsa-miR-585	UGGGCGUAUCUGUAUGCUA	-	-	-	-	-	N
BRCA2	MIMAT0003251	hsa-miR-548a	CAAAACUGGCAAUUACUUUUGC	-	x	-	-	-	N
BRCA2	MIMAT0003252	hsa-miR-586	UAUGCAUUGUAUUUUUAGGUCC	-	x	-	-	-	N
BRCA2	MIMAT0003253	hsa-miR-587	UUUCCAUAGGUGAUGAGUCAC	-	x	-	-	-	N
BRCA2	MIMAT0003254	hsa-miR-548b	CAAGAACCUCAGUUGCUUUUGU	-	-	-	-	-	N
BRCA2	MIMAT0003255	hsa-miR-588	UUGGCCACAAUGGGUUAGAAC	-	x	-	-	-	N
BRCA2	MIMAT0003256	hsa-miR-589	UCAGAACAAAUGCCGGUUCCCAGA	-	x	-	-	x	N
BRCA2	MIMAT0003257	hsa-miR-550	UGUCUUACUCCCUCAGGCACAU	-	x	-	-	-	N
BRCA2	MIMAT0003258	hsa-miR-590	GAGCUUAUUCAUAAAAGUGCAG	-	x	-	-	-	N
BRCA2	MIMAT0003259	hsa-miR-591	AGACCAUGGGUUCUCAUUGU	-	-	-	-	-	N
BRCA2	MIMAT0003260	hsa-miR-592	UUGUGUCAAUAUGCGAUGAUGU	-	x	-	-	-	N
BRCA2	MIMAT0003261	hsa-miR-593	AGGCACCAGCCAGGCAUUGCUCAGC	-	-	-	-	x	N
BRCA2	MIMAT0003263	hsa-miR-595	GAAGUGUGCCGUGGUGUGUCU	-	x	-	-	x	N
BRCA2	MIMAT0003264	hsa-miR-596	AAGCCUGCCCGGCUCCUCGGG	-	-	-	-	-	N
BRCA2	MIMAT0003265	hsa-miR-597	UGUGUCACUCGAUGACCACUGU	-	x	-	-	-	N
BRCA2	MIMAT0003266	hsa-miR-598	UACGUCAUCGUUGUCAUCGUCA	-	-	-	-	-	N
BRCA2	MIMAT0003267	hsa-miR-599	GUUGUGUCAGUUUAUCAAAC	-	x	x	-	x	N
BRCA2	MIMAT0003268	hsa-miR-600	ACUUACAGACAAGAGCCUUGCUC	-	x	x	-	-	N
BRCA2	MIMAT0003269	hsa-miR-601	UGGUCUAGGAUUGUUGGAGGAG	-	x	-	-	x	N
BRCA2	MIMAT0003270	hsa-miR-602	GACACGGGCGACAGCUGCGGCCC	-	-	-	-	-	N
BRCA2	MIMAT0003271	hsa-miR-603	CACACACUGCAAUUACUUUUGC	-	x	-	-	-	N
BRCA2	MIMAT0003272	hsa-miR-604	AGGCUGCGGAAUUCAGGAC	-	-	-	-	-	N
BRCA2	MIMAT0003273	hsa-miR-605	UAAAUCCCAUGGUGCCUUCUCCU	-	x	x	-	-	N
BRCA2	MIMAT0003274	hsa-miR-606	AAACUACUGAAAAUCAAAGAU	-	x	-	-	-	N
BRCA2	MIMAT0003275	hsa-miR-607	GUUCAAAUCCAGAUCUAUAAC	-	x	x	-	-	N
BRCA2	MIMAT0003276	hsa-miR-608	AGGGGUGGUGUUGGGACAGCUCCGU	-	x	-	-	x	N
BRCA2	MIMAT0003277	hsa-miR-609	AGGGUGUUUCUCUCAUCUCU	-	x	-	-	x	N
BRCA2	MIMAT0003278	hsa-miR-610	UGAGCUAAAUGUGUGCUGGGA	-	x	-	-	x	N
BRCA2	MIMAT0003279	hsa-miR-611	GCGAGGACCCCUCGGGGUCUGAC	-	-	-	-	-	N
BRCA2	MIMAT0003280	hsa-miR-612	GCUGGGCAGGGCUUCUGAGCUCCUU	-	x	-	-	x	N
BRCA2	MIMAT0003281	hsa-miR-613	AGGAAUGUUCCUUCUUUGCC	-	x	-	-	-	N
BRCA2	MIMAT0003282	hsa-miR-614	GAACGCCUGUUCUUGCCAGGUGG	-	x	-	-	-	N
BRCA2	MIMAT0003283	hsa-miR-615	UCCGAGCCUGGGUCUCCCUCU	-	x	-	N	-	N
BRCA2	MIMAT0003284	hsa-miR-616	ACUCAAAACCCUUCAGUGACUU	-	x	x	-	-	N
BRCA2	MIMAT0003285	hsa-miR-548c	CAAAAAUCUCAAUUACUUUUGC	-	x	x	-	-	N
BRCA2	MIMAT0003286	hsa-miR-617	AGACUUCCCAUUUGAAGGUGGC	-	-	-	-	x	N
BRCA2	MIMAT0003287	hsa-miR-618	AAACUCUACUUGUCCUUCUGAGU	-	x	-	-	-	N
BRCA2	MIMAT0003288	hsa-miR-619	GACCUGGACAUGUUUGUGCCCAGU	-	-	-	-	-	N
BRCA2	MIMAT0003289	hsa-miR-620	AUGGAGAUAGAUAUAGAAAU	-	x	-	-	-	N
BRCA2	MIMAT0003290	hsa-miR-621	GGCUAGCAACAGCGCUUACCU	-	x	-	-	-	N
BRCA2	MIMAT0003291	hsa-miR-622	ACAGUCUGCUGAGGUUGGAGC	-	-	-	-	x	N
BRCA2	MIMAT0003292	hsa-miR-623	AUCCCUUGCAGGGGCUGUUGGGU	-	-	-	-	-	N
BRCA2	MIMAT0003293	hsa-miR-624	UAGUACCAGUACCUUGUGUUCA	-	x	-	-	-	N
BRCA2	MIMAT0003294	hsa-miR-625	AGGGGGAAAGUUCUAUAGUCCU	-	x	-	N	x	N
BRCA2	MIMAT0003295	hsa-miR-626	AGCUGUCUGAAAAUGUCUU	-	-	-	-	-	N
BRCA2	MIMAT0003296	hsa-miR-627	GUGAGUCUCUAAGAAAAGAGGA	-	x	-	-	-	N
BRCA2	MIMAT0003297	hsa-miR-628	UCUAGUAAGAGUGGCAGUCG	-	x	-	N	-	N
BRCA2	MIMAT0003298	hsa-miR-629	GUUCUCCCAACGUAAGCCCAGC	-	x	x	-	x	N
BRCA2	MIMAT0003299	hsa-miR-630	AGUAUUCUGUACCAGGGAAGGU	-	x	-	-	x	N
BRCA2	MIMAT0003300	hsa-miR-631	AGACCUGGCCCAGACCUCAGC	-	-	-	-	-	N
BRCA2	MIMAT0003301	hsa-miR-33b	GUGCAUUGCUGUUGCAUUGCA	-	x	-	N	-	N
BRCA2	MIMAT0003302	hsa-miR-632	GUGUCUGCUUCCUGUGGGA	-	x	-	-	-	N
BRCA2	MIMAT0003303	hsa-miR-633	CUAAUAGUAUCUACCACAAUAAA	-	x	-	-	-	N
BRCA2	MIMAT0003304	hsa-miR-634	AACCAGCACCCCAACUUUGGAC	-	x	-	-	-	N
BRCA2	MIMAT0003305	hsa-miR-635	ACUUGGGCACUGAAACAAUGUCC	-	x	-	-	-	N
BRCA2	MIMAT0003306	hsa-miR-636	UGUGCUUGCUCGUCCCGCCCGCAG	-	-	-	N	-	N
BRCA2	MIMAT0003307	hsa-miR-637	ACUGGGGGCUUUCGGGCUCUGCGU	-	x	-	-	x	N
BRCA2	MIMAT0003308	hsa-miR-638	AGGGAUCGCGGGCGGGUGGCGGCCU	-	x	-	-	x	N
BRCA2	MIMAT0003309	hsa-miR-639	AUCGCUGCGGUUGCGAGCGCUGU	-	-	-	-	-	N
BRCA2	MIMAT0003310	hsa-miR-640	AUGAUCCAGGAACCUGCCUCU	-	x	-	-	-	N
BRCA2	MIMAT0003311	hsa-miR-641	AAAGACAUAGGAUAGAGUCACCUC	-	x	-	-	-	N
BRCA2	MIMAT0003312	hsa-miR-642	GUCCCUCUCCAAAUGUGUCUUG	-	-	-	-	-	N
BRCA2	MIMAT0003313	hsa-miR-643	ACUUGUAUGCUAGCUCAGGUAG	-	x	-	-	-	N
BRCA2	MIMAT0003314	hsa-miR-644	AGUGUGGCUUUCUUAGAGC	-	x	-	-	-	N
BRCA2	MIMAT0003315	hsa-miR-645	UCUAGGCUGGUACUGCUGA	-	x	x	-	x	N
BRCA2	MIMAT0003316	hsa-miR-646	AAGCAGCUGCCUCUGAGGC	-	x	-	-	-	N
BRCA2	MIMAT0003317	hsa-miR-647	GUGGCUGCACUCACUUCCUUC	-	x	-	-	x	N
BRCA2	MIMAT0003318	hsa-miR-648	AAGUGUGCAGGGCACUGGU	-	x	-	-	x	N
BRCA2	MIMAT0003319	hsa-miR-649	AAACCUGUGUUGUUCAAGAGUC	-	-	-	-	-	N
BRCA2	MIMAT0003320	hsa-miR-650	AGGAGGCAGCGCUCUCAGGAC	-	x	-	-	x	N
BRCA2	MIMAT0003321	hsa-miR-651	UUUAGGAUAAGCUUGACUUUUG	-	x	-	-	x	N
BRCA2	MIMAT0003322	hsa-miR-652	AAUGGCGCCACUAGGGUUGUGCA	-	-	-	N	x	N
BRCA2	MIMAT0003323	hsa-miR-548d	CAAAAACCACAGUUUCUUUUGC	-	x	-	-	-	N
BRCA2	MIMAT0003324	hsa-miR-661	UGCCUGGGUCUCUGGCCUGCGCGU	-	-	-	-	-	N
BRCA2	MIMAT0003325	hsa-miR-662	UCCCACGUUGUGGCCCAGCAG	-	x	-	-	-	N
BRCA2	MIMAT0003326	hsa-miR-663	AGGCGGGGCGCCGCGGGACCGC	-	-	-	-	x	N
BRCA2	MIMAT0003327	hsa-miR-449b	AGGCAGUGUAUUGUUAGCUGGC	-	x	-	-	x	N
BRCA2	MIMAT0003328	hsa-miR-653	UUGAAACAAUCUCUACUGAAC	-	x	-	N	-	N
BRCA2	MIMAT0003329	hsa-miR-411	UAGUAGACCGUAUAGCGUACG	-	x	-	-	x	N
BRCA2	MIMAT0003330	hsa-miR-654	UGGUGGGCCGCAGAACAUGUGC	-	-	-	-	-	N
BRCA2	MIMAT0003331	hsa-miR-655	AUAAUACAUGGUUAACCUCUUU	-	x	-	-	-	N
BRCA2	MIMAT0003332	hsa-miR-656	AAUAUUAUACAGUCAACCUCU	-	x	-	-	-	N
BRCA2	MIMAT0003333	hsa-miR-549	UGACAACUAUGGAUGAGCUCU	-	x	-	-	-	N
BRCA2	MIMAT0003335	hsa-miR-657	GGCAGGUUCUCACCCUCUCUAGG	-	x	-	-	-	N
BRCA2	MIMAT0003336	hsa-miR-658	GGCGGAGGGAAGUAGGUCCGUUGGU	-	x	-	-	x	N
BRCA2	MIMAT0003337	hsa-miR-659	CUUGGUUCAGGGAGGGUCCCCA	-	x	-	-	-	N
BRCA2	MIMAT0003338	hsa-miR-660	UACCCAUUGCAUAUCGGAGUUG	-	-	-	-	-	N
BRCA2	MIMAT0003339	hsa-miR-421	AUCAACAGACAUUAAUUGGGCGC	-	x	-	-	-	N
BRCA2	MIMAT0003340	hsa-miR-542-5p	UCGGGGAUCAUCAUGUCACGAG	-	-	-	N	-	N
BRCA2	MIMAT0003385	hsa-miR-363*	CGGGUGGAUCACGAUGCAAUUU	-	-	-	-	x	N
BRCA2	MIMAT0003386	hsa-miR-376a*	GGUAGAUUCUCCUUCUAUGAG	-	-	-	N	-	N
BRCA2	MIMAT0003389	hsa-miR-542-3p	UGUGACAGAUUGAUAACUGAAA	-	x	-	-	-	N
BRCA2	MIMAT0003393	hsa-miR-425-5p	AAUGACACGAUCACUCCCGUUGA	x	x	x	-	-	N
BRCA2	MIMAT0003879	hsa-miR-758	UUUGUGACCUGGUCCACUAACC	-	x	-	-	-	N
BRCA2	MIMAT0003880	hsa-miR-671	AGGAAGCCCUGGAGGGGCUGGAGGU	-	x	-	N	-	N
BRCA2	MIMAT0003881	hsa-miR-668	UGUCACUCGGCUCGGCCCACUAC	-	-	-	-	x	N
BRCA2	MIMAT0003882	hsa-miR-767-5p	UGCACCAUGGUUGUCUGAGCAUG	-	x	-	-	-	N
BRCA2	MIMAT0003883	hsa-miR-767-3p	UCUGCUCAUACCCCAUGGUUUCU	-	x	-	-	-	N
BRCA2	MIMAT0003884	hsa-miR-454-5p	ACCCUAUCAAUAUUGUCUCUGC	-	-	-	-	-	N
BRCA2	MIMAT0003885	hsa-miR-454-3p	UAGUGCAAUAUUGCUUAUAGGGUUU	-	x	x	N	x	N
BRCA2	MIMAT0003886	hsa-miR-769-5p	UGAGACCUCUGGGUUCUGAGCU	-	x	x	-	x	N
BRCA2	MIMAT0003887	hsa-miR-769-3p	CUGGGAUCUCCGGGGUCUUGGUU	-	-	-	-	x	N
BRCA2	MIMAT0003888	hsa-miR-766	ACUCCAGCCCCACAGCCUCAGC	-	x	-	-	-	N
BRCA2	MIMAT0003945	hsa-miR-765	UGGAGGAGAAGGAAGGUGAUG	-	x	-	-	x	N
BRCA2	MIMAT0003946	hsa-miR-768-5p	GUUGGAGGAUGAAAGUACGGAGUGAU	-	x	-	N	-	N
BRCA2	MIMAT0003947	hsa-miR-768-3p	UCACAAUGCUGACACUCAAACUGCUGAC	-	-	-	N	-	N
BRCA2	MIMAT0003948	hsa-miR-770-5p	UCCAGUACCACGUGUCAGGGCCA	-	x	-	-	x	N
BRCA2	MIMAT0004185	hsa-miR-802	CAGUAACAAAGAUUCAUCCUUGU	-	x	-	-	-	N
BRCA2	MIMAT0004209	hsa-miR-801	GAUUGCUCUGCGUGCGGAAUCGAC	-	x	x	N	x	N
BRCA2	MIMAT0004284	hsa-miR-675	UGGUGCGGAGAGGGCCCACAGUG	-	-	-	-	x	N
BRCA2	MIMAT0004450	hsa-miR-297	AUGUAUGUGUGCAUGUGCAUG	-	-	-	-	-	N
EZH2	MIMAT0000062	hsa-let-7a	UGAGGUAGUAGGUUGUAUAGUU	-	x	x	x	x	-
EZH2	MIMAT0000063	hsa-let-7b	UGAGGUAGUAGGUUGUGUGGUU	-	x	x	x	x	-
EZH2	MIMAT0000064	hsa-let-7c	UGAGGUAGUAGGUUGUAUGGUU	-	x	x	x	x	-
EZH2	MIMAT0000065	hsa-let-7d	AGAGGUAGUAGGUUGCAUAGU	-	x	x	N	-	N
EZH2	MIMAT0000066	hsa-let-7e	UGAGGUAGGAGGUUGUAUAGU	-	x	x	N	x	N
EZH2	MIMAT0000067	hsa-let-7f	UGAGGUAGUAGAUUGUAUAGUU	-	x	x	x	x	-
EZH2	MIMAT0000068	hsa-miR-15a	UAGCAGCACAUAAUGGUUUGUG	-	-	-	-	-	-
EZH2	MIMAT0000069	hsa-miR-16	UAGCAGCACGUAAAUAUUGGCG	-	-	-	-	-	-
EZH2	MIMAT0000070	hsa-miR-17-5p	CAAAGUGCUUACAGUGCAGGUAGU	-	x	x	N	-	N
EZH2	MIMAT0000071	hsa-miR-17-3p	ACUGCAGUGAAGGCACUUGU	-	x	-	N	-	N
EZH2	MIMAT0000072	hsa-miR-18a	UAAGGUGCAUCUAGUGCAGAUA	-	x	-	N	-	N
EZH2	MIMAT0000073	hsa-miR-19a	UGUGCAAAUCUAUGCAAAACUGA	-	x	-	-	-	-
EZH2	MIMAT0000074	hsa-miR-19b	UGUGCAAAUCCAUGCAAAACUGA	-	x	-	-	-	-
EZH2	MIMAT0000075	hsa-miR-20a	UAAAGUGCUUAUAGUGCAGGUAG	-	x	x	-	-	-
EZH2	MIMAT0000076	hsa-miR-21	UAGCUUAUCAGACUGAUGUUGA	-	-	-	-	-	-
EZH2	MIMAT0000077	hsa-miR-22	AAGCUGCCAGUUGAAGAACUGU	-	-	-	-	x	-
EZH2	MIMAT0000078	hsa-miR-23a	AUCACAUUGCCAGGGAUUUCC	-	x	-	-	-	-
EZH2	MIMAT0000079	hsa-miR-189	GUGCCUACUGAGCUGAUAUCAGU	-	x	-	N	-	N
EZH2	MIMAT0000080	hsa-miR-24	UGGCUCAGUUCAGCAGGAACAG	-	-	-	-	-	-
EZH2	MIMAT0000081	hsa-miR-25	CAUUGCACUUGUCUCGGUCUGA	-	x	-	-	-	-
EZH2	MIMAT0000082	hsa-miR-26a	UUCAAGUAAUCCAGGAUAGGC	x	x	x	N	-	N
EZH2	MIMAT0000083	hsa-miR-26b	UUCAAGUAAUUCAGGAUAGGUU	x	x	x	N	-	N
EZH2	MIMAT0000084	hsa-miR-27a	UUCACAGUGGCUAAGUUCCGC	-	x	x	-	x	-
EZH2	MIMAT0000085	hsa-miR-28	AAGGAGCUCACAGUCUAUUGAG	-	-	-	-	-	-
EZH2	MIMAT0000086	hsa-miR-29a	UAGCACCAUCUGAAAUCGGUU	-	-	-	N	-	N
EZH2	MIMAT0000087	hsa-miR-30a-5p	UGUAAACAUCCUCGACUGGAAG	-	x	-	-	-	-
EZH2	MIMAT0000088	hsa-miR-30a-3p	CUUUCAGUCGGAUGUUUGCAGC	-	x	-	-	-	-
EZH2	MIMAT0000089	hsa-miR-31	GGCAAGAUGCUGGCAUAGCUG	-	x	-	N	-	N
EZH2	MIMAT0000090	hsa-miR-32	UAUUGCACAUUACUAAGUUGC	-	x	-	N	-	N
EZH2	MIMAT0000091	hsa-miR-33	GUGCAUUGUAGUUGCAUUG	-	x	-	N	-	N
EZH2	MIMAT0000092	hsa-miR-92	UAUUGCACUUGUCCCGGCCUG	-	x	-	N	-	N
EZH2	MIMAT0000093	hsa-miR-93	AAAGUGCUGUUCGUGCAGGUAG	-	-	-	N	-	N
EZH2	MIMAT0000094	hsa-miR-95	UUCAACGGGUAUUUAUUGAGCA	-	x	-	-	x	-
EZH2	MIMAT0000095	hsa-miR-96	UUUGGCACUAGCACAUUUUUGC	-	x	-	N	-	N
EZH2	MIMAT0000096	hsa-miR-98	UGAGGUAGUAAGUUGUAUUGUU	-	x	x	x	x	-
EZH2	MIMAT0000097	hsa-miR-99a	AACCCGUAGAUCCGAUCUUGUG	-	-	-	-	-	-
EZH2	MIMAT0000098	hsa-miR-100	AACCCGUAGAUCCGAACUUGUG	-	-	-	-	-	-
EZH2	MIMAT0000099	hsa-miR-101	UACAGUACUGUGAUAACUGAAG	x	x	x	N	x	N
EZH2	MIMAT0000100	hsa-miR-29b	UAGCACCAUUUGAAAUCAGUGUU	-	-	-	-	-	-
EZH2	MIMAT0000101	hsa-miR-103	AGCAGCAUUGUACAGGGCUAUGA	-	x	-	-	-	-
EZH2	MIMAT0000102	hsa-miR-105	UCAAAUGCUCAGACUCCUGU	-	-	-	N	-	N
EZH2	MIMAT0000103	hsa-miR-106a	AAAAGUGCUUACAGUGCAGGUAGC	-	x	x	N	-	N
EZH2	MIMAT0000104	hsa-miR-107	AGCAGCAUUGUACAGGGCUAUCA	-	x	-	-	-	-
EZH2	MIMAT0000222	hsa-miR-192	CUGACCUAUGAAUUGACAGCC	-	-	-	-	-	-
EZH2	MIMAT0000226	hsa-miR-196a	UAGGUAGUUUCAUGUUGUUGG	-	x	-	N	-	N
EZH2	MIMAT0000227	hsa-miR-197	UUCACCACCUUCUCCACCCAGC	-	-	-	-	-	-
EZH2	MIMAT0000228	hsa-miR-198	GGUCCAGAGGGGAGAUAGG	-	x	-	N	-	N
EZH2	MIMAT0000231	hsa-miR-199a	CCCAGUGUUCAGACUACCUGUUC	-	x	-	-	-	-
EZH2	MIMAT0000232	hsa-miR-199a*	UACAGUAGUCUGCACAUUGGUU	-	-	x	N	x	N
EZH2	MIMAT0000241	hsa-miR-208	AUAAGACGAGCAAAAAGCUUGU	-	-	-	-	-	-
EZH2	MIMAT0000242	hsa-miR-129	CUUUUUGCGGUCUGGGCUUGC	-	x	-	-	x	-
EZH2	MIMAT0000243	hsa-miR-148a	UCAGUGCACUACAGAACUUUGU	-	x	-	-	-	-
EZH2	MIMAT0000244	hsa-miR-30c	UGUAAACAUCCUACACUCUCAGC	-	x	-	-	-	-
EZH2	MIMAT0000245	hsa-miR-30d	UGUAAACAUCCCCGACUGGAAG	-	x	-	-	-	-
EZH2	MIMAT0000250	hsa-miR-139	UCUACAGUGCACGUGUCU	-	x	-	N	x	N
EZH2	MIMAT0000251	hsa-miR-147	GUGUGUGGAAAUGCUUCUGC	-	-	-	-	-	-
EZH2	MIMAT0000252	hsa-miR-7	UGGAAGACUAGUGAUUUUGUUG	-	-	-	N	-	N
EZH2	MIMAT0000253	hsa-miR-10a	UACCCUGUAGAUCCGAAUUUGUG	-	-	-	-	-	-
EZH2	MIMAT0000254	hsa-miR-10b	UACCCUGUAGAACCGAAUUUGU	-	-	-	N	-	N
EZH2	MIMAT0000255	hsa-miR-34a	UGGCAGUGUCUUAGCUGGUUGUU	-	-	-	N	x	N
EZH2	MIMAT0000256	hsa-miR-181a	AACAUUCAACGCUGUCGGUGAGU	-	-	-	-	-	-
EZH2	MIMAT0000257	hsa-miR-181b	AACAUUCAUUGCUGUCGGUGGG	-	x	-	N	-	N
EZH2	MIMAT0000258	hsa-miR-181c	AACAUUCAACCUGUCGGUGAGU	-	-	-	-	-	-
EZH2	MIMAT0000259	hsa-miR-182	UUUGGCAAUGGUAGAACUCACA	-	-	-	N	-	N
EZH2	MIMAT0000260	hsa-miR-182*	UGGUUCUAGACUUGCCAACUA	-	-	-	-	-	-
EZH2	MIMAT0000261	hsa-miR-183	UAUGGCACUGGUAGAAUUCACUG	-	-	-	N	-	N
EZH2	MIMAT0000262	hsa-miR-187	UCGUGUCUUGUGUUGCAGCCG	-	-	-	N	-	N
EZH2	MIMAT0000263	hsa-miR-199b	CCCAGUGUUUAGACUAUCUGUUC	-	x	-	-	-	-
EZH2	MIMAT0000264	hsa-miR-203	GUGAAAUGUUUAGGACCACUAG	-	x	-	-	-	-
EZH2	MIMAT0000265	hsa-miR-204	UUCCCUUUGUCAUCCUAUGCCU	-	-	-	-	-	-
EZH2	MIMAT0000266	hsa-miR-205	UCCUUCAUUCCACCGGAGUCUG	-	-	-	-	-	-
EZH2	MIMAT0000267	hsa-miR-210	CUGUGCGUGUGACAGCGGCUGA	-	-	-	-	-	-
EZH2	MIMAT0000268	hsa-miR-211	UUCCCUUUGUCAUCCUUCGCCU	-	-	-	-	-	-
EZH2	MIMAT0000269	hsa-miR-212	UAACAGUCUCCAGUCACGGCC	-	x	-	-	-	-
EZH2	MIMAT0000270	hsa-miR-181a*	ACCAUCGACCGUUGAUUGUACC	-	-	-	-	-	-
EZH2	MIMAT0000271	hsa-miR-214	ACAGCAGGCACAGACAGGCAG	-	-	-	N	-	N
EZH2	MIMAT0000272	hsa-miR-215	AUGACCUAUGAAUUGACAGAC	-	-	-	-	-	-
EZH2	MIMAT0000273	hsa-miR-216	UAAUCUCAGCUGGCAACUGUG	-	x	-	N	-	N
EZH2	MIMAT0000274	hsa-miR-217	UACUGCAUCAGGAACUGAUUGGAU	x	x	x	N	-	N
EZH2	MIMAT0000275	hsa-miR-218	UUGUGCUUGAUCUAACCAUGU	-	-	-	-	-	-
EZH2	MIMAT0000276	hsa-miR-219	UGAUUGUCCAAACGCAAUUCU	-	-	-	-	-	-
EZH2	MIMAT0000277	hsa-miR-220	CCACACCGUAUCUGACACUUU	-	-	-	N	-	N
EZH2	MIMAT0000278	hsa-miR-221	AGCUACAUUGUCUGCUGGGUUUC	-	x	-	-	-	-
EZH2	MIMAT0000279	hsa-miR-222	AGCUACAUCUGGCUACUGGGUCUC	-	-	-	N	-	N
EZH2	MIMAT0000280	hsa-miR-223	UGUCAGUUUGUCAAAUACCCC	-	-	-	N	-	N
EZH2	MIMAT0000281	hsa-miR-224	CAAGUCACUAGUGGUUCCGUUUA	-	x	-	N	-	N
EZH2	MIMAT0000318	hsa-miR-200b	UAAUACUGCCUGGUAAUGAUGAC	-	x	-	N	-	N
EZH2	MIMAT0000414	hsa-let-7g	UGAGGUAGUAGUUUGUACAGU	-	x	x	N	x	N
EZH2	MIMAT0000415	hsa-let-7i	UGAGGUAGUAGUUUGUGCUGU	-	x	x	N	x	N
EZH2	MIMAT0000416	hsa-miR-1	UGGAAUGUAAAGAAGUAUGUA	-	-	-	N	-	N
EZH2	MIMAT0000417	hsa-miR-15b	UAGCAGCACAUCAUGGUUUACA	-	-	-	-	-	-
EZH2	MIMAT0000418	hsa-miR-23b	AUCACAUUGCCAGGGAUUACC	-	x	-	-	-	-
EZH2	MIMAT0000419	hsa-miR-27b	UUCACAGUGGCUAAGUUCUGC	-	x	-	-	x	-
EZH2	MIMAT0000420	hsa-miR-30b	UGUAAACAUCCUACACUCAGCU	-	x	-	-	-	-
EZH2	MIMAT0000422	hsa-miR-124a	UUAAGGCACGCGGUGAAUGCCA	x	x	x	N	-	N
EZH2	MIMAT0000423	hsa-miR-125b	UCCCUGAGACCCUAACUUGUGA	-	x	-	-	-	-
EZH2	MIMAT0000424	hsa-miR-128a	UCACAGUGAACCGGUCUCUUUU	-	x	-	N	x	N
EZH2	MIMAT0000425	hsa-miR-130a	CAGUGCAAUGUUAAAAGGGCAU	-	x	-	-	x	-
EZH2	MIMAT0000426	hsa-miR-132	UAACAGUCUACAGCCAUGGUCG	-	x	-	-	-	-
EZH2	MIMAT0000427	hsa-miR-133a	UUGGUCCCCUUCAACCAGCUGU	-	-	-	N	-	N
EZH2	MIMAT0000428	hsa-miR-135a	UAUGGCUUUUUAUUCCUAUGUGA	-	-	-	-	-	-
EZH2	MIMAT0000429	hsa-miR-137	UAUUGCUUAAGAAUACGCGUAG	-	-	-	N	-	N
EZH2	MIMAT0000430	hsa-miR-138	AGCUGGUGUUGUGAAUC	x	x	x	N	-	N
EZH2	MIMAT0000431	hsa-miR-140	AGUGGUUUUACCCUAUGGUAG	-	x	-	N	-	N
EZH2	MIMAT0000432	hsa-miR-141	UAACACUGUCUGGUAAAGAUGG	-	x	-	-	-	-
EZH2	MIMAT0000433	hsa-miR-142-5p	CAUAAAGUAGAAAGCACUAC	-	x	-	N	-	N
EZH2	MIMAT0000434	hsa-miR-142-3p	UGUAGUGUUUCCUACUUUAUGGA	-	-	-	-	-	-
EZH2	MIMAT0000435	hsa-miR-143	UGAGAUGAAGCACUGUAGCUCA	-	x	x	N	-	N
EZH2	MIMAT0000436	hsa-miR-144	UACAGUAUAGAUGAUGUACUAG	-	x	-	N	-	N
EZH2	MIMAT0000437	hsa-miR-145	GUCCAGUUUUCCCAGGAAUCCCUU	-	x	-	N	-	N
EZH2	MIMAT0000438	hsa-miR-152	UCAGUGCAUGACAGAACUUGGG	-	x	-	N	-	N
EZH2	MIMAT0000439	hsa-miR-153	UUGCAUAGUCACAAAAGUGA	-	x	-	N	-	N
EZH2	MIMAT0000440	hsa-miR-191	CAACGGAAUCCCAAAAGCAGCU	-	-	-	N	-	N
EZH2	MIMAT0000441	hsa-miR-9	UCUUUGGUUAUCUAGCUGUAUGA	-	-	-	-	-	-
EZH2	MIMAT0000442	hsa-miR-9*	UAAAGCUAGAUAACCGAAAGU	-	-	-	N	-	N
EZH2	MIMAT0000443	hsa-miR-125a	UCCCUGAGACCCUUUAACCUGUG	-	x	-	N	-	N
EZH2	MIMAT0000444	hsa-miR-126*	CAUUAUUACUUUUGGUACGCG	-	-	-	-	-	-
EZH2	MIMAT0000445	hsa-miR-126	UCGUACCGUGAGUAAUAAUGC	-	x	-	N	-	N
EZH2	MIMAT0000446	hsa-miR-127	UCGGAUCCGUCUGAGCUUGGCU	-	-	-	-	-	-
EZH2	MIMAT0000447	hsa-miR-134	UGUGACUGGUUGACCAGAGGG	-	-	-	N	-	N
EZH2	MIMAT0000448	hsa-miR-136	ACUCCAUUUGUUUUGAUGAUGGA	-	x	x	-	-	-
EZH2	MIMAT0000449	hsa-miR-146a	UGAGAACUGAAUUCCAUGGGUU	-	x	-	-	-	-
EZH2	MIMAT0000450	hsa-miR-149	UCUGGCUCCGUGUCUUCACUCC	-	-	-	N	-	N
EZH2	MIMAT0000451	hsa-miR-150	UCUCCCAACCCUUGUACCAGUG	-	-	-	-	-	-
EZH2	MIMAT0000452	hsa-miR-154	UAGGUUAUCCGUGUUGCCUUCG	-	-	-	-	-	-
EZH2	MIMAT0000453	hsa-miR-154*	AAUCAUACACGGUUGACCUAUU	-	-	-	-	-	-
EZH2	MIMAT0000454	hsa-miR-184	UGGACGGAGAACUGAUAAGGGU	-	-	-	-	-	-
EZH2	MIMAT0000455	hsa-miR-185	UGGAGAGAAAGGCAGUUC	-	x	-	N	-	N
EZH2	MIMAT0000456	hsa-miR-186	CAAAGAAUUCUCCUUUUGGGCUU	-	x	-	N	-	N
EZH2	MIMAT0000457	hsa-miR-188	CAUCCCUUGCAUGGUGGAGGGU	-	-	-	N	-	N
EZH2	MIMAT0000458	hsa-miR-190	UGAUAUGUUUGAUAUAUUAGGU	-	x	-	-	-	-
EZH2	MIMAT0000459	hsa-miR-193a	AACUGGCCUACAAAGUCCCAG	-	-	-	N	-	N
EZH2	MIMAT0000460	hsa-miR-194	UGUAACAGCAACUCCAUGUGGA	-	-	-	-	-	-
EZH2	MIMAT0000461	hsa-miR-195	UAGCAGCACAGAAAUAUUGGC	-	-	-	-	-	-
EZH2	MIMAT0000462	hsa-miR-206	UGGAAUGUAAGGAAGUGUGUGG	-	-	-	-	-	-
EZH2	MIMAT0000510	hsa-miR-320	AAAAGCUGGGUUGAGAGGGCGAA	-	x	-	N	-	N
EZH2	MIMAT0000617	hsa-miR-200c	UAAUACUGCCGGGUAAUGAUGG	-	x	-	N	-	N
EZH2	MIMAT0000646	hsa-miR-155	UUAAUGCUAAUCGUGAUAGGGG	-	-	-	N	-	N
EZH2	MIMAT0000676	hsa-miR-128b	UCACAGUGAACCGGUCUCUUUC	-	x	-	N	x	N
EZH2	MIMAT0000680	hsa-miR-106b	UAAAGUGCUGACAGUGCAGAU	-	x	-	-	-	-
EZH2	MIMAT0000681	hsa-miR-29c	UAGCACCAUUUGAAAUCGGU	-	-	-	N	-	N
EZH2	MIMAT0000682	hsa-miR-200a	UAACACUGUCUGGUAACGAUGU	-	x	-	-	-	-
EZH2	MIMAT0000683	hsa-miR-302a*	UAAACGUGGAUGUACUUGCUUU	-	-	-	N	-	N
EZH2	MIMAT0000684	hsa-miR-302a	UAAGUGCUUCCAUGUUUUGGUGA	-	x	-	-	-	-
EZH2	MIMAT0000685	hsa-miR-34b	UAGGCAGUGUCAUUAGCUGAUUG	-	x	-	-	-	-
EZH2	MIMAT0000686	hsa-miR-34c	AGGCAGUGUAGUUAGCUGAUUGC	-	-	-	-	x	-
EZH2	MIMAT0000687	hsa-miR-299-3p	UAUGUGGGAUGGUAAACCGCUU	-	x	-	-	-	-
EZH2	MIMAT0000688	hsa-miR-301	CAGUGCAAUAGUAUUGUCAAAGC	-	x	-	-	-	-
EZH2	MIMAT0000689	hsa-miR-99b	CACCCGUAGAACCGACCUUGCG	-	-	-	-	-	-
EZH2	MIMAT0000690	hsa-miR-296	AGGGCCCCCCCUCAAUCCUGU	-	-	-	-	-	-
EZH2	MIMAT0000691	hsa-miR-130b	CAGUGCAAUGAUGAAAGGGCAU	-	x	-	-	-	-
EZH2	MIMAT0000692	hsa-miR-30e-5p	UGUAAACAUCCUUGACUGGA	-	x	-	N	-	N
EZH2	MIMAT0000693	hsa-miR-30e-3p	CUUUCAGUCGGAUGUUUACAGC	-	x	-	-	-	-
EZH2	MIMAT0000703	hsa-miR-361	UUAUCAGAAUCUCCAGGGGUAC	-	-	-	-	-	-
EZH2	MIMAT0000705	hsa-miR-362	AAUCCUUGGAACCUAGGUGUGAGU	-	-	-	-	-	-
EZH2	MIMAT0000707	hsa-miR-363	AAUUGCACGGUAUCCAUCUGUA	-	x	-	-	-	-
EZH2	MIMAT0000710	hsa-miR-365	UAAUGCCCCUAAAAAUCCUUAU	-	-	-	-	-	-
EZH2	MIMAT0000714	hsa-miR-302b*	ACUUUAACAUGGAAGUGCUUUCU	-	-	-	N	-	N
EZH2	MIMAT0000715	hsa-miR-302b	UAAGUGCUUCCAUGUUUUAGUAG	-	x	-	-	-	-
EZH2	MIMAT0000716	hsa-miR-302c*	UUUAACAUGGGGGUACCUGCUG	-	-	-	-	-	-
EZH2	MIMAT0000717	hsa-miR-302c	UAAGUGCUUCCAUGUUUCAGUGG	-	x	-	-	-	-
EZH2	MIMAT0000718	hsa-miR-302d	UAAGUGCUUCCAUGUUUGAGUGU	-	x	-	-	-	-
EZH2	MIMAT0000719	hsa-miR-367	AAUUGCACUUUAGCAAUGGUGA	-	x	-	-	-	-
EZH2	MIMAT0000720	hsa-miR-368	ACAUAGAGGAAAUUCCACGUUU	-	-	-	N	-	N
EZH2	MIMAT0000721	hsa-miR-369-3p	AAUAAUACAUGGUUGAUCUUU	-	x	-	-	-	-
EZH2	MIMAT0000722	hsa-miR-370	GCCUGCUGGGGUGGAACCUGG	-	-	-	N	-	N
EZH2	MIMAT0000723	hsa-miR-371	GUGCCGCCAUCUUUUGAGUGU	-	-	-	N	-	N
EZH2	MIMAT0000724	hsa-miR-372	AAAGUGCUGCGACAUUUGAGCGU	-	-	-	-	-	-
EZH2	MIMAT0000725	hsa-miR-373*	ACUCAAAAUGGGGGCGCUUUCC	-	-	-	-	-	-
EZH2	MIMAT0000726	hsa-miR-373	GAAGUGCUUCGAUUUUGGGGUGU	-	x	-	-	-	-
EZH2	MIMAT0000727	hsa-miR-374	UUAUAAUACAACCUGAUAAGUG	-	x	-	-	-	-
EZH2	MIMAT0000728	hsa-miR-375	UUUGUUCGUUCGGCUCGCGUGA	-	x	-	-	-	-
EZH2	MIMAT0000729	hsa-miR-376a	AUCAUAGAGGAAAAUCCACGU	-	-	-	-	-	-
EZH2	MIMAT0000730	hsa-miR-377	AUCACACAAAGGCAACUUUUGU	-	-	-	-	-	-
EZH2	MIMAT0000731	hsa-miR-378	CUCCUGACUCCAGGUCCUGUGU	-	-	-	-	x	-
EZH2	MIMAT0000732	hsa-miR-422b	CUGGACUUGGAGUCAGAAGGCC	-	-	-	N	-	N
EZH2	MIMAT0000733	hsa-miR-379	UGGUAGACUAUGGAACGUA	-	-	-	N	-	N
EZH2	MIMAT0000734	hsa-miR-380-5p	UGGUUGACCAUAGAACAUGCGC	-	-	-	-	-	-
EZH2	MIMAT0000735	hsa-miR-380-3p	UAUGUAAUAUGGUCCACAUCUU	-	x	-	-	-	-
EZH2	MIMAT0000736	hsa-miR-381	UAUACAAGGGCAAGCUCUCUGU	-	x	-	-	-	-
EZH2	MIMAT0000737	hsa-miR-382	GAAGUUGUUCGUGGUGGAUUCG	-	x	-	-	x	-
EZH2	MIMAT0000738	hsa-miR-383	AGAUCAGAAGGUGAUUGUGGCU	-	x	-	-	-	-
EZH2	MIMAT0000750	hsa-miR-340	UCCGUCUCAGUUACUUUAUAGCC	-	-	-	N	-	N
EZH2	MIMAT0000751	hsa-miR-330	GCAAAGCACACGGCCUGCAGAGA	-	x	-	-	x	-
EZH2	MIMAT0000752	hsa-miR-328	CUGGCCCUCUCUGCCCUUCCGU	-	-	-	-	-	-
EZH2	MIMAT0000753	hsa-miR-342	UCUCACACAGAAAUCGCACCCGUC	-	-	-	N	-	N
EZH2	MIMAT0000754	hsa-miR-337	UCCAGCUCCUAUAUGAUGCCUUU	-	-	-	N	-	N
EZH2	MIMAT0000755	hsa-miR-323	GCACAUUACACGGUCGACCUCU	-	x	-	N	-	N
EZH2	MIMAT0000756	hsa-miR-326	CCUCUGGGCCCUUCCUCCAG	-	-	-	-	-	-
EZH2	MIMAT0000757	hsa-miR-151	ACUAGACUGAAGCUCCUUGAGG	-	x	-	N	-	N
EZH2	MIMAT0000758	hsa-miR-135b	UAUGGCUUUUCAUUCCUAUGUG	-	-	-	N	-	N
EZH2	MIMAT0000759	hsa-miR-148b	UCAGUGCAUCACAGAACUUUGU	-	x	-	-	-	-
EZH2	MIMAT0000760	hsa-miR-331	GCCCCUGGGCCUAUCCUAGAA	-	-	-	-	-	-
EZH2	MIMAT0000761	hsa-miR-324-5p	CGCAUCCCCUAGGGCAUUGGUGU	-	-	-	-	-	-
EZH2	MIMAT0000762	hsa-miR-324-3p	CCACUGCCCCAGGUGCUGCUGG	-	-	-	N	-	N
EZH2	MIMAT0000763	hsa-miR-338	UCCAGCAUCAGUGAUUUUGUUGA	-	-	-	N	-	N
EZH2	MIMAT0000764	hsa-miR-339	UCCCUGUCCUCCAGGAGCUCA	-	-	-	N	-	N
EZH2	MIMAT0000765	hsa-miR-335	UCAAGAGCAAUAACGAAAAAUGU	-	x	-	-	-	-
EZH2	MIMAT0000770	hsa-miR-133b	UUGGUCCCCUUCAACCAGCUA	-	-	-	N	-	N
EZH2	MIMAT0000771	hsa-miR-325	CCUAGUAGGUGUCCAGUAAGUGU	-	-	-	-	-	-
EZH2	MIMAT0000772	hsa-miR-345	UGCUGACUCCUAGUCCAGGGC	-	-	-	N	-	N
EZH2	MIMAT0000773	hsa-miR-346	UGUCUGCCCGCAUGCCUGCCUCU	-	-	-	-	-	-
EZH2	MIMAT0001075	hsa-miR-384	AUUCCUAGAAAUUGUUCAUA	-	x	-	-	-	-
EZH2	MIMAT0001080	hsa-miR-196b	UAGGUAGUUUCCUGUUGUUGG	-	x	-	N	-	N
EZH2	MIMAT0001339	hsa-miR-422a	CUGGACUUAGGGUCAGAAGGCC	-	-	-	N	-	N
EZH2	MIMAT0001340	hsa-miR-423	AGCUCGGUCUGAGGCCCCUCAG	-	-	-	N	x	N
EZH2	MIMAT0001341	hsa-miR-424	CAGCAGCAAUUCAUGUUUUGAA	-	-	-	-	-	-
EZH2	MIMAT0001343	hsa-miR-425-3p	AUCGGGAAUGUCGUGUCCGCC	-	-	-	N	-	N
EZH2	MIMAT0001412	hsa-miR-18b	UAAGGUGCAUCUAGUGCAGUUA	-	x	-	N	-	N
EZH2	MIMAT0001413	hsa-miR-20b	CAAAGUGCUCAUAGUGCAGGUAG	-	x	x	-	-	-
EZH2	MIMAT0001532	hsa-miR-448	UUGCAUAUGUAGGAUGUCCCAU	-	-	-	-	-	-
EZH2	MIMAT0001536	hsa-miR-429	UAAUACUGUCUGGUAAAACCGU	-	x	-	-	-	-
EZH2	MIMAT0001541	hsa-miR-449	UGGCAGUGUAUUGUUAGCUGGU	-	-	-	-	x	-
EZH2	MIMAT0001545	hsa-miR-450	UUUUUGCGAUGUGUUCCUAAUA	-	x	-	N	-	N
EZH2	MIMAT0001618	hsa-miR-191*	GCUGCGCUUGGAUUUCGUCCCC	-	-	-	-	-	-
EZH2	MIMAT0001620	hsa-miR-200a*	CAUCUUACCGGACAGUGCUGGA	-	-	-	-	-	-
EZH2	MIMAT0001621	hsa-miR-369-5p	AGAUCGACCGUGUUAUAUUCGC	-	-	-	-	-	-
EZH2	MIMAT0001625	hsa-miR-431	UGUCUUGCAGGCCGUCAUGCA	-	x	-	-	-	-
EZH2	MIMAT0001627	hsa-miR-433	AUCAUGAUGGGCUCCUCGGUGU	-	-	-	-	-	-
EZH2	MIMAT0001629	hsa-miR-329	AACACACCUGGUUAACCUCUUU	-	-	-	-	-	-
EZH2	MIMAT0001630	hsa-miR-453	GAGGUUGUCCGUGGUGAGUUCG	-	-	-	N	x	N
EZH2	MIMAT0001631	hsa-miR-451	AAACCGUUACCAUUACUGAGUUU	-	-	-	N	-	N
EZH2	MIMAT0001635	hsa-miR-452	UGUUUGCAGAGGAAACUGAGAC	-	x	-	N	-	N
EZH2	MIMAT0001636	hsa-miR-452*	UCAGUCUCAUCUGCAAAGAAG	-	-	-	N	-	N
EZH2	MIMAT0001638	hsa-miR-409-5p	AGGUUACCCGAGCAACUUUGCA	-	-	-	N	-	N
EZH2	MIMAT0001639	hsa-miR-409-3p	CGAAUGUUGCUCGGUGAACCCCU	-	x	-	N	-	N
EZH2	MIMAT0002170	hsa-miR-412	ACUUCACCUGGUCCACUAGCCGU	-	-	-	-	-	-
EZH2	MIMAT0002171	hsa-miR-410	AAUAUAACACAGAUGGCCUGU	-	x	-	-	-	-
EZH2	MIMAT0002172	hsa-miR-376b	AUCAUAGAGGAAAAUCCAUGUU	-	-	-	-	-	-
EZH2	MIMAT0002173	hsa-miR-483	UCACUCCUCUCCUCCCGUCUUCU	-	-	-	N	-	N
EZH2	MIMAT0002174	hsa-miR-484	UCAGGCUCAGUCCCCUCCCGAU	-	x	-	-	-	-
EZH2	MIMAT0002175	hsa-miR-485-5p	AGAGGCUGGCCGUGAUGAAUUC	-	x	-	-	-	-
EZH2	MIMAT0002176	hsa-miR-485-3p	GUCAUACACGGCUCUCCUCUCU	-	-	-	-	-	-
EZH2	MIMAT0002177	hsa-miR-486	UCCUGUACUGAGCUGCCCCGAG	-	-	-	-	-	-
EZH2	MIMAT0002178	hsa-miR-487a	AAUCAUACAGGGACAUCCAGUU	-	x	-	-	-	-
EZH2	MIMAT0002804	hsa-miR-488	CCCAGAUAAUGGCACUCUCAA	-	-	-	-	-	-
EZH2	MIMAT0002805	hsa-miR-489	AGUGACAUCACAUAUACGGCAGC	-	-	-	N	-	N
EZH2	MIMAT0002806	hsa-miR-490	CAACCUGGAGGACUCCAUGCUG	-	-	-	-	-	-
EZH2	MIMAT0002807	hsa-miR-491	AGUGGGGAACCCUUCCAUGAGGA	-	-	-	N	-	N
EZH2	MIMAT0002808	hsa-miR-511	GUGUCUUUUGCUCUGCAGUCA	-	x	-	-	-	-
EZH2	MIMAT0002809	hsa-miR-146b	UGAGAACUGAAUUCCAUAGGCU	-	x	-	-	-	-
EZH2	MIMAT0002810	hsa-miR-202*	UUUCCUAUGCAUAUACUUCUUU	-	-	-	N	-	N
EZH2	MIMAT0002811	hsa-miR-202	AGAGGUAUAGGGCAUGGGAAAA	-	-	-	N	x	N
EZH2	MIMAT0002812	hsa-miR-492	AGGACCUGCGGGACAAGAUUCUU	-	-	-	-	-	-
EZH2	MIMAT0002813	hsa-miR-493-5p	UUGUACAUGGUAGGCUUUCAUU	-	-	-	-	-	-
EZH2	MIMAT0002814	hsa-miR-432	UCUUGGAGUAGGUCAUUGGGUGG	-	x	-	-	x	-
EZH2	MIMAT0002815	hsa-miR-432*	CUGGAUGGCUCCUCCAUGUCU	-	-	-	-	-	-
EZH2	MIMAT0002816	hsa-miR-494	UGAAACAUACACGGGAAACCUCUU	-	-	-	N	-	N
EZH2	MIMAT0002817	hsa-miR-495	AAACAAACAUGGUGCACUUCUUU	-	-	-	N	-	N
EZH2	MIMAT0002818	hsa-miR-496	AUUACAUGGCCAAUCUC	-	-	-	N	-	N
EZH2	MIMAT0002819	hsa-miR-193b	AACUGGCCCUCAAAGUCCCGCUUU	-	-	-	N	-	N
EZH2	MIMAT0002820	hsa-miR-497	CAGCAGCACACUGUGGUUUGU	-	-	-	-	-	-
EZH2	MIMAT0002821	hsa-miR-181d	AACAUUCAUUGUUGUCGGUGGGUU	-	x	-	N	-	N
EZH2	MIMAT0002822	hsa-miR-512-5p	CACUCAGCCUUGAGGGCACUUUC	-	-	-	-	-	-
EZH2	MIMAT0002823	hsa-miR-512-3p	AAGUGCUGUCAUAGCUGAGGUC	-	x	-	-	-	-
EZH2	MIMAT0002824	hsa-miR-498	UUUCAAGCCAGGGGGCGUUUUUC	-	x	-	-	-	-
EZH2	MIMAT0002825	hsa-miR-520e	AAAGUGCUUCCUUUUUGAGGG	-	x	-	-	-	-
EZH2	MIMAT0002826	hsa-miR-515-5p	UUCUCCAAAAGAAAGCACUUUCUG	-	-	-	-	-	-
EZH2	MIMAT0002827	hsa-miR-515-3p	GAGUGCCUUCUUUUGGAGCGU	-	x	-	N	-	N
EZH2	MIMAT0002828	hsa-miR-519e*	UUCUCCAAAAGGGAGCACUUUC	-	-	-	-	-	-
EZH2	MIMAT0002829	hsa-miR-519e	AAAGUGCCUCCUUUUAGAGUGU	-	x	-	N	-	N
EZH2	MIMAT0002830	hsa-miR-520f	AAGUGCUUCCUUUUAGAGGGUU	-	x	-	-	-	-
EZH2	MIMAT0002831	hsa-miR-526c	CUCUAGAGGGAAGCGCUUUCUGUU	-	x	-	N	-	N
EZH2	MIMAT0002832	hsa-miR-519c	AAAGUGCAUCUUUUUAGAGGAU	-	x	-	-	-	-
EZH2	MIMAT0002833	hsa-miR-520a*	CUCCAGAGGGAAGUACUUUCU	-	-	-	-	-	-
EZH2	MIMAT0002834	hsa-miR-520a	AAAGUGCUUCCCUUUGGACUGU	-	x	-	-	-	-
EZH2	MIMAT0002835	hsa-miR-526b	CUCUUGAGGGAAGCACUUUCUGUU	-	x	-	N	x	N
EZH2	MIMAT0002836	hsa-miR-526b*	AAAGUGCUUCCUUUUAGAGGC	-	-	-	N	-	N
EZH2	MIMAT0002837	hsa-miR-519b	AAAGUGCAUCCUUUUAGAGGUUU	-	x	-	N	-	N
EZH2	MIMAT0002838	hsa-miR-525	CUCCAGAGGGAUGCACUUUCU	-	x	-	-	-	-
EZH2	MIMAT0002839	hsa-miR-525*	GAAGGCGCUUCCCUUUAGAGC	-	-	-	N	-	N
EZH2	MIMAT0002840	hsa-miR-523	AACGCGCUUCCCUAUAGAGGG	-	-	-	N	-	N
EZH2	MIMAT0002841	hsa-miR-518f*	CUCUAGAGGGAAGCACUUUCUCU	-	-	-	N	-	N
EZH2	MIMAT0002842	hsa-miR-518f	AAAGCGCUUCUCUUUAGAGGA	-	x	-	N	-	N
EZH2	MIMAT0002843	hsa-miR-520b	AAAGUGCUUCCUUUUAGAGGG	-	x	-	-	-	-
EZH2	MIMAT0002844	hsa-miR-518b	CAAAGCGCUCCCCUUUAGAGGU	-	x	-	-	-	-
EZH2	MIMAT0002845	hsa-miR-526a	CUCUAGAGGGAAGCACUUUCU	-	x	-	N	-	N
EZH2	MIMAT0002846	hsa-miR-520c	AAAGUGCUUCCUUUUAGAGGGUU	-	x	-	N	-	N
EZH2	MIMAT0002847	hsa-miR-518c*	UCUCUGGAGGGAAGCACUUUCUG	-	-	-	-	-	-
EZH2	MIMAT0002848	hsa-miR-518c	CAAAGCGCUUCUCUUUAGAGUG	-	x	-	N	-	N
EZH2	MIMAT0002849	hsa-miR-524*	CUACAAAGGGAAGCACUUUCUC	-	-	-	-	-	-
EZH2	MIMAT0002850	hsa-miR-524	GAAGGCGCUUCCCUUUGGAGU	-	x	-	-	-	-
EZH2	MIMAT0002851	hsa-miR-517*	CCUCUAGAUGGAAGCACUGUCU	-	-	-	-	-	-
EZH2	MIMAT0002852	hsa-miR-517a	AUCGUGCAUCCCUUUAGAGUGUU	-	-	-	N	-	N
EZH2	MIMAT0002853	hsa-miR-519d	CAAAGUGCCUCCCUUUAGAGUGU	-	x	-	N	-	N
EZH2	MIMAT0002854	hsa-miR-521	AACGCACUUCCCUUUAGAGUGU	-	x	-	-	-	-
EZH2	MIMAT0002855	hsa-miR-520d*	UCUACAAAGGGAAGCCCUUUCUG	-	-	-	N	-	N
EZH2	MIMAT0002856	hsa-miR-520d	AAAGUGCUUCUCUUUGGUGGGUU	-	x	-	N	-	N
EZH2	MIMAT0002857	hsa-miR-517b	UCGUGCAUCCCUUUAGAGUGUU	-	-	-	-	-	N
EZH2	MIMAT0002858	hsa-miR-520g	ACAAAGUGCUUCCCUUUAGAGUGU	-	x	-	-	-	-
EZH2	MIMAT0002859	hsa-miR-516-5p	CAUCUGGAGGUAAGAAGCACUUU	-	-	-	N	-	N
EZH2	MIMAT0002860	hsa-miR-516-3p	UGCUUCCUUUCAGAGGGU	-	-	-	N	-	N
EZH2	MIMAT0002861	hsa-miR-518e	AAAGCGCUUCCCUUCAGAGUGU	-	x	-	N	-	N
EZH2	MIMAT0002862	hsa-miR-527	CUGCAAAGGGAAGCCCUUUCU	-	-	-	N	-	N
EZH2	MIMAT0002863	hsa-miR-518a	AAAGCGCUUCCCUUUGCUGGA	-	x	-	N	x	N
EZH2	MIMAT0002864	hsa-miR-518d	CAAAGCGCUUCCCUUUGGAGC	-	x	-	-	x	-
EZH2	MIMAT0002866	hsa-miR-517c	AUCGUGCAUCCUUUUAGAGUGU	-	-	-	-	-	-
EZH2	MIMAT0002867	hsa-miR-520h	ACAAAGUGCUUCCCUUUAGAGU	-	x	-	-	-	-
EZH2	MIMAT0002868	hsa-miR-522	AAAAUGGUUCCCUUUAGAGUGUU	-	x	-	N	-	N
EZH2	MIMAT0002869	hsa-miR-519a	AAAGUGCAUCCUUUUAGAGUGUUAC	-	x	-	N	-	N
EZH2	MIMAT0002870	hsa-miR-499	UUAAGACUUGCAGUGAUGUUUAA	-	-	-	N	-	N
EZH2	MIMAT0002871	hsa-miR-500	AUGCACCUGGGCAAGGAUUCUG	-	x	-	-	-	-
EZH2	MIMAT0002872	hsa-miR-501	AAUCCUUUGUCCCUGGGUGAGA	-	x	-	-	-	-
EZH2	MIMAT0002873	hsa-miR-502	AUCCUUGCUAUCUGGGUGCUA	-	x	-	-	-	-
EZH2	MIMAT0002874	hsa-miR-503	UAGCAGCGGGAACAGUUCUGCAG	-	-	-	-	x	-
EZH2	MIMAT0002875	hsa-miR-504	AGACCCUGGUCUGCACUCUAU	-	-	-	N	-	N
EZH2	MIMAT0002876	hsa-miR-505	GUCAACACUUGCUGGUUUCCUC	-	-	-	N	-	N
EZH2	MIMAT0002877	hsa-miR-513	UUCACAGGGAGGUGUCAUUUAU	-	x	-	N	x	N
EZH2	MIMAT0002878	hsa-miR-506	UAAGGCACCCUUCUGAGUAGA	-	x	-	x	x	-
EZH2	MIMAT0002879	hsa-miR-507	UUUUGCACCUUUUGGAGUGAA	-	x	-	-	x	-
EZH2	MIMAT0002880	hsa-miR-508	UGAUUGUAGCCUUUUGGAGUAGA	-	-	-	-	-	-
EZH2	MIMAT0002881	hsa-miR-509	UGAUUGGUACGUCUGUGGGUAGA	-	x	-	N	-	N
EZH2	MIMAT0002882	hsa-miR-510	UACUCAGGAGAGUGGCAAUCACA	-	x	-	N	-	N
EZH2	MIMAT0002883	hsa-miR-514	AUUGACACUUCUGUGAGUAG	-	x	x	N	x	N
EZH2	MIMAT0002888	hsa-miR-532	CAUGCCUUGAGUGUAGGACCGU	-	-	-	-	-	-
EZH2	MIMAT0002890	hsa-miR-299-5p	UGGUUUACCGUCCCACAUACAU	-	-	-	-	-	-
EZH2	MIMAT0002891	hsa-miR-18a*	ACUGCCCUAAGUGCUCCUUCU	-	-	-	N	-	N
EZH2	MIMAT0003150	hsa-miR-455	UAUGUGCCUUUGGACUACAUCG	-	x	-	-	-	-
EZH2	MIMAT0003161	hsa-miR-493-3p	UGAAGGUCUACUGUGUGCCAG	-	-	-	N	-	N
EZH2	MIMAT0003163	hsa-miR-539	GGAGAAAUUAUCCUUGGUGUGU	-	x	-	-	-	-
EZH2	MIMAT0003164	hsa-miR-544	AUUCUGCAUUUUUAGCAAGU	-	x	-	N	-	N
EZH2	MIMAT0003165	hsa-miR-545	AUCAGCAAACAUUUAUUGUGUG	-	x	-	N	-	N
EZH2	MIMAT0003180	hsa-miR-487b	AAUCGUACAGGGUCAUCCACUU	-	-	-	-	-	-
EZH2	MIMAT0003214	hsa-miR-551a	GCGACCCACUCUUGGUUUCCA	-	-	-	-	-	-
EZH2	MIMAT0003215	hsa-miR-552	AACAGGUGACUGGUUAGACAA	-	x	-	-	x	-
EZH2	MIMAT0003216	hsa-miR-553	AAAACGGUGAGAUUUUGUUUU	-	-	-	-	-	-
EZH2	MIMAT0003217	hsa-miR-554	GCUAGUCCUGACUCAGCCAGU	-	x	-	-	-	-
EZH2	MIMAT0003218	hsa-miR-92b	UAUUGCACUCGUCCCGGCCUC	-	x	-	N	-	N
EZH2	MIMAT0003219	hsa-miR-555	AGGGUAAGCUGAACCUCUGAU	-	-	-	-	-	-
EZH2	MIMAT0003220	hsa-miR-556	GAUGAGCUCAUUGUAAUAUG	-	-	-	N	-	N
EZH2	MIMAT0003221	hsa-miR-557	GUUUGCACGGGUGGGCCUUGUCU	-	x	-	-	-	-
EZH2	MIMAT0003222	hsa-miR-558	UGAGCUGCUGUACCAAAAU	-	-	-	-	-	-
EZH2	MIMAT0003223	hsa-miR-559	UAAAGUAAAUAUGCACCAAAA	-	-	-	-	-	-
EZH2	MIMAT0003224	hsa-miR-560	GCGUGCGCCGGCCGGCCGCC	-	-	-	N	-	N
EZH2	MIMAT0003225	hsa-miR-561	CAAAGUUUAAGAUCCUUGAAGU	-	x	-	-	-	-
EZH2	MIMAT0003226	hsa-miR-562	AAAGUAGCUGUACCAUUUGC	-	x	-	-	-	-
EZH2	MIMAT0003227	hsa-miR-563	AGGUUGACAUACGUUUCCC	-	x	-	-	-	-
EZH2	MIMAT0003228	hsa-miR-564	AGGCACGGUGUCAGCAGGC	-	x	-	-	x	-
EZH2	MIMAT0003229	hsa-miR-565	GGCUGGCUCGCGAUGUCUGUUU	-	-	-	N	-	N
EZH2	MIMAT0003230	hsa-miR-566	GGGCGCCUGUGAUCCCAAC	-	x	-	-	-	-
EZH2	MIMAT0003231	hsa-miR-567	AGUAUGUUCUUCCAGGACAGAAC	-	x	-	-	-	-
EZH2	MIMAT0003232	hsa-miR-568	AUGUAUAAAUGUAUACACAC	-	x	-	-	-	-
EZH2	MIMAT0003233	hsa-miR-551b	GCGACCCAUACUUGGUUUCAG	-	-	-	-	-	-
EZH2	MIMAT0003234	hsa-miR-569	AGUUAAUGAAUCCUGGAAAGU	-	x	-	-	-	-
EZH2	MIMAT0003235	hsa-miR-570	GAAAACAGCAAUUACCUUUGCA	-	-	-	N	-	N
EZH2	MIMAT0003236	hsa-miR-571	UGAGUUGGCCAUCUGAGUGAG	-	x	-	-	-	-
EZH2	MIMAT0003237	hsa-miR-572	GUCCGCUCGGCGGUGGCCCA	-	-	-	-	-	-
EZH2	MIMAT0003238	hsa-miR-573	CUGAAGUGAUGUGUAACUGAUCAG	-	x	-	-	x	-
EZH2	MIMAT0003239	hsa-miR-574	CACGCUCAUGCACACACCCAC	-	x	-	N	-	N
EZH2	MIMAT0003240	hsa-miR-575	GAGCCAGUUGGACAGGAGC	-	x	-	-	-	-
EZH2	MIMAT0003241	hsa-miR-576	AUUCUAAUUUCUCCACGUCUUUG	-	x	x	N	-	N
EZH2	MIMAT0003242	hsa-miR-577	UAGAUAAAAUAUUGGUACCUG	-	x	-	-	-	-
EZH2	MIMAT0003243	hsa-miR-578	CUUCUUGUGCUCUAGGAUUGU	-	-	-	-	-	-
EZH2	MIMAT0003244	hsa-miR-579	AUUCAUUUGGUAUAAACCGCGAU	-	x	-	N	-	N
EZH2	MIMAT0003245	hsa-miR-580	UUGAGAAUGAUGAAUCAUUAGG	-	x	-	-	-	-
EZH2	MIMAT0003246	hsa-miR-581	UCUUGUGUUCUCUAGAUCAGU	-	-	-	-	-	-
EZH2	MIMAT0003247	hsa-miR-582	UUACAGUUGUUCAACCAGUUACU	-	x	-	-	-	-
EZH2	MIMAT0003248	hsa-miR-583	CAAAGAGGAAGGUCCCAUUAC	-	x	-	-	-	-
EZH2	MIMAT0003249	hsa-miR-584	UUAUGGUUUGCCUGGGACUGAG	-	-	-	-	x	-
EZH2	MIMAT0003250	hsa-miR-585	UGGGCGUAUCUGUAUGCUA	-	-	-	-	-	-
EZH2	MIMAT0003251	hsa-miR-548a	CAAAACUGGCAAUUACUUUUGC	-	-	x	-	-	-
EZH2	MIMAT0003252	hsa-miR-586	UAUGCAUUGUAUUUUUAGGUCC	-	x	-	-	-	-
EZH2	MIMAT0003253	hsa-miR-587	UUUCCAUAGGUGAUGAGUCAC	-	-	-	-	-	-
EZH2	MIMAT0003254	hsa-miR-548b	CAAGAACCUCAGUUGCUUUUGU	-	-	-	-	-	-
EZH2	MIMAT0003255	hsa-miR-588	UUGGCCACAAUGGGUUAGAAC	-	x	-	-	-	-
EZH2	MIMAT0003256	hsa-miR-589	UCAGAACAAAUGCCGGUUCCCAGA	-	x	-	-	x	-
EZH2	MIMAT0003257	hsa-miR-550	UGUCUUACUCCCUCAGGCACAU	-	-	-	-	-	-
EZH2	MIMAT0003258	hsa-miR-590	GAGCUUAUUCAUAAAAGUGCAG	-	x	-	-	-	-
EZH2	MIMAT0003259	hsa-miR-591	AGACCAUGGGUUCUCAUUGU	-	-	-	-	-	-
EZH2	MIMAT0003260	hsa-miR-592	UUGUGUCAAUAUGCGAUGAUGU	-	x	-	-	-	-
EZH2	MIMAT0003261	hsa-miR-593	AGGCACCAGCCAGGCAUUGCUCAGC	-	-	-	-	-	-
EZH2	MIMAT0003263	hsa-miR-595	GAAGUGUGCCGUGGUGUGUCU	-	x	-	-	-	-
EZH2	MIMAT0003264	hsa-miR-596	AAGCCUGCCCGGCUCCUCGGG	-	-	-	-	-	-
EZH2	MIMAT0003265	hsa-miR-597	UGUGUCACUCGAUGACCACUGU	-	-	-	-	-	-
EZH2	MIMAT0003266	hsa-miR-598	UACGUCAUCGUUGUCAUCGUCA	-	-	-	-	-	-
EZH2	MIMAT0003267	hsa-miR-599	GUUGUGUCAGUUUAUCAAAC	-	x	-	-	-	-
EZH2	MIMAT0003268	hsa-miR-600	ACUUACAGACAAGAGCCUUGCUC	x	x	x	-	x	-
EZH2	MIMAT0003269	hsa-miR-601	UGGUCUAGGAUUGUUGGAGGAG	-	-	-	-	-	-
EZH2	MIMAT0003270	hsa-miR-602	GACACGGGCGACAGCUGCGGCCC	-	x	-	-	-	-
EZH2	MIMAT0003271	hsa-miR-603	CACACACUGCAAUUACUUUUGC	-	-	-	-	-	-
EZH2	MIMAT0003272	hsa-miR-604	AGGCUGCGGAAUUCAGGAC	-	-	-	-	-	-
EZH2	MIMAT0003273	hsa-miR-605	UAAAUCCCAUGGUGCCUUCUCCU	-	-	-	-	-	-
EZH2	MIMAT0003274	hsa-miR-606	AAACUACUGAAAAUCAAAGAU	-	-	-	-	-	-
EZH2	MIMAT0003275	hsa-miR-607	GUUCAAAUCCAGAUCUAUAAC	-	x	-	-	-	-
EZH2	MIMAT0003276	hsa-miR-608	AGGGGUGGUGUUGGGACAGCUCCGU	-	x	-	-	x	-
EZH2	MIMAT0003277	hsa-miR-609	AGGGUGUUUCUCUCAUCUCU	-	x	-	-	-	-
EZH2	MIMAT0003278	hsa-miR-610	UGAGCUAAAUGUGUGCUGGGA	-	x	-	-	-	-
EZH2	MIMAT0003279	hsa-miR-611	GCGAGGACCCCUCGGGGUCUGAC	-	x	-	-	x	-
EZH2	MIMAT0003280	hsa-miR-612	GCUGGGCAGGGCUUCUGAGCUCCUU	-	x	-	-	-	-
EZH2	MIMAT0003281	hsa-miR-613	AGGAAUGUUCCUUCUUUGCC	-	-	-	-	-	-
EZH2	MIMAT0003282	hsa-miR-614	GAACGCCUGUUCUUGCCAGGUGG	-	-	-	-	-	-
EZH2	MIMAT0003283	hsa-miR-615	UCCGAGCCUGGGUCUCCCUCU	-	-	-	N	-	N
EZH2	MIMAT0003284	hsa-miR-616	ACUCAAAACCCUUCAGUGACUU	-	-	-	-	-	-
EZH2	MIMAT0003285	hsa-miR-548c	CAAAAAUCUCAAUUACUUUUGC	-	x	-	-	-	-
EZH2	MIMAT0003286	hsa-miR-617	AGACUUCCCAUUUGAAGGUGGC	-	-	-	-	-	-
EZH2	MIMAT0003287	hsa-miR-618	AAACUCUACUUGUCCUUCUGAGU	-	-	-	-	-	-
EZH2	MIMAT0003288	hsa-miR-619	GACCUGGACAUGUUUGUGCCCAGU	-	-	-	-	-	-
EZH2	MIMAT0003289	hsa-miR-620	AUGGAGAUAGAUAUAGAAAU	-	x	-	-	-	-
EZH2	MIMAT0003290	hsa-miR-621	GGCUAGCAACAGCGCUUACCU	-	-	-	-	-	-
EZH2	MIMAT0003291	hsa-miR-622	ACAGUCUGCUGAGGUUGGAGC	-	x	-	-	-	-
EZH2	MIMAT0003292	hsa-miR-623	AUCCCUUGCAGGGGCUGUUGGGU	-	-	-	-	-	-
EZH2	MIMAT0003293	hsa-miR-624	UAGUACCAGUACCUUGUGUUCA	-	-	-	-	-	-
EZH2	MIMAT0003294	hsa-miR-625	AGGGGGAAAGUUCUAUAGUCCU	-	-	-	N	x	N
EZH2	MIMAT0003295	hsa-miR-626	AGCUGUCUGAAAAUGUCUU	-	-	-	-	-	-
EZH2	MIMAT0003296	hsa-miR-627	GUGAGUCUCUAAGAAAAGAGGA	-	-	-	-	-	-
EZH2	MIMAT0003297	hsa-miR-628	UCUAGUAAGAGUGGCAGUCG	-	-	-	N	-	N
EZH2	MIMAT0003298	hsa-miR-629	GUUCUCCCAACGUAAGCCCAGC	-	-	-	-	-	-
EZH2	MIMAT0003299	hsa-miR-630	AGUAUUCUGUACCAGGGAAGGU	x	x	x	-	x	-
EZH2	MIMAT0003300	hsa-miR-631	AGACCUGGCCCAGACCUCAGC	-	-	-	-	-	-
EZH2	MIMAT0003301	hsa-miR-33b	GUGCAUUGCUGUUGCAUUGCA	-	x	-	N	-	N
EZH2	MIMAT0003302	hsa-miR-632	GUGUCUGCUUCCUGUGGGA	-	-	-	-	-	-
EZH2	MIMAT0003303	hsa-miR-633	CUAAUAGUAUCUACCACAAUAAA	-	x	-	-	-	-
EZH2	MIMAT0003304	hsa-miR-634	AACCAGCACCCCAACUUUGGAC	-	-	-	-	-	-
EZH2	MIMAT0003305	hsa-miR-635	ACUUGGGCACUGAAACAAUGUCC	-	x	-	-	x	-
EZH2	MIMAT0003306	hsa-miR-636	UGUGCUUGCUCGUCCCGCCCGCAG	-	-	-	N	-	N
EZH2	MIMAT0003307	hsa-miR-637	ACUGGGGGCUUUCGGGCUCUGCGU	-	-	-	-	-	-
EZH2	MIMAT0003308	hsa-miR-638	AGGGAUCGCGGGCGGGUGGCGGCCU	-	-	-	-	-	-
EZH2	MIMAT0003309	hsa-miR-639	AUCGCUGCGGUUGCGAGCGCUGU	-	-	-	-	-	-
EZH2	MIMAT0003310	hsa-miR-640	AUGAUCCAGGAACCUGCCUCU	-	x	-	-	-	-
EZH2	MIMAT0003311	hsa-miR-641	AAAGACAUAGGAUAGAGUCACCUC	-	-	-	-	-	-
EZH2	MIMAT0003312	hsa-miR-642	GUCCCUCUCCAAAUGUGUCUUG	-	-	-	-	-	-
EZH2	MIMAT0003313	hsa-miR-643	ACUUGUAUGCUAGCUCAGGUAG	-	-	-	-	-	-
EZH2	MIMAT0003314	hsa-miR-644	AGUGUGGCUUUCUUAGAGC	-	-	-	-	-	-
EZH2	MIMAT0003315	hsa-miR-645	UCUAGGCUGGUACUGCUGA	-	-	-	-	-	-
EZH2	MIMAT0003316	hsa-miR-646	AAGCAGCUGCCUCUGAGGC	-	x	x	-	-	-
EZH2	MIMAT0003317	hsa-miR-647	GUGGCUGCACUCACUUCCUUC	-	-	-	-	-	-
EZH2	MIMAT0003318	hsa-miR-648	AAGUGUGCAGGGCACUGGU	-	-	-	-	-	-
EZH2	MIMAT0003319	hsa-miR-649	AAACCUGUGUUGUUCAAGAGUC	-	-	-	-	-	-
EZH2	MIMAT0003320	hsa-miR-650	AGGAGGCAGCGCUCUCAGGAC	-	x	-	-	-	-
EZH2	MIMAT0003321	hsa-miR-651	UUUAGGAUAAGCUUGACUUUUG	-	-	-	-	-	-
EZH2	MIMAT0003322	hsa-miR-652	AAUGGCGCCACUAGGGUUGUGCA	-	-	-	N	-	N
EZH2	MIMAT0003323	hsa-miR-548d	CAAAAACCACAGUUUCUUUUGC	-	-	-	-	-	-
EZH2	MIMAT0003324	hsa-miR-661	UGCCUGGGUCUCUGGCCUGCGCGU	-	-	-	-	x	-
EZH2	MIMAT0003325	hsa-miR-662	UCCCACGUUGUGGCCCAGCAG	-	x	-	-	-	-
EZH2	MIMAT0003326	hsa-miR-663	AGGCGGGGCGCCGCGGGACCGC	-	-	-	-	x	-
EZH2	MIMAT0003327	hsa-miR-449b	AGGCAGUGUAUUGUUAGCUGGC	-	-	-	-	x	-
EZH2	MIMAT0003328	hsa-miR-653	UUGAAACAAUCUCUACUGAAC	-	-	-	N	-	N
EZH2	MIMAT0003329	hsa-miR-411	UAGUAGACCGUAUAGCGUACG	-	x	-	-	-	-
EZH2	MIMAT0003330	hsa-miR-654	UGGUGGGCCGCAGAACAUGUGC	-	-	-	-	-	-
EZH2	MIMAT0003331	hsa-miR-655	AUAAUACAUGGUUAACCUCUUU	-	-	-	-	-	-
EZH2	MIMAT0003332	hsa-miR-656	AAUAUUAUACAGUCAACCUCU	-	x	-	-	-	-
EZH2	MIMAT0003333	hsa-miR-549	UGACAACUAUGGAUGAGCUCU	-	-	-	-	-	-
EZH2	MIMAT0003335	hsa-miR-657	GGCAGGUUCUCACCCUCUCUAGG	-	x	-	-	-	-
EZH2	MIMAT0003336	hsa-miR-658	GGCGGAGGGAAGUAGGUCCGUUGGU	-	x	-	-	x	-
EZH2	MIMAT0003337	hsa-miR-659	CUUGGUUCAGGGAGGGUCCCCA	-	x	-	-	x	-
EZH2	MIMAT0003338	hsa-miR-660	UACCCAUUGCAUAUCGGAGUUG	-	x	-	-	-	-
EZH2	MIMAT0003339	hsa-miR-421	AUCAACAGACAUUAAUUGGGCGC	-	x	-	-	-	-
EZH2	MIMAT0003340	hsa-miR-542-5p	UCGGGGAUCAUCAUGUCACGAG	-	x	-	N	-	N
EZH2	MIMAT0003385	hsa-miR-363*	CGGGUGGAUCACGAUGCAAUUU	-	-	-	-	-	-
EZH2	MIMAT0003386	hsa-miR-376a*	GGUAGAUUCUCCUUCUAUGAG	-	-	-	N	-	N
EZH2	MIMAT0003389	hsa-miR-542-3p	UGUGACAGAUUGAUAACUGAAA	-	x	-	-	-	-
EZH2	MIMAT0003393	hsa-miR-425-5p	AAUGACACGAUCACUCCCGUUGA	-	x	-	-	-	-
EZH2	MIMAT0003879	hsa-miR-758	UUUGUGACCUGGUCCACUAACC	-	-	-	-	-	-
EZH2	MIMAT0003880	hsa-miR-671	AGGAAGCCCUGGAGGGGCUGGAGGU	-	-	-	N	-	N
EZH2	MIMAT0003881	hsa-miR-668	UGUCACUCGGCUCGGCCCACUAC	-	-	-	-	-	-
EZH2	MIMAT0003882	hsa-miR-767-5p	UGCACCAUGGUUGUCUGAGCAUG	-	x	-	-	-	-
EZH2	MIMAT0003883	hsa-miR-767-3p	UCUGCUCAUACCCCAUGGUUUCU	-	-	-	-	-	-
EZH2	MIMAT0003884	hsa-miR-454-5p	ACCCUAUCAAUAUUGUCUCUGC	-	-	-	-	-	-
EZH2	MIMAT0003885	hsa-miR-454-3p	UAGUGCAAUAUUGCUUAUAGGGUUU	-	x	-	N	x	N
EZH2	MIMAT0003886	hsa-miR-769-5p	UGAGACCUCUGGGUUCUGAGCU	-	-	-	-	-	-
EZH2	MIMAT0003887	hsa-miR-769-3p	CUGGGAUCUCCGGGGUCUUGGUU	-	-	-	-	-	-
EZH2	MIMAT0003888	hsa-miR-766	ACUCCAGCCCCACAGCCUCAGC	-	-	-	-	-	-
EZH2	MIMAT0003945	hsa-miR-765	UGGAGGAGAAGGAAGGUGAUG	-	x	x	-	-	-
EZH2	MIMAT0003946	hsa-miR-768-5p	GUUGGAGGAUGAAAGUACGGAGUGAU	-	-	-	N	-	N
EZH2	MIMAT0003947	hsa-miR-768-3p	UCACAAUGCUGACACUCAAACUGCUGAC	-	x	-	N	-	N
EZH2	MIMAT0003948	hsa-miR-770-5p	UCCAGUACCACGUGUCAGGGCCA	-	-	-	-	-	-
EZH2	MIMAT0004185	hsa-miR-802	CAGUAACAAAGAUUCAUCCUUGU	-	x	-	-	-	-
EZH2	MIMAT0004209	hsa-miR-801	GAUUGCUCUGCGUGCGGAAUCGAC	-	x	-	N	-	N
EZH2	MIMAT0004284	hsa-miR-675	UGGUGCGGAGAGGGCCCACAGUG	-	x	-	-	x	-
EZH2	MIMAT0004450	hsa-miR-297	AUGUAUGUGUGCAUGUGCAUG	-	x	-	-	-	-
FBXW7	MIMAT0000062	hsa-let-7a	UGAGGUAGUAGGUUGUAUAGUU	-	x	-	-	x	-
FBXW7	MIMAT0000063	hsa-let-7b	UGAGGUAGUAGGUUGUGUGGUU	-	x	-	-	x	-
FBXW7	MIMAT0000064	hsa-let-7c	UGAGGUAGUAGGUUGUAUGGUU	-	x	-	-	x	-
FBXW7	MIMAT0000065	hsa-let-7d	AGAGGUAGUAGGUUGCAUAGU	-	x	-	N	x	N
FBXW7	MIMAT0000066	hsa-let-7e	UGAGGUAGGAGGUUGUAUAGU	-	x	-	N	x	N
FBXW7	MIMAT0000067	hsa-let-7f	UGAGGUAGUAGAUUGUAUAGUU	-	x	-	-	x	-
FBXW7	MIMAT0000068	hsa-miR-15a	UAGCAGCACAUAAUGGUUUGUG	x	x	x	x	x	-
FBXW7	MIMAT0000069	hsa-miR-16	UAGCAGCACGUAAAUAUUGGCG	x	x	x	x	x	-
FBXW7	MIMAT0000070	hsa-miR-17-5p	CAAAGUGCUUACAGUGCAGGUAGU	-	x	-	N	x	N
FBXW7	MIMAT0000071	hsa-miR-17-3p	ACUGCAGUGAAGGCACUUGU	-	x	-	N	-	N
FBXW7	MIMAT0000072	hsa-miR-18a	UAAGGUGCAUCUAGUGCAGAUA	-	x	-	N	x	N
FBXW7	MIMAT0000073	hsa-miR-19a	UGUGCAAAUCUAUGCAAAACUGA	-	x	-	-	-	-
FBXW7	MIMAT0000074	hsa-miR-19b	UGUGCAAAUCCAUGCAAAACUGA	-	x	-	-	-	-
FBXW7	MIMAT0000075	hsa-miR-20a	UAAAGUGCUUAUAGUGCAGGUAG	-	x	-	-	x	-
FBXW7	MIMAT0000076	hsa-miR-21	UAGCUUAUCAGACUGAUGUUGA	-	x	-	-	-	-
FBXW7	MIMAT0000077	hsa-miR-22	AAGCUGCCAGUUGAAGAACUGU	-	x	x	x	x	-
FBXW7	MIMAT0000078	hsa-miR-23a	AUCACAUUGCCAGGGAUUUCC	-	x	-	-	-	-
FBXW7	MIMAT0000079	hsa-miR-189	GUGCCUACUGAGCUGAUAUCAGU	-	x	-	N	-	N
FBXW7	MIMAT0000080	hsa-miR-24	UGGCUCAGUUCAGCAGGAACAG	-	x	x	-	x	-
FBXW7	MIMAT0000081	hsa-miR-25	CAUUGCACUUGUCUCGGUCUGA	x	x	x	x	-	-
FBXW7	MIMAT0000082	hsa-miR-26a	UUCAAGUAAUCCAGGAUAGGC	-	x	-	N	x	N
FBXW7	MIMAT0000083	hsa-miR-26b	UUCAAGUAAUUCAGGAUAGGUU	-	x	-	N	x	N
FBXW7	MIMAT0000084	hsa-miR-27a	UUCACAGUGGCUAAGUUCCGC	x	x	x	x	x	-
FBXW7	MIMAT0000085	hsa-miR-28	AAGGAGCUCACAGUCUAUUGAG	-	x	-	-	-	-
FBXW7	MIMAT0000086	hsa-miR-29a	UAGCACCAUCUGAAAUCGGUU	-	x	x	N	x	N
FBXW7	MIMAT0000087	hsa-miR-30a-5p	UGUAAACAUCCUCGACUGGAAG	-	x	-	-	-	-
FBXW7	MIMAT0000088	hsa-miR-30a-3p	CUUUCAGUCGGAUGUUUGCAGC	-	x	x	-	x	-
FBXW7	MIMAT0000089	hsa-miR-31	GGCAAGAUGCUGGCAUAGCUG	-	x	-	N	x	N
FBXW7	MIMAT0000090	hsa-miR-32	UAUUGCACAUUACUAAGUUGC	x	x	x	N	x	N
FBXW7	MIMAT0000091	hsa-miR-33	GUGCAUUGUAGUUGCAUUG	-	x	x	N	-	N
FBXW7	MIMAT0000092	hsa-miR-92	UAUUGCACUUGUCCCGGCCUG	x	x	x	N	-	N
FBXW7	MIMAT0000093	hsa-miR-93	AAAGUGCUGUUCGUGCAGGUAG	-	-	-	N	x	N
FBXW7	MIMAT0000094	hsa-miR-95	UUCAACGGGUAUUUAUUGAGCA	-	x	-	-	-	-
FBXW7	MIMAT0000095	hsa-miR-96	UUUGGCACUAGCACAUUUUUGC	-	x	-	N	x	N
FBXW7	MIMAT0000096	hsa-miR-98	UGAGGUAGUAAGUUGUAUUGUU	-	x	-	-	x	-
FBXW7	MIMAT0000097	hsa-miR-99a	AACCCGUAGAUCCGAUCUUGUG	-	x	-	-	x	-
FBXW7	MIMAT0000098	hsa-miR-100	AACCCGUAGAUCCGAACUUGUG	-	x	-	-	x	-
FBXW7	MIMAT0000099	hsa-miR-101	UACAGUACUGUGAUAACUGAAG	-	x	x	N	-	N
FBXW7	MIMAT0000100	hsa-miR-29b	UAGCACCAUUUGAAAUCAGUGUU	-	x	x	x	-	-
FBXW7	MIMAT0000101	hsa-miR-103	AGCAGCAUUGUACAGGGCUAUGA	-	x	x	-	x	-
FBXW7	MIMAT0000102	hsa-miR-105	UCAAAUGCUCAGACUCCUGU	-	x	-	N	-	N
FBXW7	MIMAT0000103	hsa-miR-106a	AAAAGUGCUUACAGUGCAGGUAGC	-	x	-	N	x	N
FBXW7	MIMAT0000104	hsa-miR-107	AGCAGCAUUGUACAGGGCUAUCA	-	x	x	x	x	x
FBXW7	MIMAT0000222	hsa-miR-192	CUGACCUAUGAAUUGACAGCC	-	x	-	-	-	-
FBXW7	MIMAT0000226	hsa-miR-196a	UAGGUAGUUUCAUGUUGUUGG	-	x	-	N	-	N
FBXW7	MIMAT0000227	hsa-miR-197	UUCACCACCUUCUCCACCCAGC	-	x	x	x	-	-
FBXW7	MIMAT0000228	hsa-miR-198	GGUCCAGAGGGGAGAUAGG	-	x	x	N	-	N
FBXW7	MIMAT0000231	hsa-miR-199a	CCCAGUGUUCAGACUACCUGUUC	-	x	x	-	x	-
FBXW7	MIMAT0000232	hsa-miR-199a*	UACAGUAGUCUGCACAUUGGUU	-	-	-	N	-	N
FBXW7	MIMAT0000241	hsa-miR-208	AUAAGACGAGCAAAAAGCUUGU	-	x	x	-	-	-
FBXW7	MIMAT0000242	hsa-miR-129	CUUUUUGCGGUCUGGGCUUGC	x	x	x	-	x	-
FBXW7	MIMAT0000243	hsa-miR-148a	UCAGUGCACUACAGAACUUUGU	-	x	-	-	-	-
FBXW7	MIMAT0000244	hsa-miR-30c	UGUAAACAUCCUACACUCUCAGC	-	x	-	-	-	-
FBXW7	MIMAT0000245	hsa-miR-30d	UGUAAACAUCCCCGACUGGAAG	-	x	-	-	-	-
FBXW7	MIMAT0000250	hsa-miR-139	UCUACAGUGCACGUGUCU	-	x	-	N	-	N
FBXW7	MIMAT0000251	hsa-miR-147	GUGUGUGGAAAUGCUUCUGC	-	-	-	-	x	-
FBXW7	MIMAT0000252	hsa-miR-7	UGGAAGACUAGUGAUUUUGUUG	-	x	-	N	-	N
FBXW7	MIMAT0000253	hsa-miR-10a	UACCCUGUAGAUCCGAAUUUGUG	-	x	-	-	-	-
FBXW7	MIMAT0000254	hsa-miR-10b	UACCCUGUAGAACCGAAUUUGU	-	x	-	N	-	N
FBXW7	MIMAT0000255	hsa-miR-34a	UGGCAGUGUCUUAGCUGGUUGUU	-	x	-	N	x	N
FBXW7	MIMAT0000256	hsa-miR-181a	AACAUUCAACGCUGUCGGUGAGU	-	x	-	-	x	-
FBXW7	MIMAT0000257	hsa-miR-181b	AACAUUCAUUGCUGUCGGUGGG	-	x	-	N	x	N
FBXW7	MIMAT0000258	hsa-miR-181c	AACAUUCAACCUGUCGGUGAGU	-	x	-	-	x	-
FBXW7	MIMAT0000259	hsa-miR-182	UUUGGCAAUGGUAGAACUCACA	x	x	x	N	x	N
FBXW7	MIMAT0000260	hsa-miR-182*	UGGUUCUAGACUUGCCAACUA	-	-	-	-	x	-
FBXW7	MIMAT0000261	hsa-miR-183	UAUGGCACUGGUAGAAUUCACUG	-	x	-	N	-	N
FBXW7	MIMAT0000262	hsa-miR-187	UCGUGUCUUGUGUUGCAGCCG	-	x	-	N	x	N
FBXW7	MIMAT0000263	hsa-miR-199b	CCCAGUGUUUAGACUAUCUGUUC	-	x	x	-	-	-
FBXW7	MIMAT0000264	hsa-miR-203	GUGAAAUGUUUAGGACCACUAG	-	x	-	-	x	-
FBXW7	MIMAT0000265	hsa-miR-204	UUCCCUUUGUCAUCCUAUGCCU	-	x	x	x	x	-
FBXW7	MIMAT0000266	hsa-miR-205	UCCUUCAUUCCACCGGAGUCUG	-	x	x	-	x	-
FBXW7	MIMAT0000267	hsa-miR-210	CUGUGCGUGUGACAGCGGCUGA	-	x	-	-	x	-
FBXW7	MIMAT0000268	hsa-miR-211	UUCCCUUUGUCAUCCUUCGCCU	-	x	x	x	x	-
FBXW7	MIMAT0000269	hsa-miR-212	UAACAGUCUCCAGUCACGGCC	-	x	-	x	-	-
FBXW7	MIMAT0000270	hsa-miR-181a*	ACCAUCGACCGUUGAUUGUACC	-	-	-	-	-	-
FBXW7	MIMAT0000271	hsa-miR-214	ACAGCAGGCACAGACAGGCAG	-	x	-	N	-	N
FBXW7	MIMAT0000272	hsa-miR-215	AUGACCUAUGAAUUGACAGAC	-	x	-	-	-	x
FBXW7	MIMAT0000273	hsa-miR-216	UAAUCUCAGCUGGCAACUGUG	-	x	-	N	-	N
FBXW7	MIMAT0000274	hsa-miR-217	UACUGCAUCAGGAACUGAUUGGAU	-	x	-	N	x	N
FBXW7	MIMAT0000275	hsa-miR-218	UUGUGCUUGAUCUAACCAUGU	-	x	-	-	-	-
FBXW7	MIMAT0000276	hsa-miR-219	UGAUUGUCCAAACGCAAUUCU	-	x	-	-	x	-
FBXW7	MIMAT0000277	hsa-miR-220	CCACACCGUAUCUGACACUUU	-	x	-	N	x	N
FBXW7	MIMAT0000278	hsa-miR-221	AGCUACAUUGUCUGCUGGGUUUC	-	x	-	-	x	-
FBXW7	MIMAT0000279	hsa-miR-222	AGCUACAUCUGGCUACUGGGUCUC	-	x	-	N	x	N
FBXW7	MIMAT0000280	hsa-miR-223	UGUCAGUUUGUCAAAUACCCC	x	x	x	N	-	N
FBXW7	MIMAT0000281	hsa-miR-224	CAAGUCACUAGUGGUUCCGUUUA	-	x	-	N	x	N
FBXW7	MIMAT0000318	hsa-miR-200b	UAAUACUGCCUGGUAAUGAUGAC	x	x	x	N	x	N
FBXW7	MIMAT0000414	hsa-let-7g	UGAGGUAGUAGUUUGUACAGU	-	x	-	N	x	N
FBXW7	MIMAT0000415	hsa-let-7i	UGAGGUAGUAGUUUGUGCUGU	-	x	-	N	x	N
FBXW7	MIMAT0000416	hsa-miR-1	UGGAAUGUAAAGAAGUAUGUA	-	x	x	N	-	N
FBXW7	MIMAT0000417	hsa-miR-15b	UAGCAGCACAUCAUGGUUUACA	x	x	x	x	x	-
FBXW7	MIMAT0000418	hsa-miR-23b	AUCACAUUGCCAGGGAUUACC	-	x	-	-	-	-
FBXW7	MIMAT0000419	hsa-miR-27b	UUCACAGUGGCUAAGUUCUGC	x	x	x	x	x	-
FBXW7	MIMAT0000420	hsa-miR-30b	UGUAAACAUCCUACACUCAGCU	-	x	-	-	-	-
FBXW7	MIMAT0000422	hsa-miR-124a	UUAAGGCACGCGGUGAAUGCCA	-	x	-	N	-	N
FBXW7	MIMAT0000423	hsa-miR-125b	UCCCUGAGACCCUAACUUGUGA	-	x	-	-	-	-
FBXW7	MIMAT0000424	hsa-miR-128a	UCACAGUGAACCGGUCUCUUUU	-	x	-	N	-	N
FBXW7	MIMAT0000425	hsa-miR-130a	CAGUGCAAUGUUAAAAGGGCAU	-	x	-	-	-	-
FBXW7	MIMAT0000426	hsa-miR-132	UAACAGUCUACAGCCAUGGUCG	-	x	-	x	-	-
FBXW7	MIMAT0000427	hsa-miR-133a	UUGGUCCCCUUCAACCAGCUGU	-	x	-	N	x	N
FBXW7	MIMAT0000428	hsa-miR-135a	UAUGGCUUUUUAUUCCUAUGUGA	-	x	x	-	x	-
FBXW7	MIMAT0000429	hsa-miR-137	UAUUGCUUAAGAAUACGCGUAG	-	x	-	N	-	N
FBXW7	MIMAT0000430	hsa-miR-138	AGCUGGUGUUGUGAAUC	-	-	-	N	-	N
FBXW7	MIMAT0000431	hsa-miR-140	AGUGGUUUUACCCUAUGGUAG	-	x	-	N	-	N
FBXW7	MIMAT0000432	hsa-miR-141	UAACACUGUCUGGUAAAGAUGG	-	x	x	-	-	-
FBXW7	MIMAT0000433	hsa-miR-142-5p	CAUAAAGUAGAAAGCACUAC	-	x	-	N	-	N
FBXW7	MIMAT0000434	hsa-miR-142-3p	UGUAGUGUUUCCUACUUUAUGGA	-	x	-	-	x	-
FBXW7	MIMAT0000435	hsa-miR-143	UGAGAUGAAGCACUGUAGCUCA	-	x	-	N	x	N
FBXW7	MIMAT0000436	hsa-miR-144	UACAGUAUAGAUGAUGUACUAG	-	x	-	N	-	N
FBXW7	MIMAT0000437	hsa-miR-145	GUCCAGUUUUCCCAGGAAUCCCUU	-	x	-	N	-	N
FBXW7	MIMAT0000438	hsa-miR-152	UCAGUGCAUGACAGAACUUGGG	-	x	-	N	x	N
FBXW7	MIMAT0000439	hsa-miR-153	UUGCAUAGUCACAAAAGUGA	-	x	-	N	-	N
FBXW7	MIMAT0000440	hsa-miR-191	CAACGGAAUCCCAAAAGCAGCU	-	x	-	N	-	N
FBXW7	MIMAT0000441	hsa-miR-9	UCUUUGGUUAUCUAGCUGUAUGA	-	x	-	-	x	-
FBXW7	MIMAT0000442	hsa-miR-9*	UAAAGCUAGAUAACCGAAAGU	-	-	-	N	-	N
FBXW7	MIMAT0000443	hsa-miR-125a	UCCCUGAGACCCUUUAACCUGUG	-	x	-	N	-	N
FBXW7	MIMAT0000444	hsa-miR-126*	CAUUAUUACUUUUGGUACGCG	-	-	-	-	-	-
FBXW7	MIMAT0000445	hsa-miR-126	UCGUACCGUGAGUAAUAAUGC	-	-	-	N	-	N
[truncated: 5,992 more rows]
