# Supplementary material for: A high-throughput 3’ UTR reporter screening identifies microRNA interactomes of cancer genes
Source: PLoS One. 2018 Mar 9;13(3):e0194017. doi: 10.1371/journal.pone.0194017 (PMC5844555; doi:10.1371/journal.pone.0194017)
Supplement: S7 Table — Overview of mature miRNA annotation changes between miRBase release 9.2 and 21. (XLSX) [file pone.0194017.s010.xlsx]

## Sheet: Sheet1
miRBase release 9.2 (May 2007)			miRBase release 21 (June 2014)			remarks
miRNA accession number	miRNA name	miRNA sequence	miRNA accession number	miRNA name	miRNA sequence
MIMAT0000062	hsa-let-7a	UGAGGUAGUAGGUUGUAUAGUU	MIMAT0000062	hsa-let-7a-5p	UGAGGUAGUAGGUUGUAUAGUU	-
MIMAT0000063	hsa-let-7b	UGAGGUAGUAGGUUGUGUGGUU	MIMAT0000063	hsa-let-7b-5p	UGAGGUAGUAGGUUGUGUGGUU	-
MIMAT0000064	hsa-let-7c	UGAGGUAGUAGGUUGUAUGGUU	MIMAT0000064	hsa-let-7c-5p	UGAGGUAGUAGGUUGUAUGGUU	-
MIMAT0000065	hsa-let-7d	AGAGGUAGUAGGUUGCAUAGU	MIMAT0000065	hsa-let-7d-5p	AGAGGUAGUAGGUUGCAUAGUU	-
MIMAT0000066	hsa-let-7e	UGAGGUAGGAGGUUGUAUAGU	MIMAT0000066	hsa-let-7e-5p	UGAGGUAGGAGGUUGUAUAGUU	-
MIMAT0000067	hsa-let-7f	UGAGGUAGUAGAUUGUAUAGUU	MIMAT0000067	hsa-let-7f-5p	UGAGGUAGUAGAUUGUAUAGUU	-
MIMAT0000068	hsa-miR-15a	UAGCAGCACAUAAUGGUUUGUG	MIMAT0000068	hsa-miR-15a-5p	UAGCAGCACAUAAUGGUUUGUG	-
MIMAT0000069	hsa-miR-16	UAGCAGCACGUAAAUAUUGGCG	MIMAT0000069	hsa-miR-16-5p	UAGCAGCACGUAAAUAUUGGCG	-
MIMAT0000070	hsa-miR-17-5p	CAAAGUGCUUACAGUGCAGGUAGU	MIMAT0000070	hsa-miR-17-5p	CAAAGUGCUUACAGUGCAGGUAG	-
MIMAT0000071	hsa-miR-17-3p	ACUGCAGUGAAGGCACUUGU	MIMAT0000071	hsa-miR-17-3p	ACUGCAGUGAAGGCACUUGUAG	-
MIMAT0000072	hsa-miR-18a	UAAGGUGCAUCUAGUGCAGAUA	MIMAT0000072	hsa-miR-18a-5p	UAAGGUGCAUCUAGUGCAGAUAG	-
MIMAT0000073	hsa-miR-19a	UGUGCAAAUCUAUGCAAAACUGA	MIMAT0000073	hsa-miR-19a-3p	UGUGCAAAUCUAUGCAAAACUGA	-
MIMAT0000074	hsa-miR-19b	UGUGCAAAUCCAUGCAAAACUGA	MIMAT0000074	hsa-miR-19b-3p	UGUGCAAAUCCAUGCAAAACUGA	-
MIMAT0000075	hsa-miR-20a	UAAAGUGCUUAUAGUGCAGGUAG	MIMAT0000075	hsa-miR-20a-5p	UAAAGUGCUUAUAGUGCAGGUAG	-
MIMAT0000076	hsa-miR-21	UAGCUUAUCAGACUGAUGUUGA	MIMAT0000076	hsa-miR-21-5p	UAGCUUAUCAGACUGAUGUUGA	-
MIMAT0000077	hsa-miR-22	AAGCUGCCAGUUGAAGAACUGU	MIMAT0000077	hsa-miR-22-3p	AAGCUGCCAGUUGAAGAACUGU	-
MIMAT0000078	hsa-miR-23a	AUCACAUUGCCAGGGAUUUCC	MIMAT0000078	hsa-miR-23a-3p	AUCACAUUGCCAGGGAUUUCC	-
MIMAT0000079	hsa-miR-189	GUGCCUACUGAGCUGAUAUCAGU	MIMAT0000079	hsa-miR-24-1-5p	UGCCUACUGAGCUGAUAUCAGU	-
MIMAT0000080	hsa-miR-24	UGGCUCAGUUCAGCAGGAACAG	MIMAT0000080	hsa-miR-24-3p	UGGCUCAGUUCAGCAGGAACAG	-
MIMAT0000081	hsa-miR-25	CAUUGCACUUGUCUCGGUCUGA	MIMAT0000081	hsa-miR-25-3p	CAUUGCACUUGUCUCGGUCUGA	-
MIMAT0000082	hsa-miR-26a	UUCAAGUAAUCCAGGAUAGGC	MIMAT0000082	hsa-miR-26a-5p	UUCAAGUAAUCCAGGAUAGGCU	-
MIMAT0000083	hsa-miR-26b	UUCAAGUAAUUCAGGAUAGGUU	MIMAT0000083	hsa-miR-26b-5p	UUCAAGUAAUUCAGGAUAGGU	-
MIMAT0000084	hsa-miR-27a	UUCACAGUGGCUAAGUUCCGC	MIMAT0000084	hsa-miR-27a-3p	UUCACAGUGGCUAAGUUCCGC	-
MIMAT0000085	hsa-miR-28	AAGGAGCUCACAGUCUAUUGAG	MIMAT0000085	hsa-miR-28-5p	AAGGAGCUCACAGUCUAUUGAG	-
MIMAT0000086	hsa-miR-29a	UAGCACCAUCUGAAAUCGGUU	MIMAT0000086	hsa-miR-29a-3p	UAGCACCAUCUGAAAUCGGUUA	-
MIMAT0000087	hsa-miR-30a-5p	UGUAAACAUCCUCGACUGGAAG	MIMAT0000087	hsa-miR-30a-5p	UGUAAACAUCCUCGACUGGAAG	-
MIMAT0000088	hsa-miR-30a-3p	CUUUCAGUCGGAUGUUUGCAGC	MIMAT0000088	hsa-miR-30a-3p	CUUUCAGUCGGAUGUUUGCAGC	-
MIMAT0000089	hsa-miR-31	GGCAAGAUGCUGGCAUAGCUG	MIMAT0000089	hsa-miR-31-5p	AGGCAAGAUGCUGGCAUAGCU	-
MIMAT0000090	hsa-miR-32	UAUUGCACAUUACUAAGUUGC	MIMAT0000090	hsa-miR-32-5p	UAUUGCACAUUACUAAGUUGCA	-
MIMAT0000091	hsa-miR-33	GUGCAUUGUAGUUGCAUUG	MIMAT0000091	hsa-miR-33a-5p	GUGCAUUGUAGUUGCAUUGCA	-
MIMAT0000092	hsa-miR-92	UAUUGCACUUGUCCCGGCCUG	MIMAT0000092	hsa-miR-92a-3p	UAUUGCACUUGUCCCGGCCUGU	-
MIMAT0000093	hsa-miR-93	AAAGUGCUGUUCGUGCAGGUAG	MIMAT0000093	hsa-miR-93-5p	CAAAGUGCUGUUCGUGCAGGUAG	-
MIMAT0000094	hsa-miR-95	UUCAACGGGUAUUUAUUGAGCA	MIMAT0000094	hsa-miR-95-3p	UUCAACGGGUAUUUAUUGAGCA	-
MIMAT0000095	hsa-miR-96	UUUGGCACUAGCACAUUUUUGC	MIMAT0000095	hsa-miR-96-5p	UUUGGCACUAGCACAUUUUUGCU	-
MIMAT0000096	hsa-miR-98	UGAGGUAGUAAGUUGUAUUGUU	MIMAT0000096	hsa-miR-98-5p	UGAGGUAGUAAGUUGUAUUGUU	-
MIMAT0000097	hsa-miR-99a	AACCCGUAGAUCCGAUCUUGUG	MIMAT0000097	hsa-miR-99a-5p	AACCCGUAGAUCCGAUCUUGUG	-
MIMAT0000098	hsa-miR-100	AACCCGUAGAUCCGAACUUGUG	MIMAT0000098	hsa-miR-100-5p	AACCCGUAGAUCCGAACUUGUG	-
MIMAT0000099	hsa-miR-101	UACAGUACUGUGAUAACUGAAG	MIMAT0000099	hsa-miR-101-3p	UACAGUACUGUGAUAACUGAA	-
MIMAT0000100	hsa-miR-29b	UAGCACCAUUUGAAAUCAGUGUU	MIMAT0000100	hsa-miR-29b-3p	UAGCACCAUUUGAAAUCAGUGUU	-
MIMAT0000101	hsa-miR-103	AGCAGCAUUGUACAGGGCUAUGA	MIMAT0000101	hsa-miR-103a-3p	AGCAGCAUUGUACAGGGCUAUGA	-
MIMAT0000102	hsa-miR-105	UCAAAUGCUCAGACUCCUGU	MIMAT0000102	hsa-miR-105-5p	UCAAAUGCUCAGACUCCUGUGGU	-
MIMAT0000103	hsa-miR-106a	AAAAGUGCUUACAGUGCAGGUAGC	MIMAT0000103	hsa-miR-106a-5p	AAAAGUGCUUACAGUGCAGGUAG	-
MIMAT0000104	hsa-miR-107	AGCAGCAUUGUACAGGGCUAUCA	MIMAT0000104	hsa-miR-107	AGCAGCAUUGUACAGGGCUAUCA	-
MIMAT0000222	hsa-miR-192	CUGACCUAUGAAUUGACAGCC	MIMAT0000222	hsa-miR-192-5p	CUGACCUAUGAAUUGACAGCC	-
MIMAT0000226	hsa-miR-196a	UAGGUAGUUUCAUGUUGUUGG	MIMAT0000226	hsa-miR-196a-5p	UAGGUAGUUUCAUGUUGUUGGG	-
MIMAT0000227	hsa-miR-197	UUCACCACCUUCUCCACCCAGC	MIMAT0000227	hsa-miR-197-3p	UUCACCACCUUCUCCACCCAGC	-
MIMAT0000228	hsa-miR-198	GGUCCAGAGGGGAGAUAGG	MIMAT0000228	hsa-miR-198	GGUCCAGAGGGGAGAUAGGUUC	-
MIMAT0000231	hsa-miR-199a	CCCAGUGUUCAGACUACCUGUUC	MIMAT0000231	hsa-miR-199a-5p	CCCAGUGUUCAGACUACCUGUUC	-
MIMAT0000232	hsa-miR-199a*	UACAGUAGUCUGCACAUUGGUU	MIMAT0000232	hsa-miR-199a-3p	ACAGUAGUCUGCACAUUGGUUA	-
MIMAT0000241	hsa-miR-208	AUAAGACGAGCAAAAAGCUUGU	MIMAT0000241	hsa-miR-208a-3p	AUAAGACGAGCAAAAAGCUUGU	-
MIMAT0000242	hsa-miR-129	CUUUUUGCGGUCUGGGCUUGC	MIMAT0000242	hsa-miR-129-5p	CUUUUUGCGGUCUGGGCUUGC	-
MIMAT0000243	hsa-miR-148a	UCAGUGCACUACAGAACUUUGU	MIMAT0000243	hsa-miR-148a-3p	UCAGUGCACUACAGAACUUUGU	-
MIMAT0000244	hsa-miR-30c	UGUAAACAUCCUACACUCUCAGC	MIMAT0000244	hsa-miR-30c-5p	UGUAAACAUCCUACACUCUCAGC	-
MIMAT0000245	hsa-miR-30d	UGUAAACAUCCCCGACUGGAAG	MIMAT0000245	hsa-miR-30d-5p	UGUAAACAUCCCCGACUGGAAG	-
MIMAT0000250	hsa-miR-139	UCUACAGUGCACGUGUCU	MIMAT0000250	hsa-miR-139-5p	UCUACAGUGCACGUGUCUCCAGU	-
MIMAT0000251	hsa-miR-147	GUGUGUGGAAAUGCUUCUGC	MIMAT0000251	hsa-miR-147a	GUGUGUGGAAAUGCUUCUGC	-
MIMAT0000252	hsa-miR-7	UGGAAGACUAGUGAUUUUGUUG	MIMAT0000252	hsa-miR-7-5p	UGGAAGACUAGUGAUUUUGUUGU	-
MIMAT0000253	hsa-miR-10a	UACCCUGUAGAUCCGAAUUUGUG	MIMAT0000253	hsa-miR-10a-5p	UACCCUGUAGAUCCGAAUUUGUG	-
MIMAT0000254	hsa-miR-10b	UACCCUGUAGAACCGAAUUUGU	MIMAT0000254	hsa-miR-10b-5p	UACCCUGUAGAACCGAAUUUGUG	-
MIMAT0000255	hsa-miR-34a	UGGCAGUGUCUUAGCUGGUUGUU	MIMAT0000255	hsa-miR-34a-5p	UGGCAGUGUCUUAGCUGGUUGU	-
MIMAT0000256	hsa-miR-181a	AACAUUCAACGCUGUCGGUGAGU	MIMAT0000256	hsa-miR-181a-5p	AACAUUCAACGCUGUCGGUGAGU	-
MIMAT0000257	hsa-miR-181b	AACAUUCAUUGCUGUCGGUGGG	MIMAT0000257	hsa-miR-181b-5p	AACAUUCAUUGCUGUCGGUGGGU	-
MIMAT0000258	hsa-miR-181c	AACAUUCAACCUGUCGGUGAGU	MIMAT0000258	hsa-miR-181c-5p	AACAUUCAACCUGUCGGUGAGU	-
MIMAT0000259	hsa-miR-182	UUUGGCAAUGGUAGAACUCACA	MIMAT0000259	hsa-miR-182-5p	UUUGGCAAUGGUAGAACUCACACU	-
MIMAT0000260	hsa-miR-182*	UGGUUCUAGACUUGCCAACUA	MIMAT0000260	hsa-miR-182-3p	UGGUUCUAGACUUGCCAACUA	-
MIMAT0000261	hsa-miR-183	UAUGGCACUGGUAGAAUUCACUG	MIMAT0000261	hsa-miR-183-5p	UAUGGCACUGGUAGAAUUCACU	-
MIMAT0000262	hsa-miR-187	UCGUGUCUUGUGUUGCAGCCG	MIMAT0000262	hsa-miR-187-3p	UCGUGUCUUGUGUUGCAGCCGG	-
MIMAT0000263	hsa-miR-199b	CCCAGUGUUUAGACUAUCUGUUC	MIMAT0000263	hsa-miR-199b-5p	CCCAGUGUUUAGACUAUCUGUUC	-
MIMAT0000264	hsa-miR-203	GUGAAAUGUUUAGGACCACUAG	MIMAT0000264	hsa-miR-203a-3p	GUGAAAUGUUUAGGACCACUAG	-
MIMAT0000265	hsa-miR-204	UUCCCUUUGUCAUCCUAUGCCU	MIMAT0000265	hsa-miR-204-5p	UUCCCUUUGUCAUCCUAUGCCU	-
MIMAT0000266	hsa-miR-205	UCCUUCAUUCCACCGGAGUCUG	MIMAT0000266	hsa-miR-205-5p	UCCUUCAUUCCACCGGAGUCUG	-
MIMAT0000267	hsa-miR-210	CUGUGCGUGUGACAGCGGCUGA	MIMAT0000267	hsa-miR-210-3p	CUGUGCGUGUGACAGCGGCUGA	-
MIMAT0000268	hsa-miR-211	UUCCCUUUGUCAUCCUUCGCCU	MIMAT0000268	hsa-miR-211-5p	UUCCCUUUGUCAUCCUUCGCCU	-
MIMAT0000269	hsa-miR-212	UAACAGUCUCCAGUCACGGCC	MIMAT0000269	hsa-miR-212-3p	UAACAGUCUCCAGUCACGGCC	-
MIMAT0000270	hsa-miR-181a*	ACCAUCGACCGUUGAUUGUACC	MIMAT0000270	hsa-miR-181a-3p	ACCAUCGACCGUUGAUUGUACC	-
MIMAT0000271	hsa-miR-214	ACAGCAGGCACAGACAGGCAG	MIMAT0000271	hsa-miR-214-3p	ACAGCAGGCACAGACAGGCAGU	-
MIMAT0000272	hsa-miR-215	AUGACCUAUGAAUUGACAGAC	MIMAT0000272	hsa-miR-215-5p	AUGACCUAUGAAUUGACAGAC	-
MIMAT0000273	hsa-miR-216	UAAUCUCAGCUGGCAACUGUG	MIMAT0000273	hsa-miR-216a-5p	UAAUCUCAGCUGGCAACUGUGA	-
MIMAT0000274	hsa-miR-217	UACUGCAUCAGGAACUGAUUGGAU	MIMAT0000274	hsa-miR-217	UACUGCAUCAGGAACUGAUUGGA	-
MIMAT0000275	hsa-miR-218	UUGUGCUUGAUCUAACCAUGU	MIMAT0000275	hsa-miR-218-5p	UUGUGCUUGAUCUAACCAUGU	-
MIMAT0000276	hsa-miR-219	UGAUUGUCCAAACGCAAUUCU	MIMAT0000276	hsa-miR-219a-5p	UGAUUGUCCAAACGCAAUUCU	-
MIMAT0000277	hsa-miR-220	CCACACCGUAUCUGACACUUU	-	-	-	record deleted
MIMAT0000278	hsa-miR-221	AGCUACAUUGUCUGCUGGGUUUC	MIMAT0000278	hsa-miR-221-3p	AGCUACAUUGUCUGCUGGGUUUC	-
MIMAT0000279	hsa-miR-222	AGCUACAUCUGGCUACUGGGUCUC	MIMAT0000279	hsa-miR-222-3p	AGCUACAUCUGGCUACUGGGU	-
MIMAT0000280	hsa-miR-223	UGUCAGUUUGUCAAAUACCCC	MIMAT0000280	hsa-miR-223-3p	UGUCAGUUUGUCAAAUACCCCA	-
MIMAT0000281	hsa-miR-224	CAAGUCACUAGUGGUUCCGUUUA	MIMAT0000281	hsa-miR-224-5p	CAAGUCACUAGUGGUUCCGUU	-
MIMAT0000318	hsa-miR-200b	UAAUACUGCCUGGUAAUGAUGAC	MIMAT0000318	hsa-miR-200b-3p	UAAUACUGCCUGGUAAUGAUGA	-
MIMAT0000414	hsa-let-7g	UGAGGUAGUAGUUUGUACAGU	MIMAT0000414	hsa-let-7g-5p	UGAGGUAGUAGUUUGUACAGUU	-
MIMAT0000415	hsa-let-7i	UGAGGUAGUAGUUUGUGCUGU	MIMAT0000415	hsa-let-7i-5p	UGAGGUAGUAGUUUGUGCUGUU	-
MIMAT0000416	hsa-miR-1	UGGAAUGUAAAGAAGUAUGUA	MIMAT0000416	hsa-miR-1-3p	UGGAAUGUAAAGAAGUAUGUAU	-
MIMAT0000417	hsa-miR-15b	UAGCAGCACAUCAUGGUUUACA	MIMAT0000417	hsa-miR-15b-5p	UAGCAGCACAUCAUGGUUUACA	-
MIMAT0000418	hsa-miR-23b	AUCACAUUGCCAGGGAUUACC	MIMAT0000418	hsa-miR-23b-3p	AUCACAUUGCCAGGGAUUACC	-
MIMAT0000419	hsa-miR-27b	UUCACAGUGGCUAAGUUCUGC	MIMAT0000419	hsa-miR-27b-3p	UUCACAGUGGCUAAGUUCUGC	-
MIMAT0000420	hsa-miR-30b	UGUAAACAUCCUACACUCAGCU	MIMAT0000420	hsa-miR-30b-5p	UGUAAACAUCCUACACUCAGCU	-
MIMAT0000421	hsa-miR-122a	UGGAGUGUGACAAUGGUGUUUGU	MIMAT0000421	hsa-miR-122-5p	UGGAGUGUGACAAUGGUGUUUG	-
MIMAT0000422	hsa-miR-124a	UUAAGGCACGCGGUGAAUGCCA	MIMAT0000422	hsa-miR-124-3p	UAAGGCACGCGGUGAAUGCC	-
MIMAT0000423	hsa-miR-125b	UCCCUGAGACCCUAACUUGUGA	MIMAT0000423	hsa-miR-125b-5p	UCCCUGAGACCCUAACUUGUGA	-
MIMAT0000424	hsa-miR-128a	UCACAGUGAACCGGUCUCUUUU	MIMAT0000424	hsa-miR-128-3p	UCACAGUGAACCGGUCUCUUU	-
MIMAT0000425	hsa-miR-130a	CAGUGCAAUGUUAAAAGGGCAU	MIMAT0000425	hsa-miR-130a-3p	CAGUGCAAUGUUAAAAGGGCAU	-
MIMAT0000426	hsa-miR-132	UAACAGUCUACAGCCAUGGUCG	MIMAT0000426	hsa-miR-132-3p	UAACAGUCUACAGCCAUGGUCG	-
MIMAT0000427	hsa-miR-133a	UUGGUCCCCUUCAACCAGCUGU	MIMAT0000427	hsa-miR-133a-3p	UUUGGUCCCCUUCAACCAGCUG	-
MIMAT0000428	hsa-miR-135a	UAUGGCUUUUUAUUCCUAUGUGA	MIMAT0000428	hsa-miR-135a-5p	UAUGGCUUUUUAUUCCUAUGUGA	-
MIMAT0000429	hsa-miR-137	UAUUGCUUAAGAAUACGCGUAG	MIMAT0000429	hsa-miR-137	UUAUUGCUUAAGAAUACGCGUAG	-
MIMAT0000430	hsa-miR-138	AGCUGGUGUUGUGAAUC	MIMAT0000430	hsa-miR-138-5p	AGCUGGUGUUGUGAAUCAGGCCG	-
MIMAT0000431	hsa-miR-140	AGUGGUUUUACCCUAUGGUAG	MIMAT0000431	hsa-miR-140-5p	CAGUGGUUUUACCCUAUGGUAG	-
MIMAT0000432	hsa-miR-141	UAACACUGUCUGGUAAAGAUGG	MIMAT0000432	hsa-miR-141-3p	UAACACUGUCUGGUAAAGAUGG	-
MIMAT0000433	hsa-miR-142-5p	CAUAAAGUAGAAAGCACUAC	MIMAT0000433	hsa-miR-142-5p	CAUAAAGUAGAAAGCACUACU	-
MIMAT0000434	hsa-miR-142-3p	UGUAGUGUUUCCUACUUUAUGGA	MIMAT0000434	hsa-miR-142-3p	UGUAGUGUUUCCUACUUUAUGGA	-
MIMAT0000435	hsa-miR-143	UGAGAUGAAGCACUGUAGCUCA	MIMAT0000435	hsa-miR-143-3p	UGAGAUGAAGCACUGUAGCUC	-
MIMAT0000436	hsa-miR-144	UACAGUAUAGAUGAUGUACUAG	MIMAT0000436	hsa-miR-144-3p	UACAGUAUAGAUGAUGUACU	-
MIMAT0000437	hsa-miR-145	GUCCAGUUUUCCCAGGAAUCCCUU	MIMAT0000437	hsa-miR-145-5p	GUCCAGUUUUCCCAGGAAUCCCU	-
MIMAT0000438	hsa-miR-152	UCAGUGCAUGACAGAACUUGGG	MIMAT0000438	hsa-miR-152-3p	UCAGUGCAUGACAGAACUUGG	-
MIMAT0000439	hsa-miR-153	UUGCAUAGUCACAAAAGUGA	MIMAT0000439	hsa-miR-153-3p	UUGCAUAGUCACAAAAGUGAUC	-
MIMAT0000440	hsa-miR-191	CAACGGAAUCCCAAAAGCAGCU	MIMAT0000440	hsa-miR-191-5p	CAACGGAAUCCCAAAAGCAGCUG	-
MIMAT0000441	hsa-miR-9	UCUUUGGUUAUCUAGCUGUAUGA	MIMAT0000441	hsa-miR-9-5p	UCUUUGGUUAUCUAGCUGUAUGA	-
MIMAT0000442	hsa-miR-9*	UAAAGCUAGAUAACCGAAAGU	MIMAT0000442	hsa-miR-9-3p	AUAAAGCUAGAUAACCGAAAGU	-
MIMAT0000443	hsa-miR-125a	UCCCUGAGACCCUUUAACCUGUG	MIMAT0000443	hsa-miR-125a-5p	UCCCUGAGACCCUUUAACCUGUGA	-
MIMAT0000444	hsa-miR-126*	CAUUAUUACUUUUGGUACGCG	MIMAT0000444	hsa-miR-126-5p	CAUUAUUACUUUUGGUACGCG	-
MIMAT0000445	hsa-miR-126	UCGUACCGUGAGUAAUAAUGC	MIMAT0000445	hsa-miR-126-3p	UCGUACCGUGAGUAAUAAUGCG	-
MIMAT0000446	hsa-miR-127	UCGGAUCCGUCUGAGCUUGGCU	MIMAT0000446	hsa-miR-127-3p	UCGGAUCCGUCUGAGCUUGGCU	-
MIMAT0000447	hsa-miR-134	UGUGACUGGUUGACCAGAGGG	MIMAT0000447	hsa-miR-134-5p	UGUGACUGGUUGACCAGAGGGG	-
MIMAT0000448	hsa-miR-136	ACUCCAUUUGUUUUGAUGAUGGA	MIMAT0000448	hsa-miR-136-5p	ACUCCAUUUGUUUUGAUGAUGGA	-
MIMAT0000449	hsa-miR-146a	UGAGAACUGAAUUCCAUGGGUU	MIMAT0000449	hsa-miR-146a-5p	UGAGAACUGAAUUCCAUGGGUU	-
MIMAT0000450	hsa-miR-149	UCUGGCUCCGUGUCUUCACUCC	MIMAT0000450	hsa-miR-149-5p	UCUGGCUCCGUGUCUUCACUCCC	-
MIMAT0000451	hsa-miR-150	UCUCCCAACCCUUGUACCAGUG	MIMAT0000451	hsa-miR-150-5p	UCUCCCAACCCUUGUACCAGUG	-
MIMAT0000452	hsa-miR-154	UAGGUUAUCCGUGUUGCCUUCG	MIMAT0000452	hsa-miR-154-5p	UAGGUUAUCCGUGUUGCCUUCG	-
MIMAT0000453	hsa-miR-154*	AAUCAUACACGGUUGACCUAUU	MIMAT0000453	hsa-miR-154-3p	AAUCAUACACGGUUGACCUAUU	-
MIMAT0000454	hsa-miR-184	UGGACGGAGAACUGAUAAGGGU	MIMAT0000454	hsa-miR-184	UGGACGGAGAACUGAUAAGGGU	-
MIMAT0000455	hsa-miR-185	UGGAGAGAAAGGCAGUUC	MIMAT0000455	hsa-miR-185-5p	UGGAGAGAAAGGCAGUUCCUGA	-
MIMAT0000456	hsa-miR-186	CAAAGAAUUCUCCUUUUGGGCUU	MIMAT0000456	hsa-miR-186-5p	CAAAGAAUUCUCCUUUUGGGCU	-
MIMAT0000457	hsa-miR-188	CAUCCCUUGCAUGGUGGAGGGU	MIMAT0000457	hsa-miR-188-5p	CAUCCCUUGCAUGGUGGAGGG	-
MIMAT0000458	hsa-miR-190	UGAUAUGUUUGAUAUAUUAGGU	MIMAT0000458	hsa-miR-190a-5p	UGAUAUGUUUGAUAUAUUAGGU	-
MIMAT0000459	hsa-miR-193a	AACUGGCCUACAAAGUCCCAG	MIMAT0000459	hsa-miR-193a-3p	AACUGGCCUACAAAGUCCCAGU	-
MIMAT0000460	hsa-miR-194	UGUAACAGCAACUCCAUGUGGA	MIMAT0000460	hsa-miR-194-5p	UGUAACAGCAACUCCAUGUGGA	-
MIMAT0000461	hsa-miR-195	UAGCAGCACAGAAAUAUUGGC	MIMAT0000461	hsa-miR-195-5p	UAGCAGCACAGAAAUAUUGGC	-
MIMAT0000462	hsa-miR-206	UGGAAUGUAAGGAAGUGUGUGG	MIMAT0000462	hsa-miR-206	UGGAAUGUAAGGAAGUGUGUGG	-
MIMAT0000510	hsa-miR-320	AAAAGCUGGGUUGAGAGGGCGAA	MIMAT0000510	hsa-miR-320a	AAAAGCUGGGUUGAGAGGGCGA	-
MIMAT0000617	hsa-miR-200c	UAAUACUGCCGGGUAAUGAUGG	MIMAT0000617	hsa-miR-200c-3p	UAAUACUGCCGGGUAAUGAUGGA	-
MIMAT0000646	hsa-miR-155	UUAAUGCUAAUCGUGAUAGGGG	MIMAT0000646	hsa-miR-155-5p	UUAAUGCUAAUCGUGAUAGGGGU	-
MIMAT0000676	hsa-miR-128b	UCACAGUGAACCGGUCUCUUUC	-	-	-	record deleted
MIMAT0000680	hsa-miR-106b	UAAAGUGCUGACAGUGCAGAU	MIMAT0000680	hsa-miR-106b-5p	UAAAGUGCUGACAGUGCAGAU	-
MIMAT0000681	hsa-miR-29c	UAGCACCAUUUGAAAUCGGU	MIMAT0000681	hsa-miR-29c-3p	UAGCACCAUUUGAAAUCGGUUA	-
MIMAT0000682	hsa-miR-200a	UAACACUGUCUGGUAACGAUGU	MIMAT0000682	hsa-miR-200a-3p	UAACACUGUCUGGUAACGAUGU	-
MIMAT0000683	hsa-miR-302a*	UAAACGUGGAUGUACUUGCUUU	MIMAT0000683	hsa-miR-302a-5p	ACUUAAACGUGGAUGUACUUGCU	-
MIMAT0000684	hsa-miR-302a	UAAGUGCUUCCAUGUUUUGGUGA	MIMAT0000684	hsa-miR-302a-3p	UAAGUGCUUCCAUGUUUUGGUGA	-
MIMAT0000685	hsa-miR-34b	UAGGCAGUGUCAUUAGCUGAUUG	MIMAT0000685	hsa-miR-34b-5p	UAGGCAGUGUCAUUAGCUGAUUG	-
MIMAT0000686	hsa-miR-34c	AGGCAGUGUAGUUAGCUGAUUGC	MIMAT0000686	hsa-miR-34c-5p	AGGCAGUGUAGUUAGCUGAUUGC	-
MIMAT0000687	hsa-miR-299-3p	UAUGUGGGAUGGUAAACCGCUU	MIMAT0000687	hsa-miR-299-3p	UAUGUGGGAUGGUAAACCGCUU	-
MIMAT0000688	hsa-miR-301	CAGUGCAAUAGUAUUGUCAAAGC	MIMAT0000688	hsa-miR-301a-3p	CAGUGCAAUAGUAUUGUCAAAGC	-
MIMAT0000689	hsa-miR-99b	CACCCGUAGAACCGACCUUGCG	MIMAT0000689	hsa-miR-99b-5p	CACCCGUAGAACCGACCUUGCG	-
MIMAT0000690	hsa-miR-296	AGGGCCCCCCCUCAAUCCUGU	MIMAT0000690	hsa-miR-296-5p	AGGGCCCCCCCUCAAUCCUGU	-
MIMAT0000691	hsa-miR-130b	CAGUGCAAUGAUGAAAGGGCAU	MIMAT0000691	hsa-miR-130b-3p	CAGUGCAAUGAUGAAAGGGCAU	-
MIMAT0000692	hsa-miR-30e-5p	UGUAAACAUCCUUGACUGGA	MIMAT0000692	hsa-miR-30e-5p	UGUAAACAUCCUUGACUGGAAG	-
MIMAT0000693	hsa-miR-30e-3p	CUUUCAGUCGGAUGUUUACAGC	MIMAT0000693	hsa-miR-30e-3p	CUUUCAGUCGGAUGUUUACAGC	-
MIMAT0000703	hsa-miR-361	UUAUCAGAAUCUCCAGGGGUAC	MIMAT0000703	hsa-miR-361-5p	UUAUCAGAAUCUCCAGGGGUAC	-
MIMAT0000705	hsa-miR-362	AAUCCUUGGAACCUAGGUGUGAGU	MIMAT0000705	hsa-miR-362-5p	AAUCCUUGGAACCUAGGUGUGAGU	-
MIMAT0000707	hsa-miR-363	AAUUGCACGGUAUCCAUCUGUA	MIMAT0000707	hsa-miR-363-3p	AAUUGCACGGUAUCCAUCUGUA	-
MIMAT0000710	hsa-miR-365	UAAUGCCCCUAAAAAUCCUUAU	MIMAT0000710	hsa-miR-365a-3p	UAAUGCCCCUAAAAAUCCUUAU	-
MIMAT0000714	hsa-miR-302b*	ACUUUAACAUGGAAGUGCUUUCU	MIMAT0000714	hsa-miR-302b-5p	ACUUUAACAUGGAAGUGCUUUC	-
MIMAT0000715	hsa-miR-302b	UAAGUGCUUCCAUGUUUUAGUAG	MIMAT0000715	hsa-miR-302b-3p	UAAGUGCUUCCAUGUUUUAGUAG	-
MIMAT0000716	hsa-miR-302c*	UUUAACAUGGGGGUACCUGCUG	MIMAT0000716	hsa-miR-302c-5p	UUUAACAUGGGGGUACCUGCUG	-
MIMAT0000717	hsa-miR-302c	UAAGUGCUUCCAUGUUUCAGUGG	MIMAT0000717	hsa-miR-302c-3p	UAAGUGCUUCCAUGUUUCAGUGG	-
MIMAT0000718	hsa-miR-302d	UAAGUGCUUCCAUGUUUGAGUGU	MIMAT0000718	hsa-miR-302d-3p	UAAGUGCUUCCAUGUUUGAGUGU	-
MIMAT0000719	hsa-miR-367	AAUUGCACUUUAGCAAUGGUGA	MIMAT0000719	hsa-miR-367-3p	AAUUGCACUUUAGCAAUGGUGA	-
MIMAT0000720	hsa-miR-368	ACAUAGAGGAAAUUCCACGUUU	MIMAT0000720	hsa-miR-376c-3p	AACAUAGAGGAAAUUCCACGU	-
MIMAT0000721	hsa-miR-369-3p	AAUAAUACAUGGUUGAUCUUU	MIMAT0000721	hsa-miR-369-3p	AAUAAUACAUGGUUGAUCUUU	-
MIMAT0000722	hsa-miR-370	GCCUGCUGGGGUGGAACCUGG	MIMAT0000722	hsa-miR-370-3p	GCCUGCUGGGGUGGAACCUGGU	-
MIMAT0000723	hsa-miR-371	GUGCCGCCAUCUUUUGAGUGU	MIMAT0000723	hsa-miR-371a-3p	AAGUGCCGCCAUCUUUUGAGUGU	-
MIMAT0000724	hsa-miR-372	AAAGUGCUGCGACAUUUGAGCGU	MIMAT0000724	hsa-miR-372-3p	AAAGUGCUGCGACAUUUGAGCGU	-
MIMAT0000725	hsa-miR-373*	ACUCAAAAUGGGGGCGCUUUCC	MIMAT0000725	hsa-miR-373-5p	ACUCAAAAUGGGGGCGCUUUCC	-
MIMAT0000726	hsa-miR-373	GAAGUGCUUCGAUUUUGGGGUGU	MIMAT0000726	hsa-miR-373-3p	GAAGUGCUUCGAUUUUGGGGUGU	-
MIMAT0000727	hsa-miR-374	UUAUAAUACAACCUGAUAAGUG	MIMAT0000727	hsa-miR-374a-5p	UUAUAAUACAACCUGAUAAGUG	-
MIMAT0000728	hsa-miR-375	UUUGUUCGUUCGGCUCGCGUGA	MIMAT0000728	hsa-miR-375	UUUGUUCGUUCGGCUCGCGUGA	-
MIMAT0000729	hsa-miR-376a	AUCAUAGAGGAAAAUCCACGU	MIMAT0000729	hsa-miR-376a-3p	AUCAUAGAGGAAAAUCCACGU	-
MIMAT0000730	hsa-miR-377	AUCACACAAAGGCAACUUUUGU	MIMAT0000730	hsa-miR-377-3p	AUCACACAAAGGCAACUUUUGU	-
MIMAT0000731	hsa-miR-378	CUCCUGACUCCAGGUCCUGUGU	MIMAT0000731	hsa-miR-378a-5p	CUCCUGACUCCAGGUCCUGUGU	-
MIMAT0000732	hsa-miR-422b	CUGGACUUGGAGUCAGAAGGCC	MIMAT0000732	hsa-miR-378a-3p	ACUGGACUUGGAGUCAGAAGGC	-
MIMAT0000733	hsa-miR-379	UGGUAGACUAUGGAACGUA	MIMAT0000733	hsa-miR-379-5p	UGGUAGACUAUGGAACGUAGG	-
MIMAT0000734	hsa-miR-380-5p	UGGUUGACCAUAGAACAUGCGC	MIMAT0000734	hsa-miR-380-5p	UGGUUGACCAUAGAACAUGCGC	-
MIMAT0000735	hsa-miR-380-3p	UAUGUAAUAUGGUCCACAUCUU	MIMAT0000735	hsa-miR-380-3p	UAUGUAAUAUGGUCCACAUCUU	-
MIMAT0000736	hsa-miR-381	UAUACAAGGGCAAGCUCUCUGU	MIMAT0000736	hsa-miR-381-3p	UAUACAAGGGCAAGCUCUCUGU	-
MIMAT0000737	hsa-miR-382	GAAGUUGUUCGUGGUGGAUUCG	MIMAT0000737	hsa-miR-382-5p	GAAGUUGUUCGUGGUGGAUUCG	-
MIMAT0000738	hsa-miR-383	AGAUCAGAAGGUGAUUGUGGCU	MIMAT0000738	hsa-miR-383-5p	AGAUCAGAAGGUGAUUGUGGCU	-
MIMAT0000750	hsa-miR-340	UCCGUCUCAGUUACUUUAUAGCC	MIMAT0000750	hsa-miR-340-3p	UCCGUCUCAGUUACUUUAUAGC	-
MIMAT0000751	hsa-miR-330	GCAAAGCACACGGCCUGCAGAGA	MIMAT0000751	hsa-miR-330-3p	GCAAAGCACACGGCCUGCAGAGA	-
MIMAT0000752	hsa-miR-328	CUGGCCCUCUCUGCCCUUCCGU	MIMAT0000752	hsa-miR-328-3p	CUGGCCCUCUCUGCCCUUCCGU	-
MIMAT0000753	hsa-miR-342	UCUCACACAGAAAUCGCACCCGUC	MIMAT0000753	hsa-miR-342-3p	UCUCACACAGAAAUCGCACCCGU	-
MIMAT0000754	hsa-miR-337	UCCAGCUCCUAUAUGAUGCCUUU	MIMAT0000754	hsa-miR-337-3p	CUCCUAUAUGAUGCCUUUCUUC	-
MIMAT0000755	hsa-miR-323	GCACAUUACACGGUCGACCUCU	MIMAT0000755	hsa-miR-323a-3p	CACAUUACACGGUCGACCUCU	-
MIMAT0000756	hsa-miR-326	CCUCUGGGCCCUUCCUCCAG	MIMAT0000756	hsa-miR-326	CCUCUGGGCCCUUCCUCCAG	-
MIMAT0000757	hsa-miR-151	ACUAGACUGAAGCUCCUUGAGG	MIMAT0000757	hsa-miR-151a-3p	CUAGACUGAAGCUCCUUGAGG	-
MIMAT0000758	hsa-miR-135b	UAUGGCUUUUCAUUCCUAUGUG	MIMAT0000758	hsa-miR-135b-5p	UAUGGCUUUUCAUUCCUAUGUGA	-
MIMAT0000759	hsa-miR-148b	UCAGUGCAUCACAGAACUUUGU	MIMAT0000759	hsa-miR-148b-3p	UCAGUGCAUCACAGAACUUUGU	-
MIMAT0000760	hsa-miR-331	GCCCCUGGGCCUAUCCUAGAA	MIMAT0000760	hsa-miR-331-3p	GCCCCUGGGCCUAUCCUAGAA	-
MIMAT0000761	hsa-miR-324-5p	CGCAUCCCCUAGGGCAUUGGUGU	MIMAT0000761	hsa-miR-324-5p	CGCAUCCCCUAGGGCAUUGGUGU	-
MIMAT0000762	hsa-miR-324-3p	CCACUGCCCCAGGUGCUGCUGG	MIMAT0000762	hsa-miR-324-3p	ACUGCCCCAGGUGCUGCUGG	-
MIMAT0000763	hsa-miR-338	UCCAGCAUCAGUGAUUUUGUUGA	MIMAT0000763	hsa-miR-338-3p	UCCAGCAUCAGUGAUUUUGUUG	-
MIMAT0000764	hsa-miR-339	UCCCUGUCCUCCAGGAGCUCA	MIMAT0000764	hsa-miR-339-5p	UCCCUGUCCUCCAGGAGCUCACG	-
MIMAT0000765	hsa-miR-335	UCAAGAGCAAUAACGAAAAAUGU	MIMAT0000765	hsa-miR-335-5p	UCAAGAGCAAUAACGAAAAAUGU	-
MIMAT0000770	hsa-miR-133b	UUGGUCCCCUUCAACCAGCUA	MIMAT0000770	hsa-miR-133b	UUUGGUCCCCUUCAACCAGCUA	-
MIMAT0000771	hsa-miR-325	CCUAGUAGGUGUCCAGUAAGUGU	MIMAT0000771	hsa-miR-325	CCUAGUAGGUGUCCAGUAAGUGU	-
MIMAT0000772	hsa-miR-345	UGCUGACUCCUAGUCCAGGGC	MIMAT0000772	hsa-miR-345-5p	GCUGACUCCUAGUCCAGGGCUC	-
MIMAT0000773	hsa-miR-346	UGUCUGCCCGCAUGCCUGCCUCU	MIMAT0000773	hsa-miR-346	UGUCUGCCCGCAUGCCUGCCUCU	-
MIMAT0001075	hsa-miR-384	AUUCCUAGAAAUUGUUCAUA	MIMAT0001075	hsa-miR-384	AUUCCUAGAAAUUGUUCAUA	-
MIMAT0001080	hsa-miR-196b	UAGGUAGUUUCCUGUUGUUGG	MIMAT0001080	hsa-miR-196b-5p	UAGGUAGUUUCCUGUUGUUGGG	-
MIMAT0001339	hsa-miR-422a	CUGGACUUAGGGUCAGAAGGCC	MIMAT0001339	hsa-miR-422a	ACUGGACUUAGGGUCAGAAGGC	-
MIMAT0001340	hsa-miR-423	AGCUCGGUCUGAGGCCCCUCAG	MIMAT0001340	hsa-miR-423-3p	AGCUCGGUCUGAGGCCCCUCAGU	-
MIMAT0001341	hsa-miR-424	CAGCAGCAAUUCAUGUUUUGAA	MIMAT0001341	hsa-miR-424-5p	CAGCAGCAAUUCAUGUUUUGAA	-
MIMAT0001343	hsa-miR-425-3p	AUCGGGAAUGUCGUGUCCGCC	MIMAT0001343	hsa-miR-425-3p	AUCGGGAAUGUCGUGUCCGCCC	-
MIMAT0001412	hsa-miR-18b	UAAGGUGCAUCUAGUGCAGUUA	MIMAT0001412	hsa-miR-18b-5p	UAAGGUGCAUCUAGUGCAGUUAG	-
MIMAT0001413	hsa-miR-20b	CAAAGUGCUCAUAGUGCAGGUAG	MIMAT0001413	hsa-miR-20b-5p	CAAAGUGCUCAUAGUGCAGGUAG	-
MIMAT0001532	hsa-miR-448	UUGCAUAUGUAGGAUGUCCCAU	MIMAT0001532	hsa-miR-448	UUGCAUAUGUAGGAUGUCCCAU	-
MIMAT0001536	hsa-miR-429	UAAUACUGUCUGGUAAAACCGU	MIMAT0001536	hsa-miR-429	UAAUACUGUCUGGUAAAACCGU	-
MIMAT0001541	hsa-miR-449	UGGCAGUGUAUUGUUAGCUGGU	MIMAT0001541	hsa-miR-449a	UGGCAGUGUAUUGUUAGCUGGU	-
MIMAT0001545	hsa-miR-450	UUUUUGCGAUGUGUUCCUAAUA	MIMAT0001545	hsa-miR-450a-5p	UUUUGCGAUGUGUUCCUAAUAU	-
MIMAT0001618	hsa-miR-191*	GCUGCGCUUGGAUUUCGUCCCC	MIMAT0001618	hsa-miR-191-3p	GCUGCGCUUGGAUUUCGUCCCC	-
MIMAT0001620	hsa-miR-200a*	CAUCUUACCGGACAGUGCUGGA	MIMAT0001620	hsa-miR-200a-5p	CAUCUUACCGGACAGUGCUGGA	-
MIMAT0001621	hsa-miR-369-5p	AGAUCGACCGUGUUAUAUUCGC	MIMAT0001621	hsa-miR-369-5p	AGAUCGACCGUGUUAUAUUCGC	-
MIMAT0001625	hsa-miR-431	UGUCUUGCAGGCCGUCAUGCA	MIMAT0001625	hsa-miR-431-5p	UGUCUUGCAGGCCGUCAUGCA	-
MIMAT0001627	hsa-miR-433	AUCAUGAUGGGCUCCUCGGUGU	MIMAT0001627	hsa-miR-433-3p	AUCAUGAUGGGCUCCUCGGUGU	-
MIMAT0001629	hsa-miR-329	AACACACCUGGUUAACCUCUUU	MIMAT0001629	hsa-miR-329-3p	AACACACCUGGUUAACCUCUUU	-
MIMAT0001630	hsa-miR-453	GAGGUUGUCCGUGGUGAGUUCG	MIMAT0001630	hsa-miR-323b-5p	AGGUUGUCCGUGGUGAGUUCGCA	-
MIMAT0001631	hsa-miR-451	AAACCGUUACCAUUACUGAGUUU	MIMAT0001631	hsa-miR-451a	AAACCGUUACCAUUACUGAGUU	-
MIMAT0001635	hsa-miR-452	UGUUUGCAGAGGAAACUGAGAC	MIMAT0001635	hsa-miR-452-5p	AACUGUUUGCAGAGGAAACUGA	-
MIMAT0001636	hsa-miR-452*	UCAGUCUCAUCUGCAAAGAAG	MIMAT0001636	hsa-miR-452-3p	CUCAUCUGCAAAGAAGUAAGUG	-
MIMAT0001638	hsa-miR-409-5p	AGGUUACCCGAGCAACUUUGCA	MIMAT0001638	hsa-miR-409-5p	AGGUUACCCGAGCAACUUUGCAU	-
MIMAT0001639	hsa-miR-409-3p	CGAAUGUUGCUCGGUGAACCCCU	MIMAT0001639	hsa-miR-409-3p	GAAUGUUGCUCGGUGAACCCCU	-
MIMAT0002170	hsa-miR-412	ACUUCACCUGGUCCACUAGCCGU	MIMAT0002170	hsa-miR-412-3p	ACUUCACCUGGUCCACUAGCCGU	-
MIMAT0002171	hsa-miR-410	AAUAUAACACAGAUGGCCUGU	MIMAT0002171	hsa-miR-410-3p	AAUAUAACACAGAUGGCCUGU	-
MIMAT0002172	hsa-miR-376b	AUCAUAGAGGAAAAUCCAUGUU	MIMAT0002172	hsa-miR-376b-3p	AUCAUAGAGGAAAAUCCAUGUU	-
MIMAT0002173	hsa-miR-483	UCACUCCUCUCCUCCCGUCUUCU	MIMAT0002173	hsa-miR-483-3p	UCACUCCUCUCCUCCCGUCUU	-
MIMAT0002174	hsa-miR-484	UCAGGCUCAGUCCCCUCCCGAU	MIMAT0002174	hsa-miR-484	UCAGGCUCAGUCCCCUCCCGAU	-
MIMAT0002175	hsa-miR-485-5p	AGAGGCUGGCCGUGAUGAAUUC	MIMAT0002175	hsa-miR-485-5p	AGAGGCUGGCCGUGAUGAAUUC	-
MIMAT0002176	hsa-miR-485-3p	GUCAUACACGGCUCUCCUCUCU	MIMAT0002176	hsa-miR-485-3p	GUCAUACACGGCUCUCCUCUCU	-
MIMAT0002177	hsa-miR-486	UCCUGUACUGAGCUGCCCCGAG	MIMAT0002177	hsa-miR-486-5p	UCCUGUACUGAGCUGCCCCGAG	-
MIMAT0002178	hsa-miR-487a	AAUCAUACAGGGACAUCCAGUU	MIMAT0002178	hsa-miR-487a-3p	AAUCAUACAGGGACAUCCAGUU	-
MIMAT0002804	hsa-miR-488	CCCAGAUAAUGGCACUCUCAA	MIMAT0002804	hsa-miR-488-5p	CCCAGAUAAUGGCACUCUCAA	-
MIMAT0002805	hsa-miR-489	AGUGACAUCACAUAUACGGCAGC	MIMAT0002805	hsa-miR-489-3p	GUGACAUCACAUAUACGGCAGC	-
MIMAT0002806	hsa-miR-490	CAACCUGGAGGACUCCAUGCUG	MIMAT0002806	hsa-miR-490-3p	CAACCUGGAGGACUCCAUGCUG	-
MIMAT0002807	hsa-miR-491	AGUGGGGAACCCUUCCAUGAGGA	MIMAT0002807	hsa-miR-491-5p	AGUGGGGAACCCUUCCAUGAGG	-
MIMAT0002808	hsa-miR-511	GUGUCUUUUGCUCUGCAGUCA	MIMAT0002808	hsa-miR-511-5p	GUGUCUUUUGCUCUGCAGUCA	-
MIMAT0002809	hsa-miR-146b	UGAGAACUGAAUUCCAUAGGCU	MIMAT0002809	hsa-miR-146b-5p	UGAGAACUGAAUUCCAUAGGCU	-
MIMAT0002810	hsa-miR-202*	UUUCCUAUGCAUAUACUUCUUU	MIMAT0002810	hsa-miR-202-5p	UUCCUAUGCAUAUACUUCUUUG	-
MIMAT0002811	hsa-miR-202	AGAGGUAUAGGGCAUGGGAAAA	MIMAT0002811	hsa-miR-202-3p	AGAGGUAUAGGGCAUGGGAA	-
MIMAT0002812	hsa-miR-492	AGGACCUGCGGGACAAGAUUCUU	MIMAT0002812	hsa-miR-492	AGGACCUGCGGGACAAGAUUCUU	-
MIMAT0002813	hsa-miR-493-5p	UUGUACAUGGUAGGCUUUCAUU	MIMAT0002813	hsa-miR-493-5p	UUGUACAUGGUAGGCUUUCAUU	-
MIMAT0002814	hsa-miR-432	UCUUGGAGUAGGUCAUUGGGUGG	MIMAT0002814	hsa-miR-432-5p	UCUUGGAGUAGGUCAUUGGGUGG	-
MIMAT0002815	hsa-miR-432*	CUGGAUGGCUCCUCCAUGUCU	MIMAT0002815	hsa-miR-432-3p	CUGGAUGGCUCCUCCAUGUCU	-
MIMAT0002816	hsa-miR-494	UGAAACAUACACGGGAAACCUCUU	MIMAT0002816	hsa-miR-494-3p	UGAAACAUACACGGGAAACCUC	-
MIMAT0002817	hsa-miR-495	AAACAAACAUGGUGCACUUCUUU	MIMAT0002817	hsa-miR-495-3p	AAACAAACAUGGUGCACUUCUU	-
MIMAT0002818	hsa-miR-496	AUUACAUGGCCAAUCUC	MIMAT0002818	hsa-miR-496	UGAGUAUUACAUGGCCAAUCUC	-
MIMAT0002819	hsa-miR-193b	AACUGGCCCUCAAAGUCCCGCUUU	MIMAT0002819	hsa-miR-193b-3p	AACUGGCCCUCAAAGUCCCGCU	-
MIMAT0002820	hsa-miR-497	CAGCAGCACACUGUGGUUUGU	MIMAT0002820	hsa-miR-497-5p	CAGCAGCACACUGUGGUUUGU	-
MIMAT0002821	hsa-miR-181d	AACAUUCAUUGUUGUCGGUGGGUU	MIMAT0002821	hsa-miR-181d-5p	AACAUUCAUUGUUGUCGGUGGGU	-
MIMAT0002822	hsa-miR-512-5p	CACUCAGCCUUGAGGGCACUUUC	MIMAT0002822	hsa-miR-512-5p	CACUCAGCCUUGAGGGCACUUUC	-
MIMAT0002823	hsa-miR-512-3p	AAGUGCUGUCAUAGCUGAGGUC	MIMAT0002823	hsa-miR-512-3p	AAGUGCUGUCAUAGCUGAGGUC	-
MIMAT0002824	hsa-miR-498	UUUCAAGCCAGGGGGCGUUUUUC	MIMAT0002824	hsa-miR-498	UUUCAAGCCAGGGGGCGUUUUUC	-
MIMAT0002825	hsa-miR-520e	AAAGUGCUUCCUUUUUGAGGG	MIMAT0002825	hsa-miR-520e	AAAGUGCUUCCUUUUUGAGGG	-
MIMAT0002826	hsa-miR-515-5p	UUCUCCAAAAGAAAGCACUUUCUG	MIMAT0002826	hsa-miR-515-5p	UUCUCCAAAAGAAAGCACUUUCUG	-
MIMAT0002827	hsa-miR-515-3p	GAGUGCCUUCUUUUGGAGCGU	MIMAT0002827	hsa-miR-515-3p	GAGUGCCUUCUUUUGGAGCGUU	-
MIMAT0002828	hsa-miR-519e*	UUCUCCAAAAGGGAGCACUUUC	MIMAT0002828	hsa-miR-519e-5p	UUCUCCAAAAGGGAGCACUUUC	-
MIMAT0002829	hsa-miR-519e	AAAGUGCCUCCUUUUAGAGUGU	MIMAT0002829	hsa-miR-519e-3p	AAGUGCCUCCUUUUAGAGUGUU	-
MIMAT0002830	hsa-miR-520f	AAGUGCUUCCUUUUAGAGGGUU	MIMAT0002830	hsa-miR-520f-3p	AAGUGCUUCCUUUUAGAGGGUU	-
MIMAT0002831	hsa-miR-526c	CUCUAGAGGGAAGCGCUUUCUGUU	MIMAT0002831	hsa-miR-519c-5p	CUCUAGAGGGAAGCGCUUUCUG	-
MIMAT0002832	hsa-miR-519c	AAAGUGCAUCUUUUUAGAGGAU	MIMAT0002832	hsa-miR-519c-3p	AAAGUGCAUCUUUUUAGAGGAU	-
MIMAT0002833	hsa-miR-520a*	CUCCAGAGGGAAGUACUUUCU	MIMAT0002833	hsa-miR-520a-5p	CUCCAGAGGGAAGUACUUUCU	-
MIMAT0002834	hsa-miR-520a	AAAGUGCUUCCCUUUGGACUGU	MIMAT0002834	hsa-miR-520a-3p	AAAGUGCUUCCCUUUGGACUGU	-
MIMAT0002835	hsa-miR-526b	CUCUUGAGGGAAGCACUUUCUGUU	MIMAT0002835	hsa-miR-526b-5p	CUCUUGAGGGAAGCACUUUCUGU	-
MIMAT0002836	hsa-miR-526b*	AAAGUGCUUCCUUUUAGAGGC	MIMAT0002836	hsa-miR-526b-3p	GAAAGUGCUUCCUUUUAGAGGC	-
MIMAT0002837	hsa-miR-519b	AAAGUGCAUCCUUUUAGAGGUUU	MIMAT0002837	hsa-miR-519b-3p	AAAGUGCAUCCUUUUAGAGGUU	-
MIMAT0002838	hsa-miR-525	CUCCAGAGGGAUGCACUUUCU	MIMAT0002838	hsa-miR-525-5p	CUCCAGAGGGAUGCACUUUCU	-
MIMAT0002839	hsa-miR-525*	GAAGGCGCUUCCCUUUAGAGC	MIMAT0002839	hsa-miR-525-3p	GAAGGCGCUUCCCUUUAGAGCG	-
MIMAT0002840	hsa-miR-523	AACGCGCUUCCCUAUAGAGGG	MIMAT0002840	hsa-miR-523-3p	GAACGCGCUUCCCUAUAGAGGGU	-
MIMAT0002841	hsa-miR-518f*	CUCUAGAGGGAAGCACUUUCUCU	MIMAT0002841	hsa-miR-518f-5p	CUCUAGAGGGAAGCACUUUCUC	-
MIMAT0002842	hsa-miR-518f	AAAGCGCUUCUCUUUAGAGGA	MIMAT0002842	hsa-miR-518f-3p	GAAAGCGCUUCUCUUUAGAGG	-
MIMAT0002843	hsa-miR-520b	AAAGUGCUUCCUUUUAGAGGG	MIMAT0002843	hsa-miR-520b	AAAGUGCUUCCUUUUAGAGGG	-
MIMAT0002844	hsa-miR-518b	CAAAGCGCUCCCCUUUAGAGGU	MIMAT0002844	hsa-miR-518b	CAAAGCGCUCCCCUUUAGAGGU	-
MIMAT0002845	hsa-miR-526a	CUCUAGAGGGAAGCACUUUCU	MIMAT0002845	hsa-miR-526a	CUCUAGAGGGAAGCACUUUCUG	-
MIMAT0002846	hsa-miR-520c	AAAGUGCUUCCUUUUAGAGGGUU	MIMAT0002846	hsa-miR-520c-3p	AAAGUGCUUCCUUUUAGAGGGU	-
MIMAT0002847	hsa-miR-518c*	UCUCUGGAGGGAAGCACUUUCUG	MIMAT0002847	hsa-miR-518c-5p	UCUCUGGAGGGAAGCACUUUCUG	-
MIMAT0002848	hsa-miR-518c	CAAAGCGCUUCUCUUUAGAGUG	MIMAT0002848	hsa-miR-518c-3p	CAAAGCGCUUCUCUUUAGAGUGU	-
MIMAT0002849	hsa-miR-524*	CUACAAAGGGAAGCACUUUCUC	MIMAT0002849	hsa-miR-524-5p	CUACAAAGGGAAGCACUUUCUC	-
MIMAT0002850	hsa-miR-524	GAAGGCGCUUCCCUUUGGAGU	MIMAT0002850	hsa-miR-524-3p	GAAGGCGCUUCCCUUUGGAGU	-
MIMAT0002851	hsa-miR-517*	CCUCUAGAUGGAAGCACUGUCU	MIMAT0002851	hsa-miR-517-5p	CCUCUAGAUGGAAGCACUGUCU	-
MIMAT0002852	hsa-miR-517a	AUCGUGCAUCCCUUUAGAGUGUU	MIMAT0002852	hsa-miR-517a-3p	AUCGUGCAUCCCUUUAGAGUGU	-
MIMAT0002853	hsa-miR-519d	CAAAGUGCCUCCCUUUAGAGUGU	MIMAT0002853	hsa-miR-519d-3p	CAAAGUGCCUCCCUUUAGAGUG	-
MIMAT0002854	hsa-miR-521	AACGCACUUCCCUUUAGAGUGU	MIMAT0002854	hsa-miR-521	AACGCACUUCCCUUUAGAGUGU	-
MIMAT0002855	hsa-miR-520d*	UCUACAAAGGGAAGCCCUUUCUG	MIMAT0002855	hsa-miR-520d-5p	CUACAAAGGGAAGCCCUUUC	-
MIMAT0002856	hsa-miR-520d	AAAGUGCUUCUCUUUGGUGGGUU	MIMAT0002856	hsa-miR-520d-3p	AAAGUGCUUCUCUUUGGUGGGU	-
MIMAT0002857	hsa-miR-517b	UCGUGCAUCCCUUUAGAGUGUU	MIMAT0002857	hsa-miR-517b-3p	AUCGUGCAUCCCUUUAGAGUGU	-
MIMAT0002858	hsa-miR-520g	ACAAAGUGCUUCCCUUUAGAGUGU	MIMAT0002858	hsa-miR-520g-3p	ACAAAGUGCUUCCCUUUAGAGUGU	-
MIMAT0002859	hsa-miR-516-5p	CAUCUGGAGGUAAGAAGCACUUU	MIMAT0002859	hsa-miR-516b-5p	AUCUGGAGGUAAGAAGCACUUU	-
MIMAT0002860	hsa-miR-516-3p	UGCUUCCUUUCAGAGGGU	MIMAT0002860	hsa-miR-516b-3p	UGCUUCCUUUCAGAGGGU	-
MIMAT0002861	hsa-miR-518e	AAAGCGCUUCCCUUCAGAGUGU	MIMAT0002861	hsa-miR-518e-3p	AAAGCGCUUCCCUUCAGAGUG	-
MIMAT0002862	hsa-miR-527	CUGCAAAGGGAAGCCCUUUCU	MIMAT0002862	hsa-miR-527	CUGCAAAGGGAAGCCCUUUC	-
MIMAT0002863	hsa-miR-518a	AAAGCGCUUCCCUUUGCUGGA	MIMAT0002863	hsa-miR-518a-3p	GAAAGCGCUUCCCUUUGCUGGA	-
MIMAT0002864	hsa-miR-518d	CAAAGCGCUUCCCUUUGGAGC	MIMAT0002864	hsa-miR-518d-3p	CAAAGCGCUUCCCUUUGGAGC	-
MIMAT0002866	hsa-miR-517c	AUCGUGCAUCCUUUUAGAGUGU	MIMAT0002866	hsa-miR-517c-3p	AUCGUGCAUCCUUUUAGAGUGU	-
MIMAT0002867	hsa-miR-520h	ACAAAGUGCUUCCCUUUAGAGU	MIMAT0002867	hsa-miR-520h	ACAAAGUGCUUCCCUUUAGAGU	-
MIMAT0002868	hsa-miR-522	AAAAUGGUUCCCUUUAGAGUGUU	MIMAT0002868	hsa-miR-522-3p	AAAAUGGUUCCCUUUAGAGUGU	-
MIMAT0002869	hsa-miR-519a	AAAGUGCAUCCUUUUAGAGUGUUAC	MIMAT0002869	hsa-miR-519a-3p	AAAGUGCAUCCUUUUAGAGUGU	-
MIMAT0002870	hsa-miR-499	UUAAGACUUGCAGUGAUGUUUAA	MIMAT0002870	hsa-miR-499a-5p	UUAAGACUUGCAGUGAUGUUU	-
MIMAT0002871	hsa-miR-500	AUGCACCUGGGCAAGGAUUCUG	MIMAT0002871	hsa-miR-500a-3p	AUGCACCUGGGCAAGGAUUCUG	-
MIMAT0002872	hsa-miR-501	AAUCCUUUGUCCCUGGGUGAGA	MIMAT0002872	hsa-miR-501-5p	AAUCCUUUGUCCCUGGGUGAGA	-
MIMAT0002873	hsa-miR-502	AUCCUUGCUAUCUGGGUGCUA	MIMAT0002873	hsa-miR-502-5p	AUCCUUGCUAUCUGGGUGCUA	-
MIMAT0002874	hsa-miR-503	UAGCAGCGGGAACAGUUCUGCAG	MIMAT0002874	hsa-miR-503-5p	UAGCAGCGGGAACAGUUCUGCAG	-
MIMAT0002875	hsa-miR-504	AGACCCUGGUCUGCACUCUAU	MIMAT0002875	hsa-miR-504-5p	AGACCCUGGUCUGCACUCUAUC	-
MIMAT0002876	hsa-miR-505	GUCAACACUUGCUGGUUUCCUC	MIMAT0002876	hsa-miR-505-3p	CGUCAACACUUGCUGGUUUCCU	-
MIMAT0002877	hsa-miR-513	UUCACAGGGAGGUGUCAUUUAU	MIMAT0002877	hsa-miR-513a-5p	UUCACAGGGAGGUGUCAU	-
MIMAT0002878	hsa-miR-506	UAAGGCACCCUUCUGAGUAGA	MIMAT0002878	hsa-miR-506-3p	UAAGGCACCCUUCUGAGUAGA	-
MIMAT0002879	hsa-miR-507	UUUUGCACCUUUUGGAGUGAA	MIMAT0002879	hsa-miR-507	UUUUGCACCUUUUGGAGUGAA	-
MIMAT0002880	hsa-miR-508	UGAUUGUAGCCUUUUGGAGUAGA	MIMAT0002880	hsa-miR-508-3p	UGAUUGUAGCCUUUUGGAGUAGA	-
MIMAT0002881	hsa-miR-509	UGAUUGGUACGUCUGUGGGUAGA	MIMAT0002881	hsa-miR-509-3p	UGAUUGGUACGUCUGUGGGUAG	-
MIMAT0002882	hsa-miR-510	UACUCAGGAGAGUGGCAAUCACA	MIMAT0002882	hsa-miR-510-5p	UACUCAGGAGAGUGGCAAUCAC	-
MIMAT0002883	hsa-miR-514	AUUGACACUUCUGUGAGUAG	MIMAT0002883	hsa-miR-514a-3p	AUUGACACUUCUGUGAGUAGA	-
MIMAT0002888	hsa-miR-532	CAUGCCUUGAGUGUAGGACCGU	MIMAT0002888	hsa-miR-532-5p	CAUGCCUUGAGUGUAGGACCGU	-
MIMAT0002890	hsa-miR-299-5p	UGGUUUACCGUCCCACAUACAU	MIMAT0002890	hsa-miR-299-5p	UGGUUUACCGUCCCACAUACAU	-
MIMAT0002891	hsa-miR-18a*	ACUGCCCUAAGUGCUCCUUCU	MIMAT0002891	hsa-miR-18a-3p	ACUGCCCUAAGUGCUCCUUCUGG	-
MIMAT0003150	hsa-miR-455	UAUGUGCCUUUGGACUACAUCG	MIMAT0003150	hsa-miR-455-5p	UAUGUGCCUUUGGACUACAUCG	-
MIMAT0003161	hsa-miR-493-3p	UGAAGGUCUACUGUGUGCCAG	MIMAT0003161	hsa-miR-493-3p	UGAAGGUCUACUGUGUGCCAGG	-
MIMAT0003163	hsa-miR-539	GGAGAAAUUAUCCUUGGUGUGU	MIMAT0003163	hsa-miR-539-5p	GGAGAAAUUAUCCUUGGUGUGU	-
MIMAT0003164	hsa-miR-544	AUUCUGCAUUUUUAGCAAGU	MIMAT0003164	hsa-miR-544a	AUUCUGCAUUUUUAGCAAGUUC	-
MIMAT0003165	hsa-miR-545	AUCAGCAAACAUUUAUUGUGUG	MIMAT0003165	hsa-miR-545-3p	UCAGCAAACAUUUAUUGUGUGC	-
MIMAT0003180	hsa-miR-487b	AAUCGUACAGGGUCAUCCACUU	MIMAT0003180	hsa-miR-487b-3p	AAUCGUACAGGGUCAUCCACUU	-
MIMAT0003214	hsa-miR-551a	GCGACCCACUCUUGGUUUCCA	MIMAT0003214	hsa-miR-551a	GCGACCCACUCUUGGUUUCCA	-
MIMAT0003215	hsa-miR-552	AACAGGUGACUGGUUAGACAA	MIMAT0003215	hsa-miR-552-3p	AACAGGUGACUGGUUAGACAA	-
MIMAT0003216	hsa-miR-553	AAAACGGUGAGAUUUUGUUUU	MIMAT0003216	hsa-miR-553	AAAACGGUGAGAUUUUGUUUU	-
MIMAT0003217	hsa-miR-554	GCUAGUCCUGACUCAGCCAGU	MIMAT0003217	hsa-miR-554	GCUAGUCCUGACUCAGCCAGU	-
MIMAT0003218	hsa-miR-92b	UAUUGCACUCGUCCCGGCCUC	MIMAT0003218	hsa-miR-92b-3p	UAUUGCACUCGUCCCGGCCUCC	-
MIMAT0003219	hsa-miR-555	AGGGUAAGCUGAACCUCUGAU	MIMAT0003219	hsa-miR-555	AGGGUAAGCUGAACCUCUGAU	-
MIMAT0003220	hsa-miR-556	GAUGAGCUCAUUGUAAUAUG	MIMAT0003220	hsa-miR-556-5p	GAUGAGCUCAUUGUAAUAUGAG	-
MIMAT0003221	hsa-miR-557	GUUUGCACGGGUGGGCCUUGUCU	MIMAT0003221	hsa-miR-557	GUUUGCACGGGUGGGCCUUGUCU	-
MIMAT0003222	hsa-miR-558	UGAGCUGCUGUACCAAAAU	MIMAT0003222	hsa-miR-558	UGAGCUGCUGUACCAAAAU	-
MIMAT0003223	hsa-miR-559	UAAAGUAAAUAUGCACCAAAA	MIMAT0003223	hsa-miR-559	UAAAGUAAAUAUGCACCAAAA	-
MIMAT0003224	hsa-miR-560	GCGUGCGCCGGCCGGCCGCC	-	-	-	record deleted
MIMAT0003225	hsa-miR-561	CAAAGUUUAAGAUCCUUGAAGU	MIMAT0003225	hsa-miR-561-3p	CAAAGUUUAAGAUCCUUGAAGU	-
MIMAT0003226	hsa-miR-562	AAAGUAGCUGUACCAUUUGC	MIMAT0003226	hsa-miR-562	AAAGUAGCUGUACCAUUUGC	-
MIMAT0003227	hsa-miR-563	AGGUUGACAUACGUUUCCC	MIMAT0003227	hsa-miR-563	AGGUUGACAUACGUUUCCC	-
MIMAT0003228	hsa-miR-564	AGGCACGGUGUCAGCAGGC	MIMAT0003228	hsa-miR-564	AGGCACGGUGUCAGCAGGC	-
MIMAT0003229	hsa-miR-565	GGCUGGCUCGCGAUGUCUGUUU	-	-	-	record deleted
MIMAT0003230	hsa-miR-566	GGGCGCCUGUGAUCCCAAC	MIMAT0003230	hsa-miR-566	GGGCGCCUGUGAUCCCAAC	-
MIMAT0003231	hsa-miR-567	AGUAUGUUCUUCCAGGACAGAAC	MIMAT0003231	hsa-miR-567	AGUAUGUUCUUCCAGGACAGAAC	-
MIMAT0003232	hsa-miR-568	AUGUAUAAAUGUAUACACAC	MIMAT0003232	hsa-miR-568	AUGUAUAAAUGUAUACACAC	-
MIMAT0003233	hsa-miR-551b	GCGACCCAUACUUGGUUUCAG	MIMAT0003233	hsa-miR-551b-3p	GCGACCCAUACUUGGUUUCAG	-
MIMAT0003234	hsa-miR-569	AGUUAAUGAAUCCUGGAAAGU	MIMAT0003234	hsa-miR-569	AGUUAAUGAAUCCUGGAAAGU	-
MIMAT0003235	hsa-miR-570	GAAAACAGCAAUUACCUUUGCA	MIMAT0003235	hsa-miR-570-3p	CGAAAACAGCAAUUACCUUUGC	-
MIMAT0003236	hsa-miR-571	UGAGUUGGCCAUCUGAGUGAG	MIMAT0003236	hsa-miR-571	UGAGUUGGCCAUCUGAGUGAG	-
MIMAT0003237	hsa-miR-572	GUCCGCUCGGCGGUGGCCCA	MIMAT0003237	hsa-miR-572	GUCCGCUCGGCGGUGGCCCA	-
MIMAT0003238	hsa-miR-573	CUGAAGUGAUGUGUAACUGAUCAG	MIMAT0003238	hsa-miR-573	CUGAAGUGAUGUGUAACUGAUCAG	-
MIMAT0003239	hsa-miR-574	CACGCUCAUGCACACACCCAC	MIMAT0003239	hsa-miR-574-3p	CACGCUCAUGCACACACCCACA	-
MIMAT0003240	hsa-miR-575	GAGCCAGUUGGACAGGAGC	MIMAT0003240	hsa-miR-575	GAGCCAGUUGGACAGGAGC	-
MIMAT0003241	hsa-miR-576	AUUCUAAUUUCUCCACGUCUUUG	MIMAT0003241	hsa-miR-576-5p	AUUCUAAUUUCUCCACGUCUUU	-
MIMAT0003242	hsa-miR-577	UAGAUAAAAUAUUGGUACCUG	MIMAT0003242	hsa-miR-577	UAGAUAAAAUAUUGGUACCUG	-
MIMAT0003243	hsa-miR-578	CUUCUUGUGCUCUAGGAUUGU	MIMAT0003243	hsa-miR-578	CUUCUUGUGCUCUAGGAUUGU	-
MIMAT0003244	hsa-miR-579	AUUCAUUUGGUAUAAACCGCGAU	MIMAT0003244	hsa-miR-579-3p	UUCAUUUGGUAUAAACCGCGAUU	-
MIMAT0003245	hsa-miR-580	UUGAGAAUGAUGAAUCAUUAGG	MIMAT0003245	hsa-miR-580-3p	UUGAGAAUGAUGAAUCAUUAGG	-
MIMAT0003246	hsa-miR-581	UCUUGUGUUCUCUAGAUCAGU	MIMAT0003246	hsa-miR-581	UCUUGUGUUCUCUAGAUCAGU	-
MIMAT0003247	hsa-miR-582	UUACAGUUGUUCAACCAGUUACU	MIMAT0003247	hsa-miR-582-5p	UUACAGUUGUUCAACCAGUUACU	-
MIMAT0003248	hsa-miR-583	CAAAGAGGAAGGUCCCAUUAC	MIMAT0003248	hsa-miR-583	CAAAGAGGAAGGUCCCAUUAC	-
MIMAT0003249	hsa-miR-584	UUAUGGUUUGCCUGGGACUGAG	MIMAT0003249	hsa-miR-584-5p	UUAUGGUUUGCCUGGGACUGAG	-
MIMAT0003250	hsa-miR-585	UGGGCGUAUCUGUAUGCUA	MIMAT0003250	hsa-miR-585-3p	UGGGCGUAUCUGUAUGCUA	-
MIMAT0003251	hsa-miR-548a	CAAAACUGGCAAUUACUUUUGC	MIMAT0003251	hsa-miR-548a-3p	CAAAACUGGCAAUUACUUUUGC	-
MIMAT0003252	hsa-miR-586	UAUGCAUUGUAUUUUUAGGUCC	MIMAT0003252	hsa-miR-586	UAUGCAUUGUAUUUUUAGGUCC	-
MIMAT0003253	hsa-miR-587	UUUCCAUAGGUGAUGAGUCAC	MIMAT0003253	hsa-miR-587	UUUCCAUAGGUGAUGAGUCAC	-
MIMAT0003254	hsa-miR-548b	CAAGAACCUCAGUUGCUUUUGU	MIMAT0003254	hsa-miR-548b-3p	CAAGAACCUCAGUUGCUUUUGU	-
MIMAT0003255	hsa-miR-588	UUGGCCACAAUGGGUUAGAAC	MIMAT0003255	hsa-miR-588	UUGGCCACAAUGGGUUAGAAC	-
MIMAT0003256	hsa-miR-589	UCAGAACAAAUGCCGGUUCCCAGA	MIMAT0003256	hsa-miR-589-3p	UCAGAACAAAUGCCGGUUCCCAGA	-
MIMAT0003257	hsa-miR-550	UGUCUUACUCCCUCAGGCACAU	MIMAT0003257	hsa-miR-550a-3p	UGUCUUACUCCCUCAGGCACAU	-
MIMAT0003258	hsa-miR-590	GAGCUUAUUCAUAAAAGUGCAG	MIMAT0003258	hsa-miR-590-5p	GAGCUUAUUCAUAAAAGUGCAG	-
MIMAT0003259	hsa-miR-591	AGACCAUGGGUUCUCAUUGU	MIMAT0003259	hsa-miR-591	AGACCAUGGGUUCUCAUUGU	-
MIMAT0003260	hsa-miR-592	UUGUGUCAAUAUGCGAUGAUGU	MIMAT0003260	hsa-miR-592	UUGUGUCAAUAUGCGAUGAUGU	-
MIMAT0003261	hsa-miR-593	AGGCACCAGCCAGGCAUUGCUCAGC	MIMAT0003261	hsa-miR-593-5p	AGGCACCAGCCAGGCAUUGCUCAGC	-
MIMAT0003263	hsa-miR-595	GAAGUGUGCCGUGGUGUGUCU	MIMAT0003263	hsa-miR-595	GAAGUGUGCCGUGGUGUGUCU	-
MIMAT0003264	hsa-miR-596	AAGCCUGCCCGGCUCCUCGGG	MIMAT0003264	hsa-miR-596	AAGCCUGCCCGGCUCCUCGGG	-
MIMAT0003265	hsa-miR-597	UGUGUCACUCGAUGACCACUGU	MIMAT0003265	hsa-miR-597-5p	UGUGUCACUCGAUGACCACUGU	-
MIMAT0003266	hsa-miR-598	UACGUCAUCGUUGUCAUCGUCA	MIMAT0003266	hsa-miR-598-3p	UACGUCAUCGUUGUCAUCGUCA	-
MIMAT0003267	hsa-miR-599	GUUGUGUCAGUUUAUCAAAC	MIMAT0003267	hsa-miR-599	GUUGUGUCAGUUUAUCAAAC	-
MIMAT0003268	hsa-miR-600	ACUUACAGACAAGAGCCUUGCUC	MIMAT0003268	hsa-miR-600	ACUUACAGACAAGAGCCUUGCUC	-
MIMAT0003269	hsa-miR-601	UGGUCUAGGAUUGUUGGAGGAG	MIMAT0003269	hsa-miR-601	UGGUCUAGGAUUGUUGGAGGAG	-
MIMAT0003270	hsa-miR-602	GACACGGGCGACAGCUGCGGCCC	MIMAT0003270	hsa-miR-602	GACACGGGCGACAGCUGCGGCCC	-
MIMAT0003271	hsa-miR-603	CACACACUGCAAUUACUUUUGC	MIMAT0003271	hsa-miR-603	CACACACUGCAAUUACUUUUGC	-
MIMAT0003272	hsa-miR-604	AGGCUGCGGAAUUCAGGAC	MIMAT0003272	hsa-miR-604	AGGCUGCGGAAUUCAGGAC	-
MIMAT0003273	hsa-miR-605	UAAAUCCCAUGGUGCCUUCUCCU	MIMAT0003273	hsa-miR-605-5p	UAAAUCCCAUGGUGCCUUCUCCU	-
MIMAT0003274	hsa-miR-606	AAACUACUGAAAAUCAAAGAU	MIMAT0003274	hsa-miR-606	AAACUACUGAAAAUCAAAGAU	-
MIMAT0003275	hsa-miR-607	GUUCAAAUCCAGAUCUAUAAC	MIMAT0003275	hsa-miR-607	GUUCAAAUCCAGAUCUAUAAC	-
MIMAT0003276	hsa-miR-608	AGGGGUGGUGUUGGGACAGCUCCGU	MIMAT0003276	hsa-miR-608	AGGGGUGGUGUUGGGACAGCUCCGU	-
MIMAT0003277	hsa-miR-609	AGGGUGUUUCUCUCAUCUCU	MIMAT0003277	hsa-miR-609	AGGGUGUUUCUCUCAUCUCU	-
MIMAT0003278	hsa-miR-610	UGAGCUAAAUGUGUGCUGGGA	MIMAT0003278	hsa-miR-610	UGAGCUAAAUGUGUGCUGGGA	-
MIMAT0003279	hsa-miR-611	GCGAGGACCCCUCGGGGUCUGAC	MIMAT0003279	hsa-miR-611	GCGAGGACCCCUCGGGGUCUGAC	-
MIMAT0003280	hsa-miR-612	GCUGGGCAGGGCUUCUGAGCUCCUU	MIMAT0003280	hsa-miR-612	GCUGGGCAGGGCUUCUGAGCUCCUU	-
MIMAT0003281	hsa-miR-613	AGGAAUGUUCCUUCUUUGCC	MIMAT0003281	hsa-miR-613	AGGAAUGUUCCUUCUUUGCC	-
MIMAT0003282	hsa-miR-614	GAACGCCUGUUCUUGCCAGGUGG	MIMAT0003282	hsa-miR-614	GAACGCCUGUUCUUGCCAGGUGG	-
MIMAT0003283	hsa-miR-615	UCCGAGCCUGGGUCUCCCUCU	MIMAT0003283	hsa-miR-615-3p	UCCGAGCCUGGGUCUCCCUCUU	-
MIMAT0003284	hsa-miR-616	ACUCAAAACCCUUCAGUGACUU	MIMAT0003284	hsa-miR-616-5p	ACUCAAAACCCUUCAGUGACUU	-
MIMAT0003285	hsa-miR-548c	CAAAAAUCUCAAUUACUUUUGC	MIMAT0003285	hsa-miR-548c-3p	CAAAAAUCUCAAUUACUUUUGC	-
MIMAT0003286	hsa-miR-617	AGACUUCCCAUUUGAAGGUGGC	MIMAT0003286	hsa-miR-617	AGACUUCCCAUUUGAAGGUGGC	-
MIMAT0003287	hsa-miR-618	AAACUCUACUUGUCCUUCUGAGU	MIMAT0003287	hsa-miR-618	AAACUCUACUUGUCCUUCUGAGU	-
MIMAT0003288	hsa-miR-619	GACCUGGACAUGUUUGUGCCCAGU	MIMAT0003288	hsa-miR-619-3p	GACCUGGACAUGUUUGUGCCCAGU	-
MIMAT0003289	hsa-miR-620	AUGGAGAUAGAUAUAGAAAU	MIMAT0003289	hsa-miR-620	AUGGAGAUAGAUAUAGAAAU	-
MIMAT0003290	hsa-miR-621	GGCUAGCAACAGCGCUUACCU	MIMAT0003290	hsa-miR-621	GGCUAGCAACAGCGCUUACCU	-
MIMAT0003291	hsa-miR-622	ACAGUCUGCUGAGGUUGGAGC	MIMAT0003291	hsa-miR-622	ACAGUCUGCUGAGGUUGGAGC	-
MIMAT0003292	hsa-miR-623	AUCCCUUGCAGGGGCUGUUGGGU	MIMAT0003292	hsa-miR-623	AUCCCUUGCAGGGGCUGUUGGGU	-
MIMAT0003293	hsa-miR-624	UAGUACCAGUACCUUGUGUUCA	MIMAT0003293	hsa-miR-624-5p	UAGUACCAGUACCUUGUGUUCA	-
MIMAT0003294	hsa-miR-625	AGGGGGAAAGUUCUAUAGUCCU	MIMAT0003294	hsa-miR-625-5p	AGGGGGAAAGUUCUAUAGUCC	-
MIMAT0003295	hsa-miR-626	AGCUGUCUGAAAAUGUCUU	MIMAT0003295	hsa-miR-626	AGCUGUCUGAAAAUGUCUU	-
MIMAT0003296	hsa-miR-627	GUGAGUCUCUAAGAAAAGAGGA	MIMAT0003296	hsa-miR-627-5p	GUGAGUCUCUAAGAAAAGAGGA	-
MIMAT0003297	hsa-miR-628	UCUAGUAAGAGUGGCAGUCG	MIMAT0003297	hsa-miR-628-3p	UCUAGUAAGAGUGGCAGUCGA	-
MIMAT0003298	hsa-miR-629	GUUCUCCCAACGUAAGCCCAGC	MIMAT0003298	hsa-miR-629-3p	GUUCUCCCAACGUAAGCCCAGC	-
MIMAT0003299	hsa-miR-630	AGUAUUCUGUACCAGGGAAGGU	MIMAT0003299	hsa-miR-630	AGUAUUCUGUACCAGGGAAGGU	-
MIMAT0003300	hsa-miR-631	AGACCUGGCCCAGACCUCAGC	MIMAT0003300	hsa-miR-631	AGACCUGGCCCAGACCUCAGC	-
MIMAT0003301	hsa-miR-33b	GUGCAUUGCUGUUGCAUUGCA	MIMAT0003301	hsa-miR-33b-5p	GUGCAUUGCUGUUGCAUUGC	-
MIMAT0003302	hsa-miR-632	GUGUCUGCUUCCUGUGGGA	MIMAT0003302	hsa-miR-632	GUGUCUGCUUCCUGUGGGA	-
MIMAT0003303	hsa-miR-633	CUAAUAGUAUCUACCACAAUAAA	MIMAT0003303	hsa-miR-633	CUAAUAGUAUCUACCACAAUAAA	-
MIMAT0003304	hsa-miR-634	AACCAGCACCCCAACUUUGGAC	MIMAT0003304	hsa-miR-634	AACCAGCACCCCAACUUUGGAC	-
MIMAT0003305	hsa-miR-635	ACUUGGGCACUGAAACAAUGUCC	MIMAT0003305	hsa-miR-635	ACUUGGGCACUGAAACAAUGUCC	-
MIMAT0003306	hsa-miR-636	UGUGCUUGCUCGUCCCGCCCGCAG	MIMAT0003306	hsa-miR-636	UGUGCUUGCUCGUCCCGCCCGCA	-
MIMAT0003307	hsa-miR-637	ACUGGGGGCUUUCGGGCUCUGCGU	MIMAT0003307	hsa-miR-637	ACUGGGGGCUUUCGGGCUCUGCGU	-
MIMAT0003308	hsa-miR-638	AGGGAUCGCGGGCGGGUGGCGGCCU	MIMAT0003308	hsa-miR-638	AGGGAUCGCGGGCGGGUGGCGGCCU	-
MIMAT0003309	hsa-miR-639	AUCGCUGCGGUUGCGAGCGCUGU	MIMAT0003309	hsa-miR-639	AUCGCUGCGGUUGCGAGCGCUGU	-
MIMAT0003310	hsa-miR-640	AUGAUCCAGGAACCUGCCUCU	MIMAT0003310	hsa-miR-640	AUGAUCCAGGAACCUGCCUCU	-
MIMAT0003311	hsa-miR-641	AAAGACAUAGGAUAGAGUCACCUC	MIMAT0003311	hsa-miR-641	AAAGACAUAGGAUAGAGUCACCUC	-
MIMAT0003312	hsa-miR-642	GUCCCUCUCCAAAUGUGUCUUG	MIMAT0003312	hsa-miR-642a-5p	GUCCCUCUCCAAAUGUGUCUUG	-
MIMAT0003313	hsa-miR-643	ACUUGUAUGCUAGCUCAGGUAG	MIMAT0003313	hsa-miR-643	ACUUGUAUGCUAGCUCAGGUAG	-
MIMAT0003314	hsa-miR-644	AGUGUGGCUUUCUUAGAGC	MIMAT0003314	hsa-miR-644a	AGUGUGGCUUUCUUAGAGC	-
MIMAT0003315	hsa-miR-645	UCUAGGCUGGUACUGCUGA	MIMAT0003315	hsa-miR-645	UCUAGGCUGGUACUGCUGA	-
MIMAT0003316	hsa-miR-646	AAGCAGCUGCCUCUGAGGC	MIMAT0003316	hsa-miR-646	AAGCAGCUGCCUCUGAGGC	-
MIMAT0003317	hsa-miR-647	GUGGCUGCACUCACUUCCUUC	MIMAT0003317	hsa-miR-647	GUGGCUGCACUCACUUCCUUC	-
MIMAT0003318	hsa-miR-648	AAGUGUGCAGGGCACUGGU	MIMAT0003318	hsa-miR-648	AAGUGUGCAGGGCACUGGU	-
MIMAT0003319	hsa-miR-649	AAACCUGUGUUGUUCAAGAGUC	MIMAT0003319	hsa-miR-649	AAACCUGUGUUGUUCAAGAGUC	-
MIMAT0003320	hsa-miR-650	AGGAGGCAGCGCUCUCAGGAC	MIMAT0003320	hsa-miR-650	AGGAGGCAGCGCUCUCAGGAC	-
MIMAT0003321	hsa-miR-651	UUUAGGAUAAGCUUGACUUUUG	MIMAT0003321	hsa-miR-651-5p	UUUAGGAUAAGCUUGACUUUUG	-
MIMAT0003322	hsa-miR-652	AAUGGCGCCACUAGGGUUGUGCA	MIMAT0003322	hsa-miR-652-3p	AAUGGCGCCACUAGGGUUGUG	-
MIMAT0003323	hsa-miR-548d	CAAAAACCACAGUUUCUUUUGC	MIMAT0003323	hsa-miR-548d-3p	CAAAAACCACAGUUUCUUUUGC	-
MIMAT0003324	hsa-miR-661	UGCCUGGGUCUCUGGCCUGCGCGU	MIMAT0003324	hsa-miR-661	UGCCUGGGUCUCUGGCCUGCGCGU	-
MIMAT0003325	hsa-miR-662	UCCCACGUUGUGGCCCAGCAG	MIMAT0003325	hsa-miR-662	UCCCACGUUGUGGCCCAGCAG	-
MIMAT0003326	hsa-miR-663	AGGCGGGGCGCCGCGGGACCGC	MIMAT0003326	hsa-miR-663a	AGGCGGGGCGCCGCGGGACCGC	-
MIMAT0003327	hsa-miR-449b	AGGCAGUGUAUUGUUAGCUGGC	MIMAT0003327	hsa-miR-449b-5p	AGGCAGUGUAUUGUUAGCUGGC	-
MIMAT0003328	hsa-miR-653	UUGAAACAAUCUCUACUGAAC	MIMAT0003328	hsa-miR-653-5p	GUGUUGAAACAAUCUCUACUG	-
MIMAT0003329	hsa-miR-411	UAGUAGACCGUAUAGCGUACG	MIMAT0003329	hsa-miR-411-5p	UAGUAGACCGUAUAGCGUACG	-
MIMAT0003330	hsa-miR-654	UGGUGGGCCGCAGAACAUGUGC	MIMAT0003330	hsa-miR-654-5p	UGGUGGGCCGCAGAACAUGUGC	-
MIMAT0003331	hsa-miR-655	AUAAUACAUGGUUAACCUCUUU	MIMAT0003331	hsa-miR-655-3p	AUAAUACAUGGUUAACCUCUUU	-
MIMAT0003332	hsa-miR-656	AAUAUUAUACAGUCAACCUCU	MIMAT0003332	hsa-miR-656-3p	AAUAUUAUACAGUCAACCUCU	-
MIMAT0003333	hsa-miR-549	UGACAACUAUGGAUGAGCUCU	MIMAT0003333	hsa-miR-549a	UGACAACUAUGGAUGAGCUCU	-
MIMAT0003335	hsa-miR-657	GGCAGGUUCUCACCCUCUCUAGG	MIMAT0003335	hsa-miR-657	GGCAGGUUCUCACCCUCUCUAGG	-
MIMAT0003336	hsa-miR-658	GGCGGAGGGAAGUAGGUCCGUUGGU	MIMAT0003336	hsa-miR-658	GGCGGAGGGAAGUAGGUCCGUUGGU	-
MIMAT0003337	hsa-miR-659	CUUGGUUCAGGGAGGGUCCCCA	MIMAT0003337	hsa-miR-659-3p	CUUGGUUCAGGGAGGGUCCCCA	-
MIMAT0003338	hsa-miR-660	UACCCAUUGCAUAUCGGAGUUG	MIMAT0003338	hsa-miR-660-5p	UACCCAUUGCAUAUCGGAGUUG	-
MIMAT0003339	hsa-miR-421	AUCAACAGACAUUAAUUGGGCGC	MIMAT0003339	hsa-miR-421	AUCAACAGACAUUAAUUGGGCGC	-
MIMAT0003340	hsa-miR-542-5p	UCGGGGAUCAUCAUGUCACGAG	MIMAT0003340	hsa-miR-542-5p	UCGGGGAUCAUCAUGUCACGAGA	-
MIMAT0003385	hsa-miR-363*	CGGGUGGAUCACGAUGCAAUUU	MIMAT0003385	hsa-miR-363-5p	CGGGUGGAUCACGAUGCAAUUU	-
MIMAT0003386	hsa-miR-376a*	GGUAGAUUCUCCUUCUAUGAG	MIMAT0003386	hsa-miR-376a-5p	GUAGAUUCUCCUUCUAUGAGUA	-
MIMAT0003389	hsa-miR-542-3p	UGUGACAGAUUGAUAACUGAAA	MIMAT0003389	hsa-miR-542-3p	UGUGACAGAUUGAUAACUGAAA	-
MIMAT0003393	hsa-miR-425-5p	AAUGACACGAUCACUCCCGUUGA	MIMAT0003393	hsa-miR-425-5p	AAUGACACGAUCACUCCCGUUGA	-
MIMAT0003879	hsa-miR-758	UUUGUGACCUGGUCCACUAACC	MIMAT0003879	hsa-miR-758-3p	UUUGUGACCUGGUCCACUAACC	-
MIMAT0003880	hsa-miR-671	AGGAAGCCCUGGAGGGGCUGGAGGU	MIMAT0003880	hsa-miR-671-5p	AGGAAGCCCUGGAGGGGCUGGAG	-
MIMAT0003881	hsa-miR-668	UGUCACUCGGCUCGGCCCACUAC	MIMAT0003881	hsa-miR-668-3p	UGUCACUCGGCUCGGCCCACUAC	-
MIMAT0003882	hsa-miR-767-5p	UGCACCAUGGUUGUCUGAGCAUG	MIMAT0003882	hsa-miR-767-5p	UGCACCAUGGUUGUCUGAGCAUG	-
MIMAT0003883	hsa-miR-767-3p	UCUGCUCAUACCCCAUGGUUUCU	MIMAT0003883	hsa-miR-767-3p	UCUGCUCAUACCCCAUGGUUUCU	-
MIMAT0003884	hsa-miR-454-5p	ACCCUAUCAAUAUUGUCUCUGC	MIMAT0003884	hsa-miR-454-5p	ACCCUAUCAAUAUUGUCUCUGC	-
MIMAT0003885	hsa-miR-454-3p	UAGUGCAAUAUUGCUUAUAGGGUUU	MIMAT0003885	hsa-miR-454-3p	UAGUGCAAUAUUGCUUAUAGGGU	-
MIMAT0003886	hsa-miR-769-5p	UGAGACCUCUGGGUUCUGAGCU	MIMAT0003886	hsa-miR-769-5p	UGAGACCUCUGGGUUCUGAGCU	-
MIMAT0003887	hsa-miR-769-3p	CUGGGAUCUCCGGGGUCUUGGUU	MIMAT0003887	hsa-miR-769-3p	CUGGGAUCUCCGGGGUCUUGGUU	-
MIMAT0003888	hsa-miR-766	ACUCCAGCCCCACAGCCUCAGC	MIMAT0003888	hsa-miR-766-3p	ACUCCAGCCCCACAGCCUCAGC	-
MIMAT0003945	hsa-miR-765	UGGAGGAGAAGGAAGGUGAUG	MIMAT0003945	hsa-miR-765	UGGAGGAGAAGGAAGGUGAUG	-
MIMAT0003946	hsa-miR-768-5p	GUUGGAGGAUGAAAGUACGGAGUGAU	-	-	-	record deleted
MIMAT0003947	hsa-miR-768-3p	UCACAAUGCUGACACUCAAACUGCUGAC	-	-	-	record deleted
MIMAT0003948	hsa-miR-770-5p	UCCAGUACCACGUGUCAGGGCCA	MIMAT0003948	hsa-miR-770-5p	UCCAGUACCACGUGUCAGGGCCA	-
MIMAT0004185	hsa-miR-802	CAGUAACAAAGAUUCAUCCUUGU	MIMAT0004185	hsa-miR-802	CAGUAACAAAGAUUCAUCCUUGU	-
MIMAT0004209	hsa-miR-801	GAUUGCUCUGCGUGCGGAAUCGAC	-	-	-	record deleted
MIMAT0004284	hsa-miR-675	UGGUGCGGAGAGGGCCCACAGUG	MIMAT0004284	hsa-miR-675-5p	UGGUGCGGAGAGGGCCCACAGUG	-
MIMAT0004450	hsa-miR-297	AUGUAUGUGUGCAUGUGCAUG	MIMAT0004450	hsa-miR-297	AUGUAUGUGUGCAUGUGCAUG	-
-	-	-	MIMAT0004481	hsa-let-7a-3p	CUAUACAAUCUACUGUCUUUC	new record
-	-	-	MIMAT0004482	hsa-let-7b-3p	CUAUACAACCUACUGCCUUCCC	new record
-	-	-	MIMAT0004484	hsa-let-7d-3p	CUAUACGACCUGCUGCCUUUCU	new record
-	-	-	MIMAT0004485	hsa-let-7e-3p	CUAUACGGCCUCCUAGCUUUCC	new record
-	-	-	MIMAT0004486	hsa-let-7f-1-3p	CUAUACAAUCUAUUGCCUUCCC	new record
-	-	-	MIMAT0004487	hsa-let-7f-2-3p	CUAUACAGUCUACUGUCUUUCC	new record
-	-	-	MIMAT0004488	hsa-miR-15a-3p	CAGGCCAUAUUGUGCUGCCUCA	new record
-	-	-	MIMAT0004489	hsa-miR-16-1-3p	CCAGUAUUAACUGUGCUGCUGA	new record
-	-	-	MIMAT0004490	hsa-miR-19a-5p	AGUUUUGCAUAGUUGCACUACA	new record
-	-	-	MIMAT0004491	hsa-miR-19b-1-5p	AGUUUUGCAGGUUUGCAUCCAGC	new record
-	-	-	MIMAT0004492	hsa-miR-19b-2-5p	AGUUUUGCAGGUUUGCAUUUCA	new record
-	-	-	MIMAT0004493	hsa-miR-20a-3p	ACUGCAUUAUGAGCACUUAAAG	new record
-	-	-	MIMAT0004494	hsa-miR-21-3p	CAACACCAGUCGAUGGGCUGU	new record
-	-	-	MIMAT0004495	hsa-miR-22-5p	AGUUCUUCAGUGGCAAGCUUUA	new record
-	-	-	MIMAT0004496	hsa-miR-23a-5p	GGGGUUCCUGGGGAUGGGAUUU	new record
-	-	-	MIMAT0004497	hsa-miR-24-2-5p	UGCCUACUGAGCUGAAACACAG	new record
-	-	-	MIMAT0004498	hsa-miR-25-5p	AGGCGGAGACUUGGGCAAUUG	new record
-	-	-	MIMAT0004499	hsa-miR-26a-1-3p	CCUAUUCUUGGUUACUUGCACG	new record
-	-	-	MIMAT0004500	hsa-miR-26b-3p	CCUGUUCUCCAUUACUUGGCUC	new record
-	-	-	MIMAT0004501	hsa-miR-27a-5p	AGGGCUUAGCUGCUUGUGAGCA	new record
-	-	-	MIMAT0004502	hsa-miR-28-3p	CACUAGAUUGUGAGCUCCUGGA	new record
-	-	-	MIMAT0004503	hsa-miR-29a-5p	ACUGAUUUCUUUUGGUGUUCAG	new record
-	-	-	MIMAT0004504	hsa-miR-31-3p	UGCUAUGCCAACAUAUUGCCAU	new record
-	-	-	MIMAT0004505	hsa-miR-32-3p	CAAUUUAGUGUGUGUGAUAUUU	new record
-	-	-	MIMAT0004506	hsa-miR-33a-3p	CAAUGUUUCCACAGUGCAUCAC	new record
-	-	-	MIMAT0004507	hsa-miR-92a-1-5p	AGGUUGGGAUCGGUUGCAAUGCU	new record
-	-	-	MIMAT0004508	hsa-miR-92a-2-5p	GGGUGGGGAUUUGUUGCAUUAC	new record
-	-	-	MIMAT0004509	hsa-miR-93-3p	ACUGCUGAGCUAGCACUUCCCG	new record
-	-	-	MIMAT0004510	hsa-miR-96-3p	AAUCAUGUGCAGUGCCAAUAUG	new record
-	-	-	MIMAT0004511	hsa-miR-99a-3p	CAAGCUCGCUUCUAUGGGUCUG	new record
-	-	-	MIMAT0004512	hsa-miR-100-3p	CAAGCUUGUAUCUAUAGGUAUG	new record
-	-	-	MIMAT0004513	hsa-miR-101-5p	CAGUUAUCACAGUGCUGAUGCU	new record
-	-	-	MIMAT0004514	hsa-miR-29b-1-5p	GCUGGUUUCAUAUGGUGGUUUAGA	new record
-	-	-	MIMAT0004515	hsa-miR-29b-2-5p	CUGGUUUCACAUGGUGGCUUAG	new record
-	-	-	MIMAT0004516	hsa-miR-105-3p	ACGGAUGUUUGAGCAUGUGCUA	new record
-	-	-	MIMAT0004517	hsa-miR-106a-3p	CUGCAAUGUAAGCACUUCUUAC	new record
-	-	-	MIMAT0004518	hsa-miR-16-2-3p	CCAAUAUUACUGUGCUGCUUUA	new record
-	-	-	MIMAT0004543	hsa-miR-192-3p	CUGCCAAUUCCAUAGGUCACAG	new record
-	-	-	MIMAT0004548	hsa-miR-129-1-3p	AAGCCCUUACCCCAAAAAGUAU	new record
-	-	-	MIMAT0004549	hsa-miR-148a-5p	AAAGUUCUGAGACACUCCGACU	new record
-	-	-	MIMAT0004550	hsa-miR-30c-2-3p	CUGGGAGAAGGCUGUUUACUCU	new record
-	-	-	MIMAT0004551	hsa-miR-30d-3p	CUUUCAGUCAGAUGUUUGCUGC	new record
-	-	-	MIMAT0004552	hsa-miR-139-3p	UGGAGACGCGGCCCUGUUGGAGU	new record
-	-	-	MIMAT0004553	hsa-miR-7-1-3p	CAACAAAUCACAGUCUGCCAUA	new record
-	-	-	MIMAT0004554	hsa-miR-7-2-3p	CAACAAAUCCCAGUCUACCUAA	new record
-	-	-	MIMAT0004555	hsa-miR-10a-3p	CAAAUUCGUAUCUAGGGGAAUA	new record
-	-	-	MIMAT0004556	hsa-miR-10b-3p	ACAGAUUCGAUUCUAGGGGAAU	new record
-	-	-	MIMAT0004557	hsa-miR-34a-3p	CAAUCAGCAAGUAUACUGCCCU	new record
-	-	-	MIMAT0004558	hsa-miR-181a-2-3p	ACCACUGACCGUUGACUGUACC	new record
-	-	-	MIMAT0004559	hsa-miR-181c-3p	AACCAUCGACCGUUGAGUGGAC	new record
-	-	-	MIMAT0004560	hsa-miR-183-3p	GUGAAUUACCGAAGGGCCAUAA	new record
-	-	-	MIMAT0004561	hsa-miR-187-5p	GGCUACAACACAGGACCCGGGC	new record
-	-	-	MIMAT0004562	hsa-miR-196a-3p	CGGCAACAAGAAACUGCCUGAG	new record
-	-	-	MIMAT0004563	hsa-miR-199b-3p	ACAGUAGUCUGCACAUUGGUUA	new record
-	-	-	MIMAT0004564	hsa-miR-214-5p	UGCCUGUCUACACUUGCUGUGC	new record
-	-	-	MIMAT0004565	hsa-miR-218-1-3p	AUGGUUCCGUCAAGCACCAUGG	new record
-	-	-	MIMAT0004566	hsa-miR-218-2-3p	CAUGGUUCUGUCAAGCACCGCG	new record
-	-	-	MIMAT0004567	hsa-miR-219a-1-3p	AGAGUUGAGUCUGGACGUCCCG	new record
-	-	-	MIMAT0004568	hsa-miR-221-5p	ACCUGGCAUACAAUGUAGAUUU	new record
-	-	-	MIMAT0004569	hsa-miR-222-5p	CUCAGUAGCCAGUGUAGAUCCU	new record
-	-	-	MIMAT0004570	hsa-miR-223-5p	CGUGUAUUUGACAAGCUGAGUU	new record
-	-	-	MIMAT0004571	hsa-miR-200b-5p	CAUCUUACUGGGCAGCAUUGGA	new record
-	-	-	MIMAT0004584	hsa-let-7g-3p	CUGUACAGGCCACUGCCUUGC	new record
-	-	-	MIMAT0004585	hsa-let-7i-3p	CUGCGCAAGCUACUGCCUUGCU	new record
-	-	-	MIMAT0004586	hsa-miR-15b-3p	CGAAUCAUUAUUUGCUGCUCUA	new record
-	-	-	MIMAT0004587	hsa-miR-23b-5p	UGGGUUCCUGGCAUGCUGAUUU	new record
-	-	-	MIMAT0004588	hsa-miR-27b-5p	AGAGCUUAGCUGAUUGGUGAAC	new record
-	-	-	MIMAT0004589	hsa-miR-30b-3p	CUGGGAGGUGGAUGUUUACUUC	new record
-	-	-	MIMAT0004590	hsa-miR-122-3p	AACGCCAUUAUCACACUAAAUA	new record
-	-	-	MIMAT0004591	hsa-miR-124-5p	CGUGUUCACAGCGGACCUUGAU	new record
-	-	-	MIMAT0004592	hsa-miR-125b-1-3p	ACGGGUUAGGCUCUUGGGAGCU	new record
-	-	-	MIMAT0004593	hsa-miR-130a-5p	UUCACAUUGUGCUACUGUCUGC	new record
-	-	-	MIMAT0004594	hsa-miR-132-5p	ACCGUGGCUUUCGAUUGUUACU	new record
-	-	-	MIMAT0004595	hsa-miR-135a-3p	UAUAGGGAUUGGAGCCGUGGCG	new record
-	-	-	MIMAT0004596	hsa-miR-138-2-3p	GCUAUUUCACGACACCAGGGUU	new record
-	-	-	MIMAT0004597	hsa-miR-140-3p	UACCACAGGGUAGAACCACGG	new record
-	-	-	MIMAT0004598	hsa-miR-141-5p	CAUCUUCCAGUACAGUGUUGGA	new record
-	-	-	MIMAT0004599	hsa-miR-143-5p	GGUGCAGUGCUGCAUCUCUGGU	new record
-	-	-	MIMAT0004600	hsa-miR-144-5p	GGAUAUCAUCAUAUACUGUAAG	new record
-	-	-	MIMAT0004601	hsa-miR-145-3p	GGAUUCCUGGAAAUACUGUUCU	new record
-	-	-	MIMAT0004602	hsa-miR-125a-3p	ACAGGUGAGGUUCUUGGGAGCC	new record
-	-	-	MIMAT0004603	hsa-miR-125b-2-3p	UCACAAGUCAGGCUCUUGGGAC	new record
-	-	-	MIMAT0004604	hsa-miR-127-5p	CUGAAGCUCAGAGGGCUCUGAU	new record
-	-	-	MIMAT0004605	hsa-miR-129-2-3p	AAGCCCUUACCCCAAAAAGCAU	new record
-	-	-	MIMAT0004606	hsa-miR-136-3p	CAUCAUCGUCUCAAAUGAGUCU	new record
-	-	-	MIMAT0004607	hsa-miR-138-1-3p	GCUACUUCACAACACCAGGGCC	new record
-	-	-	MIMAT0004608	hsa-miR-146a-3p	CCUCUGAAAUUCAGUUCUUCAG	new record
-	-	-	MIMAT0004609	hsa-miR-149-3p	AGGGAGGGACGGGGGCUGUGC	new record
-	-	-	MIMAT0004610	hsa-miR-150-3p	CUGGUACAGGCCUGGGGGACAG	new record
-	-	-	MIMAT0004611	hsa-miR-185-3p	AGGGGCUGGCUUUCCUCUGGUC	new record
-	-	-	MIMAT0004612	hsa-miR-186-3p	GCCCAAAGGUGAAUUUUUUGGG	new record
-	-	-	MIMAT0004613	hsa-miR-188-3p	CUCCCACAUGCAGGGUUUGCA	new record
-	-	-	MIMAT0004614	hsa-miR-193a-5p	UGGGUCUUUGCGGGCGAGAUGA	new record
-	-	-	MIMAT0004615	hsa-miR-195-3p	CCAAUAUUGGCUGUGCUGCUCC	new record
-	-	-	MIMAT0004657	hsa-miR-200c-5p	CGUCUUACCCAGCAGUGUUUGG	new record
-	-	-	MIMAT0004658	hsa-miR-155-3p	CUCCUACAUAUUAGCAUUAACA	new record
-	-	-	MIMAT0004671	hsa-miR-194-3p	CCAGUGGGGCUGCUGUUAUCUG	new record
-	-	-	MIMAT0004672	hsa-miR-106b-3p	CCGCACUGUGGGUACUUGCUGC	new record
-	-	-	MIMAT0004673	hsa-miR-29c-5p	UGACCGAUUUCUCCUGGUGUUC	new record
-	-	-	MIMAT0004674	hsa-miR-30c-1-3p	CUGGGAGAGGGUUGUUUACUCC	new record
-	-	-	MIMAT0004675	hsa-miR-219a-2-3p	AGAAUUGUGGCUGGACAUCUGU	new record
-	-	-	MIMAT0004676	hsa-miR-34b-3p	CAAUCACUAACUCCACUGCCAU	new record
-	-	-	MIMAT0004677	hsa-miR-34c-3p	AAUCACUAACCACACGGCCAGG	new record
-	-	-	MIMAT0004678	hsa-miR-99b-3p	CAAGCUCGUGUCUGUGGGUCCG	new record
-	-	-	MIMAT0004679	hsa-miR-296-3p	GAGGGUUGGGUGGAGGCUCUCC	new record
-	-	-	MIMAT0004680	hsa-miR-130b-5p	ACUCUUUCCCUGUUGCACUAC	new record
-	-	-	MIMAT0004681	hsa-miR-26a-2-3p	CCUAUUCUUGAUUACUUGUUUC	new record
-	-	-	MIMAT0004682	hsa-miR-361-3p	UCCCCCAGGUGUGAUUCUGAUUU	new record
-	-	-	MIMAT0004683	hsa-miR-362-3p	AACACACCUAUUCAAGGAUUCA	new record
-	-	-	MIMAT0004685	hsa-miR-302d-5p	ACUUUAACAUGGAGGCACUUGC	new record
-	-	-	MIMAT0004686	hsa-miR-367-5p	ACUGUUGCUAAUAUGCAACUCU	new record
-	-	-	MIMAT0004687	hsa-miR-371a-5p	ACUCAAACUGUGGGGGCACU	new record
-	-	-	MIMAT0004688	hsa-miR-374a-3p	CUUAUCAGAUUGUAUUGUAAUU	new record
-	-	-	MIMAT0004689	hsa-miR-377-5p	AGAGGUUGCCCUUGGUGAAUUC	new record
-	-	-	MIMAT0004690	hsa-miR-379-3p	UAUGUAACAUGGUCCACUAACU	new record
-	-	-	MIMAT0004692	hsa-miR-340-5p	UUAUAAAGCAAUGAGACUGAUU	new record
-	-	-	MIMAT0004693	hsa-miR-330-5p	UCUCUGGGCCUGUGUCUUAGGC	new record
-	-	-	MIMAT0004694	hsa-miR-342-5p	AGGGGUGCUAUCUGUGAUUGA	new record
-	-	-	MIMAT0004695	hsa-miR-337-5p	GAACGGCUUCAUACAGGAGUU	new record
-	-	-	MIMAT0004696	hsa-miR-323a-5p	AGGUGGUCCGUGGCGCGUUCGC	new record
-	-	-	MIMAT0004697	hsa-miR-151a-5p	UCGAGGAGCUCACAGUCUAGU	new record
-	-	-	MIMAT0004698	hsa-miR-135b-3p	AUGUAGGGCUAAAAGCCAUGGG	new record
-	-	-	MIMAT0004699	hsa-miR-148b-5p	AAGUUCUGUUAUACACUCAGGC	new record
-	-	-	MIMAT0004700	hsa-miR-331-5p	CUAGGUAUGGUCCCAGGGAUCC	new record
-	-	-	MIMAT0004701	hsa-miR-338-5p	AACAAUAUCCUGGUGCUGAGUG	new record
-	-	-	MIMAT0004702	hsa-miR-339-3p	UGAGCGCCUCGACGACAGAGCCG	new record
-	-	-	MIMAT0004703	hsa-miR-335-3p	UUUUUCAUUAUUGCUCCUGACC	new record
-	-	-	MIMAT0004748	hsa-miR-423-5p	UGAGGGGCAGAGAGCGAGACUUU	new record
-	-	-	MIMAT0004749	hsa-miR-424-3p	CAAAACGUGAGGCGCUGCUAU	new record
-	-	-	MIMAT0004751	hsa-miR-18b-3p	UGCCCUAAAUGCCCCUUCUGGC	new record
-	-	-	MIMAT0004752	hsa-miR-20b-3p	ACUGUAGUAUGGGCACUUCCAG	new record
-	-	-	MIMAT0004757	hsa-miR-431-3p	CAGGUCGUCUUGCAGGGCUUCU	new record
-	-	-	MIMAT0004761	hsa-miR-483-5p	AAGACGGGAGGAAAGAAGGGAG	new record
-	-	-	MIMAT0004762	hsa-miR-486-3p	CGGGGCAGCUCAGUACAGGAU	new record
-	-	-	MIMAT0004763	hsa-miR-488-3p	UUGAAAGGCUAUUUCUUGGUC	new record
-	-	-	MIMAT0004764	hsa-miR-490-5p	CCAUGGAUCUCCAGGUGGGU	new record
-	-	-	MIMAT0004765	hsa-miR-491-3p	CUUAUGCAAGAUUCCCUUCUAC	new record
-	-	-	MIMAT0004766	hsa-miR-146b-3p	UGCCCUGUGGACUCAGUUCUGG	new record
-	-	-	MIMAT0004767	hsa-miR-193b-5p	CGGGGUUUUGAGGGCGAGAUGA	new record
-	-	-	MIMAT0004768	hsa-miR-497-3p	CAAACCACACUGUGGUGUUAGA	new record
-	-	-	MIMAT0004770	hsa-miR-516a-5p	UUCUCGAGGAAAGAAGCACUUUC	new record
-	-	-	MIMAT0004772	hsa-miR-499a-3p	AACAUCACAGCAAGUCUGUGCU	new record
-	-	-	MIMAT0004773	hsa-miR-500a-5p	UAAUCCUUGCUACCUGGGUGAGA	new record
-	-	-	MIMAT0004774	hsa-miR-501-3p	AAUGCACCCGGGCAAGGAUUCU	new record
-	-	-	MIMAT0004775	hsa-miR-502-3p	AAUGCACCUGGGCAAGGAUUCA	new record
-	-	-	MIMAT0004776	hsa-miR-505-5p	GGGAGCCAGGAAGUAUUGAUGU	new record
-	-	-	MIMAT0004777	hsa-miR-513a-3p	UAAAUUUCACCUUUCUGAGAAGG	new record
-	-	-	MIMAT0004778	hsa-miR-508-5p	UACUCCAGAGGGCGUCACUCAUG	new record
-	-	-	MIMAT0004779	hsa-miR-509-5p	UACUGCAGACAGUGGCAAUCA	new record
-	-	-	MIMAT0004780	hsa-miR-532-3p	CCUCCCACACCCAAGGCUUGCA	new record
-	-	-	MIMAT0004784	hsa-miR-455-3p	GCAGUCCAUGGGCAUAUACAC	new record
-	-	-	MIMAT0004785	hsa-miR-545-5p	UCAGUAAAUGUUUAUUAGAUGA	new record
-	-	-	MIMAT0004792	hsa-miR-92b-5p	AGGGACGGGACGCGGUGCAGUG	new record
-	-	-	MIMAT0004793	hsa-miR-556-3p	AUAUUACCAUUAGCUCAUCUUU	new record
-	-	-	MIMAT0004794	hsa-miR-551b-5p	GAAAUCAAGCGUGGGUGAGACC	new record
-	-	-	MIMAT0004795	hsa-miR-574-5p	UGAGUGUGUGUGUGUGAGUGUGU	new record
-	-	-	MIMAT0004796	hsa-miR-576-3p	AAGAUGUGGAAAAAUUGGAAUC	new record
-	-	-	MIMAT0004797	hsa-miR-582-3p	UAACUGGUUGAACAACUGAACC	new record
-	-	-	MIMAT0004798	hsa-miR-548b-5p	AAAAGUAAUUGUGGUUUUGGCC	new record
-	-	-	MIMAT0004799	hsa-miR-589-5p	UGAGAACCACGUCUGCUCUGAG	new record
-	-	-	MIMAT0004800	hsa-miR-550a-5p	AGUGCCUGAGGGAGUAAGAGCCC	new record
-	-	-	MIMAT0004801	hsa-miR-590-3p	UAAUUUUAUGUAUAAGCUAGU	new record
-	-	-	MIMAT0004802	hsa-miR-593-3p	UGUCUCUGCUGGGGUUUCU	new record
-	-	-	MIMAT0004803	hsa-miR-548a-5p	AAAAGUAAUUGCGAGUUUUACC	new record
-	-	-	MIMAT0004804	hsa-miR-615-5p	GGGGGUCCCCGGUGCUCGGAUC	new record
-	-	-	MIMAT0004805	hsa-miR-616-3p	AGUCAUUGGAGGGUUUGAGCAG	new record
-	-	-	MIMAT0004806	hsa-miR-548c-5p	AAAAGUAAUUGCGGUUUUUGCC	new record
-	-	-	MIMAT0004807	hsa-miR-624-3p	CACAAGGUAUUGGUAUUACCU	new record
-	-	-	MIMAT0004808	hsa-miR-625-3p	GACUAUAGAACUUUCCCCCUCA	new record
-	-	-	MIMAT0004809	hsa-miR-628-5p	AUGCUGACAUAUUUACUAGAGG	new record
-	-	-	MIMAT0004810	hsa-miR-629-5p	UGGGUUUACGUUGGGAGAACU	new record
-	-	-	MIMAT0004811	hsa-miR-33b-3p	CAGUGCCUCGGCAGUGCAGCCC	new record
-	-	-	MIMAT0004812	hsa-miR-548d-5p	AAAAGUAAUUGUGGUUUUUGCC	new record
-	-	-	MIMAT0004813	hsa-miR-411-3p	UAUGUAACACGGUCCACUAACC	new record
-	-	-	MIMAT0004814	hsa-miR-654-3p	UAUGUCUGCUGACCAUCACCUU	new record
-	-	-	MIMAT0004819	hsa-miR-671-3p	UCCGGUUCUCAGGGCUCCACC	new record
-	-	-	MIMAT0004901	hsa-miR-298	AGCAGAAGCAGGGAGGUUCUCCCA	new record
-	-	-	MIMAT0004902	hsa-miR-891a-5p	UGCAACGAACCUGAGCCACUGA	new record
-	-	-	MIMAT0004903	hsa-miR-300	UAUACAAGGGCAGACUCUCUCU	new record
-	-	-	MIMAT0004907	hsa-miR-892a	CACUGUGUCCUUUCUGCGUAG	new record
-	-	-	MIMAT0004909	hsa-miR-450b-5p	UUUUGCAAUAUGUUCCUGAAUA	new record
-	-	-	MIMAT0004910	hsa-miR-450b-3p	UUGGGAUCAUUUUGCAUCCAUA	new record
-	-	-	MIMAT0004911	hsa-miR-874-3p	CUGCCCUGGCCCGAGGGACCGA	new record
-	-	-	MIMAT0004912	hsa-miR-890	UACUUGGAAAGGCAUCAGUUG	new record
-	-	-	MIMAT0004913	hsa-miR-891b	UGCAACUUACCUGAGUCAUUGA	new record
-	-	-	MIMAT0004916	hsa-miR-888-5p	UACUCAAAAAGCUGUCAGUCA	new record
-	-	-	MIMAT0004917	hsa-miR-888-3p	GACUGACACCUCUUUGGGUGAA	new record
-	-	-	MIMAT0004918	hsa-miR-892b	CACUGGCUCCUUUCUGGGUAGA	new record
-	-	-	MIMAT0004919	hsa-miR-541-5p	AAAGGAUUCUGCUGUCGGUCCCACU	new record
-	-	-	MIMAT0004920	hsa-miR-541-3p	UGGUGGGCACAGAAUCUGGACU	new record
-	-	-	MIMAT0004921	hsa-miR-889-3p	UUAAUAUCGGACAACCAUUGU	new record
-	-	-	MIMAT0004922	hsa-miR-875-5p	UAUACCUCAGUUUUAUCAGGUG	new record
-	-	-	MIMAT0004923	hsa-miR-875-3p	CCUGGAAACACUGAGGUUGUG	new record
-	-	-	MIMAT0004924	hsa-miR-876-5p	UGGAUUUCUUUGUGAAUCACCA	new record
-	-	-	MIMAT0004925	hsa-miR-876-3p	UGGUGGUUUACAAAGUAAUUCA	new record
-	-	-	MIMAT0004926	hsa-miR-708-5p	AAGGAGCUUACAAUCUAGCUGGG	new record
-	-	-	MIMAT0004927	hsa-miR-708-3p	CAACUAGACUGUGAGCUUCUAG	new record
-	-	-	MIMAT0004928	hsa-miR-147b	GUGUGCGGAAAUGCUUCUGCUA	new record
-	-	-	MIMAT0004929	hsa-miR-190b	UGAUAUGUUUGAUAUUGGGUU	new record
-	-	-	MIMAT0004945	hsa-miR-744-5p	UGCGGGGCUAGGGCUAACAGCA	new record
-	-	-	MIMAT0004946	hsa-miR-744-3p	CUGUUGCCACUAACCUCAACCU	new record
-	-	-	MIMAT0004947	hsa-miR-885-5p	UCCAUUACACUACCCUGCCUCU	new record
-	-	-	MIMAT0004948	hsa-miR-885-3p	AGGCAGCGGGGUGUAGUGGAUA	new record
-	-	-	MIMAT0004949	hsa-miR-877-5p	GUAGAGGAGAUGGCGCAGGG	new record
-	-	-	MIMAT0004950	hsa-miR-877-3p	UCCUCUUCUCCCUCCUCCCAG	new record
-	-	-	MIMAT0004951	hsa-miR-887-3p	GUGAACGGGCGCCAUCCCGAGG	new record
-	-	-	MIMAT0004952	hsa-miR-665	ACCAGGAGGCUGAGGCCCCU	new record
-	-	-	MIMAT0004953	hsa-miR-873-5p	GCAGGAACUUGUGAGUCUCCU	new record
-	-	-	MIMAT0004954	hsa-miR-543	AAACAUUCGCGGUGCACUUCUU	new record
-	-	-	MIMAT0004955	hsa-miR-374b-5p	AUAUAAUACAACCUGCUAAGUG	new record
-	-	-	MIMAT0004956	hsa-miR-374b-3p	CUUAGCAGGUUGUAUUAUCAUU	new record
-	-	-	MIMAT0004957	hsa-miR-760	CGGCUCUGGGUCUGUGGGGA	new record
-	-	-	MIMAT0004958	hsa-miR-301b-3p	CAGUGCAAUGAUAUUGUCAAAGC	new record
-	-	-	MIMAT0004959	hsa-miR-216b-5p	AAAUCUCUGCAGGCAAAUGUGA	new record
-	-	-	MIMAT0004960	hsa-miR-208b-3p	AUAAGACGAACAAAAGGUUUGU	new record
-	-	-	MIMAT0004970	hsa-miR-920	GGGGAGCUGUGGAAGCAGUA	new record
-	-	-	MIMAT0004971	hsa-miR-921	CUAGUGAGGGACAGAACCAGGAUUC	new record
-	-	-	MIMAT0004972	hsa-miR-922	GCAGCAGAGAAUAGGACUACGUC	new record
-	-	-	MIMAT0004974	hsa-miR-924	AGAGUCUUGUGAUGUCUUGC	new record
-	-	-	MIMAT0004975	hsa-miR-509-3-5p	UACUGCAGACGUGGCAAUCAUG	new record
-	-	-	MIMAT0004976	hsa-miR-933	UGUGCGCAGGGAGACCUCUCCC	new record
-	-	-	MIMAT0004977	hsa-miR-934	UGUCUACUACUGGAGACACUGG	new record
-	-	-	MIMAT0004978	hsa-miR-935	CCAGUUACCGCUUCCGCUACCGC	new record
-	-	-	MIMAT0004979	hsa-miR-936	ACAGUAGAGGGAGGAAUCGCAG	new record
-	-	-	MIMAT0004980	hsa-miR-937-3p	AUCCGCGCUCUGACUCUCUGCC	new record
-	-	-	MIMAT0004981	hsa-miR-938	UGCCCUUAAAGGUGAACCCAGU	new record
-	-	-	MIMAT0004982	hsa-miR-939-5p	UGGGGAGCUGAGGCUCUGGGGGUG	new record
-	-	-	MIMAT0004983	hsa-miR-940	AAGGCAGGGCCCCCGCUCCCC	new record
-	-	-	MIMAT0004984	hsa-miR-941	CACCCGGCUGUGUGCACAUGUGC	new record
-	-	-	MIMAT0004985	hsa-miR-942-5p	UCUUCUCUGUUUUGGCCAUGUG	new record
-	-	-	MIMAT0004986	hsa-miR-943	CUGACUGUUGCCGUCCUCCAG	new record
-	-	-	MIMAT0004987	hsa-miR-944	AAAUUAUUGUACAUCGGAUGAG	new record
-	-	-	MIMAT0005449	hsa-miR-523-5p	CUCUAGAGGGAAGCGCUUUCUG	new record
-	-	-	MIMAT0005450	hsa-miR-518e-5p	CUCUAGAGGGAAGCGCUUUCUG	new record
-	-	-	MIMAT0005451	hsa-miR-522-5p	CUCUAGAGGGAAGCGCUUUCUG	new record
-	-	-	MIMAT0005452	hsa-miR-519a-5p	CUCUAGAGGGAAGCGCUUUCUG	new record
-	-	-	MIMAT0005454	hsa-miR-519b-5p	CUCUAGAGGGAAGCGCUUUCUG	new record
-	-	-	MIMAT0005455	hsa-miR-520c-5p	CUCUAGAGGGAAGCACUUUCUG	new record
-	-	-	MIMAT0005456	hsa-miR-518d-5p	CUCUAGAGGGAAGCACUUUCUG	new record
-	-	-	MIMAT0005457	hsa-miR-518a-5p	CUGCAAAGGGAAGCCCUUUC	new record
-	-	-	MIMAT0005458	hsa-miR-1224-5p	GUGAGGACUCGGGAGGUGG	new record
-	-	-	MIMAT0005459	hsa-miR-1224-3p	CCCCACCUCCUCUCUCCUCAG	new record
-	-	-	MIMAT0005572	hsa-miR-1225-5p	GUGGGUACGGCCCAGUGGGGGG	new record
-	-	-	MIMAT0005573	hsa-miR-1225-3p	UGAGCCCCUGUGCCGCCCCCAG	new record
-	-	-	MIMAT0005576	hsa-miR-1226-5p	GUGAGGGCAUGCAGGCCUGGAUGGGG	new record
-	-	-	MIMAT0005577	hsa-miR-1226-3p	UCACCAGCCCUGUGUUCCCUAG	new record
-	-	-	MIMAT0005580	hsa-miR-1227-3p	CGUGCCACCCUUUUCCCCAG	new record
-	-	-	MIMAT0005582	hsa-miR-1228-5p	GUGGGCGGGGGCAGGUGUGUG	new record
-	-	-	MIMAT0005583	hsa-miR-1228-3p	UCACACCUGCCUCGCCCCCC	new record
-	-	-	MIMAT0005584	hsa-miR-1229-3p	CUCUCACCACUGCCCUCCCACAG	new record
-	-	-	MIMAT0005586	hsa-miR-1231	GUGUCUGGGCGGACAGCUGC	new record
-	-	-	MIMAT0005588	hsa-miR-1233-3p	UGAGCCCUGUCCUCCCGCAG	new record
-	-	-	MIMAT0005589	hsa-miR-1234-3p	UCGGCCUGACCACCCACCCCAC	new record
-	-	-	MIMAT0005591	hsa-miR-1236-3p	CCUCUUCCCCUUGUCUCUCCAG	new record
-	-	-	MIMAT0005592	hsa-miR-1237-3p	UCCUUCUGCUCCGUCCCCCAG	new record
-	-	-	MIMAT0005593	hsa-miR-1238-3p	CUUCCUCGUCUGUCUGCCCC	new record
-	-	-	MIMAT0005788	hsa-miR-513b-5p	UUCACAAGGAGGUGUCAUUUAU	new record
-	-	-	MIMAT0005789	hsa-miR-513c-5p	UUCUCAAGGAGGUGUCGUUUAU	new record
-	-	-	MIMAT0005791	hsa-miR-1264	CAAGUCUUAUUUGAGCACCUGUU	new record
-	-	-	MIMAT0005792	hsa-miR-320b	AAAAGCUGGGUUGAGAGGGCAA	new record
-	-	-	MIMAT0005793	hsa-miR-320c	AAAAGCUGGGUUGAGAGGGU	new record
-	-	-	MIMAT0005794	hsa-miR-1296-5p	UUAGGGCCCUGGCUCCAUCUCC	new record
-	-	-	MIMAT0005795	hsa-miR-1323	UCAAAACUGAGGGGCAUUUUCU	new record
-	-	-	MIMAT0005796	hsa-miR-1271-5p	CUUGGCACCUAGCAAGCACUCA	new record
-	-	-	MIMAT0005797	hsa-miR-1301-3p	UUGCAGCUGCCUGGGAGUGACUUC	new record
-	-	-	MIMAT0005798	hsa-miR-1185-5p	AGAGGAUACCCUUUGUAUGUU	new record
-	-	-	MIMAT0005799	hsa-miR-1283	UCUACAAAGGAAAGCGCUUUCU	new record
-	-	-	MIMAT0005800	hsa-miR-1298-5p	UUCAUUCGGCUGUCCAGAUGUA	new record
-	-	-	MIMAT0005823	hsa-miR-1178-3p	UUGCUCACUGUUCUUCCCUAG	new record
-	-	-	MIMAT0005824	hsa-miR-1179	AAGCAUUCUUUCAUUGGUUGG	new record
-	-	-	MIMAT0005825	hsa-miR-1180-3p	UUUCCGGCUCGCGUGGGUGUGU	new record
-	-	-	MIMAT0005826	hsa-miR-1181	CCGUCGCCGCCACCCGAGCCG	new record
-	-	-	MIMAT0005827	hsa-miR-1182	GAGGGUCUUGGGAGGGAUGUGAC	new record
-	-	-	MIMAT0005828	hsa-miR-1183	CACUGUAGGUGAUGGUGAGAGUGGGCA	new record
-	-	-	MIMAT0005829	hsa-miR-1184	CCUGCAGCGACUUGAUGGCUUCC	new record
-	-	-	MIMAT0005863	hsa-miR-1200	CUCCUGAGCCAUUCUGAGCCUC	new record
-	-	-	MIMAT0005865	hsa-miR-1202	GUGCCAGCUGCAGUGGGGGAG	new record
-	-	-	MIMAT0005866	hsa-miR-1203	CCCGGAGCCAGGAUGCAGCUC	new record
-	-	-	MIMAT0005867	hsa-miR-663b	GGUGGCCCGGCCGUGCCUGAGG	new record
-	-	-	MIMAT0005868	hsa-miR-1204	UCGUGGCCUGGUCUCCAUUAU	new record
-	-	-	MIMAT0005869	hsa-miR-1205	UCUGCAGGGUUUGCUUUGAG	new record
-	-	-	MIMAT0005870	hsa-miR-1206	UGUUCAUGUAGAUGUUUAAGC	new record
-	-	-	MIMAT0005871	hsa-miR-1207-5p	UGGCAGGGAGGCUGGGAGGGG	new record
-	-	-	MIMAT0005872	hsa-miR-1207-3p	UCAGCUGGCCCUCAUUUC	new record
-	-	-	MIMAT0005873	hsa-miR-1208	UCACUGUUCAGACAGGCGGA	new record
-	-	-	MIMAT0005874	hsa-miR-548e-3p	AAAAACUGAGACUACUUUUGCA	new record
-	-	-	MIMAT0005875	hsa-miR-548j-5p	AAAAGUAAUUGCGGUCUUUGGU	new record
-	-	-	MIMAT0005876	hsa-miR-1285-3p	UCUGGGCAACAAAGUGAGACCU	new record
-	-	-	MIMAT0005877	hsa-miR-1286	UGCAGGACCAAGAUGAGCCCU	new record
-	-	-	MIMAT0005878	hsa-miR-1287-5p	UGCUGGAUCAGUGGUUCGAGUC	new record
-	-	-	MIMAT0005879	hsa-miR-1289	UGGAGUCCAGGAAUCUGCAUUUU	new record
-	-	-	MIMAT0005880	hsa-miR-1290	UGGAUUUUUGGAUCAGGGA	new record
-	-	-	MIMAT0005881	hsa-miR-1291	UGGCCCUGACUGAAGACCAGCAGU	new record
-	-	-	MIMAT0005882	hsa-miR-548k	AAAAGUACUUGCGGAUUUUGCU	new record
-	-	-	MIMAT0005883	hsa-miR-1293	UGGGUGGUCUGGAGAUUUGUGC	new record
-	-	-	MIMAT0005884	hsa-miR-1294	UGUGAGGUUGGCAUUGUUGUCU	new record
-	-	-	MIMAT0005885	hsa-miR-1295a	UUAGGCCGCAGAUCUGGGUGA	new record
-	-	-	MIMAT0005886	hsa-miR-1297	UUCAAGUAAUUCAGGUG	new record
-	-	-	MIMAT0005887	hsa-miR-1299	UUCUGGAAUUCUGUGUGAGGGA	new record
-	-	-	MIMAT0005889	hsa-miR-548l	AAAAGUAUUUGCGGGUUUUGUC	new record
-	-	-	MIMAT0005890	hsa-miR-1302	UUGGGACAUACUUAUGCUAAA	new record
-	-	-	MIMAT0005891	hsa-miR-1303	UUUAGAGACGGGGUCUUGCUCU	new record
-	-	-	MIMAT0005892	hsa-miR-1304-5p	UUUGAGGCUACAGUGAGAUGUG	new record
-	-	-	MIMAT0005893	hsa-miR-1305	UUUUCAACUCUAAUGGGAGAGA	new record
-	-	-	MIMAT0005894	hsa-miR-1243	AACUGGAUCAAUUAUAGGAGUG	new record
-	-	-	MIMAT0005895	hsa-miR-548f-3p	AAAAACUGUAAUUACUUUU	new record
-	-	-	MIMAT0005896	hsa-miR-1244	AAGUAGUUGGUUUGUAUGAGAUGGUU	new record
-	-	-	MIMAT0005897	hsa-miR-1245a	AAGUGAUCUAAAGGCCUACAU	new record
-	-	-	MIMAT0005898	hsa-miR-1246	AAUGGAUUUUUGGAGCAGG	new record
-	-	-	MIMAT0005899	hsa-miR-1247-5p	ACCCGUCCCGUUCGUCCCCGGA	new record
-	-	-	MIMAT0005900	hsa-miR-1248	ACCUUCUUGUAUAAGCACUGUGCUAAA	new record
-	-	-	MIMAT0005901	hsa-miR-1249-3p	ACGCCCUUCCCCCCCUUCUUCA	new record
-	-	-	MIMAT0005902	hsa-miR-1250-5p	ACGGUGCUGGAUGUGGCCUUU	new record
-	-	-	MIMAT0005903	hsa-miR-1251-5p	ACUCUAGCUGCCAAAGGCGCU	new record
-	-	-	MIMAT0005904	hsa-miR-1253	AGAGAAGAAGAUCAGCCUGCA	new record
-	-	-	MIMAT0005905	hsa-miR-1254	AGCCUGGAAGCUGGAGCCUGCAGU	new record
-	-	-	MIMAT0005906	hsa-miR-1255a	AGGAUGAGCAAAGAAAGUAGAUU	new record
-	-	-	MIMAT0005907	hsa-miR-1256	AGGCAUUGACUUCUCACUAGCU	new record
-	-	-	MIMAT0005908	hsa-miR-1257	AGUGAAUGAUGGGUUCUGACC	new record
-	-	-	MIMAT0005909	hsa-miR-1258	AGUUAGGAUUAGGUCGUGGAA	new record
-	-	-	MIMAT0005911	hsa-miR-1260a	AUCCCACCUCUGCCACCA	new record
-	-	-	MIMAT0005912	hsa-miR-548g-3p	AAAACUGUAAUUACUUUUGUAC	new record
-	-	-	MIMAT0005913	hsa-miR-1261	AUGGAUAAGGCUUUGGCUU	new record
-	-	-	MIMAT0005914	hsa-miR-1262	AUGGGUGAAUUUGUAGAAGGAU	new record
-	-	-	MIMAT0005915	hsa-miR-1263	AUGGUACCCUGGCAUACUGAGU	new record
-	-	-	MIMAT0005916	hsa-miR-548n	CAAAAGUAAUUGUGGAUUUUGU	new record
-	-	-	MIMAT0005917	hsa-miR-548m	CAAAGGUAUUUGUGGUUUUUG	new record
-	-	-	MIMAT0005918	hsa-miR-1265	CAGGAUGUGGUCAAGUGUUGUU	new record
-	-	-	MIMAT0005919	hsa-miR-548o-3p	CCAAAACUGCAGUUACUUUUGC	new record
-	-	-	MIMAT0005920	hsa-miR-1266-5p	CCUCAGGGCUGUAGAACAGGGCU	new record
-	-	-	MIMAT0005921	hsa-miR-1267	CCUGUUGAAGUGUAAUCCCCA	new record
-	-	-	MIMAT0005922	hsa-miR-1268a	CGGGCGUGGUGGUGGGGG	new record
-	-	-	MIMAT0005923	hsa-miR-1269a	CUGGACUGAGCCGUGCUACUGG	new record
-	-	-	MIMAT0005924	hsa-miR-1270	CUGGAGAUAUGGAAGAGCUGUGU	new record
-	-	-	MIMAT0005925	hsa-miR-1272	GAUGAUGAUGGCAGCAAAUUCUGAAA	new record
-	-	-	MIMAT0005926	hsa-miR-1273a	GGGCGACAAAGCAAGACUCUUUCUU	new record
-	-	-	MIMAT0005928	hsa-miR-548h-5p	AAAAGUAAUCGCGGUUUUUGUC	new record
-	-	-	MIMAT0005929	hsa-miR-1275	GUGGGGGAGAGGCUGUC	new record
-	-	-	MIMAT0005930	hsa-miR-1276	UAAAGAGCCCUGUGGAGACA	new record
-	-	-	MIMAT0005931	hsa-miR-302e	UAAGUGCUUCCAUGCUU	new record
-	-	-	MIMAT0005932	hsa-miR-302f	UAAUUGCUUCCAUGUUU	new record
-	-	-	MIMAT0005933	hsa-miR-1277-3p	UACGUAGAUAUAUAUGUAUUUU	new record
-	-	-	MIMAT0005934	hsa-miR-548p	UAGCAAAAACUGCAGUUACUUU	new record
-	-	-	MIMAT0005935	hsa-miR-548i	AAAAGUAAUUGCGGAUUUUGCC	new record
-	-	-	MIMAT0005936	hsa-miR-1278	UAGUACUGUGCAUAUCAUCUAU	new record
-	-	-	MIMAT0005937	hsa-miR-1279	UCAUAUUGCUUCUUUCU	new record
-	-	-	MIMAT0005939	hsa-miR-1281	UCGCCUCCUCCUCUCCC	new record
-	-	-	MIMAT0005940	hsa-miR-1282	UCGUUUGCCUUUUUCUGCUU	new record
-	-	-	MIMAT0005941	hsa-miR-1284	UCUAUACAGACCCUGGCUUUUC	new record
-	-	-	MIMAT0005942	hsa-miR-1288-3p	UGGACUGCCCUGAUCUGGAGA	new record
-	-	-	MIMAT0005943	hsa-miR-1292-5p	UGGGAACGGGUUCCGGCAGACGCUG	new record
-	-	-	MIMAT0005944	hsa-miR-1252-5p	AGAAGGAAAUUGAAUUCAUUUA	new record
-	-	-	MIMAT0005945	hsa-miR-1255b-5p	CGGAUGAGCAAAGAAAGUGGUU	new record
-	-	-	MIMAT0005948	hsa-miR-664a-5p	ACUGGCUAGGGAAAAUGAUUGGAU	new record
-	-	-	MIMAT0005949	hsa-miR-664a-3p	UAUUCAUUUAUCCCCAGCCUACA	new record
-	-	-	MIMAT0005950	hsa-miR-1306-3p	ACGUUGGCUCUGGUGGUG	new record
-	-	-	MIMAT0005951	hsa-miR-1307-3p	ACUCGGCGUGGCGUCGGUCGUG	new record
-	-	-	MIMAT0005952	hsa-miR-1321	CAGGGAGGUGAAUGUGAU	new record
-	-	-	MIMAT0005953	hsa-miR-1322	GAUGAUGCUGCUGAUGCUG	new record
-	-	-	MIMAT0005955	hsa-miR-1197	UAGGACACAUGGUCUACUUCU	new record
-	-	-	MIMAT0005956	hsa-miR-1324	CCAGACAGAAUUCUAUGCACUUUC	new record
-	-	-	MIMAT0006764	hsa-miR-320d	AAAAGCUGGGUUGAGAGGA	new record
-	-	-	MIMAT0006765	hsa-miR-1825	UCCAGUGCCCUCCUCUCC	new record
-	-	-	MIMAT0006767	hsa-miR-1827	UGAGGCAGUAGAUUGAAU	new record
-	-	-	MIMAT0006778	hsa-miR-516a-3p	UGCUUCCUUUCAGAGGGU	new record
-	-	-	MIMAT0006789	hsa-miR-1468-5p	CUCCGUUUGCCUGUUUCGCUG	new record
-	-	-	MIMAT0006790	hsa-miR-675-3p	CUGUAUGCCCUCACCGCUCA	new record
-	-	-	MIMAT0007347	hsa-miR-1469	CUCGGCGCGGGGCGCGGGCUCC	new record
-	-	-	MIMAT0007348	hsa-miR-1470	GCCCUCCGCCCGUGCACCCCG	new record
-	-	-	MIMAT0007349	hsa-miR-1471	GCCCGCGUGUGGAGCCAGGUGU	new record
-	-	-	MIMAT0007399	hsa-miR-1537-3p	AAAACCGUCUAGUUACAGUUGU	new record
-	-	-	MIMAT0007400	hsa-miR-1538	CGGCCCGGGCUGCUGCUGUUCCU	new record
-	-	-	MIMAT0007401	hsa-miR-1539	UCCUGCGCGUCCCAGAUGCCC	new record
-	-	-	MIMAT0007402	hsa-miR-103b	UCAUAGCCCUGUACAAUGCUGCU	new record
-	-	-	MIMAT0007881	hsa-miR-1908-5p	CGGCGGGGACGGCGAUUGGUC	new record
-	-	-	MIMAT0007882	hsa-miR-1909-5p	UGAGUGCCGGUGCCUGCCCUG	new record
-	-	-	MIMAT0007883	hsa-miR-1909-3p	CGCAGGGGCCGGGUGCUCACCG	new record
-	-	-	MIMAT0007884	hsa-miR-1910-5p	CCAGUCCUGUGCCUGCCGCCU	new record
-	-	-	MIMAT0007885	hsa-miR-1911-5p	UGAGUACCGCCAUGUCUGUUGGG	new record
-	-	-	MIMAT0007886	hsa-miR-1911-3p	CACCAGGCAUUGUGGUCUCC	new record
-	-	-	MIMAT0007887	hsa-miR-1912	UACCCAGAGCAUGCAGUGUGAA	new record
-	-	-	MIMAT0007888	hsa-miR-1913	UCUGCCCCCUCCGCUGCUGCCA	new record
-	-	-	MIMAT0007889	hsa-miR-1914-5p	CCCUGUGCCCGGCCCACUUCUG	new record
-	-	-	MIMAT0007890	hsa-miR-1914-3p	GGAGGGGUCCCGCACUGGGAGG	new record
-	-	-	MIMAT0007891	hsa-miR-1915-5p	ACCUUGCCUUGCUGCCCGGGCC	new record
-	-	-	MIMAT0007892	hsa-miR-1915-3p	CCCCAGGGCGACGCGGCGGG	new record
-	-	-	MIMAT0009196	hsa-miR-103a-2-5p	AGCUUCUUUACAGUGCUGCCUUG	new record
-	-	-	MIMAT0009197	hsa-miR-205-3p	GAUUUCAGUGGAGUGAAGUUC	new record
-	-	-	MIMAT0009198	hsa-miR-224-3p	AAAAUGGUGCCCUAGUGACUACA	new record
-	-	-	MIMAT0009199	hsa-miR-365a-5p	AGGGACUUUUGGGGGCAGAUGUG	new record
-	-	-	MIMAT0009201	hsa-miR-196b-3p	UCGACAGCACGACACUGCCUUC	new record
-	-	-	MIMAT0009203	hsa-miR-449b-3p	CAGCCACAACUACCCUGCCACU	new record
-	-	-	MIMAT0009206	hsa-miR-2113	AUUUGUGCUUGGCUCUGUCAC	new record
-	-	-	MIMAT0009447	hsa-miR-1972	UCAGGCCAGGCACAGUGGCUCA	new record
-	-	-	MIMAT0009448	hsa-miR-1973	ACCGUGCAAAGGUAGCAUA	new record
-	-	-	MIMAT0009451	hsa-miR-1976	CCUCCUGCCCUCCUUGCUGU	new record
-	-	-	MIMAT0009977	hsa-miR-2052	UGUUUUGAUAACAGUAAUGU	new record
-	-	-	MIMAT0009978	hsa-miR-2053	GUGUUAAUUAAACCUCUAUUUAC	new record
-	-	-	MIMAT0009979	hsa-miR-2054	CUGUAAUAUAAAUUUAAUUUAUU	new record
-	-	-	MIMAT0010133	hsa-miR-2110	UUGGGGAAACGGCCGCUGAGUG	new record
-	-	-	MIMAT0010195	hsa-let-7a-2-3p	CUGUACAGCCUCCUAGCUUUCC	new record
-	-	-	MIMAT0010214	hsa-miR-151b	UCGAGGAGCUCACAGUCU	new record
-	-	-	MIMAT0010251	hsa-miR-449c-5p	UAGGCAGUGUAUUGCUAGCGGCUGU	new record
-	-	-	MIMAT0010313	hsa-miR-762	GGGGCUGGGGCCGGGGCCGAGC	new record
-	-	-	MIMAT0010357	hsa-miR-670-5p	GUCCCUGAGUGUAUGUGGUG	new record
-	-	-	MIMAT0010364	hsa-miR-761	GCAGCAGGGUGAAACUGACACA	new record
-	-	-	MIMAT0010367	hsa-miR-764	GCAGGUGCUCACUUGUCCUCCU	new record
-	-	-	MIMAT0010497	hsa-miR-759	GCAGAGUGCAAACAAUUUUGAC	new record
-	-	-	MIMAT0011156	hsa-miR-2114-5p	UAGUCCCUUCCUUGAAGCGGUC	new record
-	-	-	MIMAT0011157	hsa-miR-2114-3p	CGAGCCUCAAGCAAGGGACUU	new record
-	-	-	MIMAT0011158	hsa-miR-2115-5p	AGCUUCCAUGACUCCUGAUGGA	new record
-	-	-	MIMAT0011159	hsa-miR-2115-3p	CAUCAGAAUUCAUGGAGGCUAG	new record
-	-	-	MIMAT0011160	hsa-miR-2116-5p	GGUUCUUAGCAUAGGAGGUCU	new record
-	-	-	MIMAT0011161	hsa-miR-2116-3p	CCUCCCAUGCCAAGAACUCCC	new record
-	-	-	MIMAT0011162	hsa-miR-2117	UGUUCUCUUUGCCAAGGACAG	new record
-	-	-	MIMAT0011163	hsa-miR-548q	GCUGGUGCAAAAGUAAUGGCGG	new record
-	-	-	MIMAT0011775	hsa-miR-2276-3p	UCUGCAAGUGUCAGAGGCGAGG	new record
-	-	-	MIMAT0011777	hsa-miR-2277-3p	UGACAGCGCCCUGCCUGGCUC	new record
-	-	-	MIMAT0011778	hsa-miR-2278	GAGAGCAGUGUGUGUUGCCUGG	new record
-	-	-	MIMAT0012734	hsa-miR-711	GGGACCCAGGGAGAGACGUAAG	new record
-	-	-	MIMAT0012735	hsa-miR-718	CUUCCGCCCCGCCGGGCGUCG	new record
-	-	-	MIMAT0013515	hsa-miR-2681-5p	GUUUUACCACCUCCAGGAGACU	new record
-	-	-	MIMAT0013516	hsa-miR-2681-3p	UAUCAUGGAGUUGGUAAAGCAC	new record
-	-	-	MIMAT0013517	hsa-miR-2682-5p	CAGGCAGUGACUGUUCAGACGUC	new record
-	-	-	MIMAT0013518	hsa-miR-2682-3p	CGCCUCUUCAGCGCUGUCUUCC	new record
-	-	-	MIMAT0013771	hsa-miR-449c-3p	UUGCUAGUUGCACUCCUCUCUGU	new record
-	-	-	MIMAT0013802	hsa-miR-2861	GGGGCCUGGCGGUGGGCGG	new record
-	-	-	MIMAT0013863	hsa-miR-2909	GUUAGGGCCAACAUCUCUUGG	new record
-	-	-	MIMAT0014977	hsa-miR-3115	AUAUGGGUUUACUAGUUGGU	new record
-	-	-	MIMAT0014978	hsa-miR-3116	UGCCUGGAACAUAGUAGGGACU	new record
-	-	-	MIMAT0014979	hsa-miR-3117-3p	AUAGGACUCAUAUAGUGCCAG	new record
-	-	-	MIMAT0014980	hsa-miR-3118	UGUGACUGCAUUAUGAAAAUUCU	new record
-	-	-	MIMAT0014981	hsa-miR-3119	UGGCUUUUAACUUUGAUGGC	new record
-	-	-	MIMAT0014982	hsa-miR-3120-3p	CACAGCAAGUGUAGACAGGCA	new record
-	-	-	MIMAT0014983	hsa-miR-3121-3p	UAAAUAGAGUAGGCAAAGGACA	new record
-	-	-	MIMAT0014984	hsa-miR-3122	GUUGGGACAAGAGGACGGUCUU	new record
-	-	-	MIMAT0014985	hsa-miR-3123	CAGAGAAUUGUUUAAUC	new record
-	-	-	MIMAT0014986	hsa-miR-3124-5p	UUCGCGGGCGAAGGCAAAGUC	new record
-	-	-	MIMAT0014987	hsa-miR-548s	AUGGCCAAAACUGCAGUUAUUUU	new record
-	-	-	MIMAT0014988	hsa-miR-3125	UAGAGGAAGCUGUGGAGAGA	new record
-	-	-	MIMAT0014989	hsa-miR-3126-5p	UGAGGGACAGAUGCCAGAAGCA	new record
-	-	-	MIMAT0014990	hsa-miR-3127-5p	AUCAGGGCUUGUGGAAUGGGAAG	new record
-	-	-	MIMAT0014991	hsa-miR-3128	UCUGGCAAGUAAAAAACUCUCAU	new record
-	-	-	MIMAT0014992	hsa-miR-3129-5p	GCAGUAGUGUAGAGAUUGGUUU	new record
-	-	-	MIMAT0014994	hsa-miR-3130-3p	GCUGCACCGGAGACUGGGUAA	new record
-	-	-	MIMAT0014995	hsa-miR-3130-5p	UACCCAGUCUCCGGUGCAGCC	new record
-	-	-	MIMAT0014996	hsa-miR-3131	UCGAGGACUGGUGGAAGGGCCUU	new record
-	-	-	MIMAT0014997	hsa-miR-3132	UGGGUAGAGAAGGAGCUCAGAGGA	new record
-	-	-	MIMAT0014998	hsa-miR-3133	UAAAGAACUCUUAAAACCCAAU	new record
-	-	-	MIMAT0014999	hsa-miR-378b	ACUGGACUUGGAGGCAGAA	new record
-	-	-	MIMAT0015000	hsa-miR-3134	UGAUGGAUAAAAGACUACAUAUU	new record
-	-	-	MIMAT0015001	hsa-miR-3135a	UGCCUAGGCUGAGACUGCAGUG	new record
-	-	-	MIMAT0015002	hsa-miR-466	AUACACAUACACGCAACACACAU	new record
-	-	-	MIMAT0015003	hsa-miR-3136-5p	CUGACUGAAUAGGUAGGGUCAUU	new record
-	-	-	MIMAT0015004	hsa-miR-544b	ACCUGAGGUUGUGCAUUUCUAA	new record
-	-	-	MIMAT0015005	hsa-miR-3137	UCUGUAGCCUGGGAGCAAUGGGGU	new record
-	-	-	MIMAT0015006	hsa-miR-3138	UGUGGACAGUGAGGUAGAGGGAGU	new record
-	-	-	MIMAT0015007	hsa-miR-3139	UAGGAGCUCAACAGAUGCCUGUU	new record
-	-	-	MIMAT0015008	hsa-miR-3140-3p	AGCUUUUGGGAAUUCAGGUAGU	new record
-	-	-	MIMAT0015009	hsa-miR-548t-5p	CAAAAGUGAUCGUGGUUUUUG	new record
-	-	-	MIMAT0015010	hsa-miR-3141	GAGGGCGGGUGGAGGAGGA	new record
-	-	-	MIMAT0015011	hsa-miR-3142	AAGGCCUUUCUGAACCUUCAGA	new record
-	-	-	MIMAT0015012	hsa-miR-3143	AUAACAUUGUAAAGCGCUUCUUUCG	new record
-	-	-	MIMAT0015013	hsa-miR-548u	CAAAGACUGCAAUUACUUUUGCG	new record
-	-	-	MIMAT0015014	hsa-miR-3144-5p	AGGGGACCAAAGAGAUAUAUAG	new record
-	-	-	MIMAT0015015	hsa-miR-3144-3p	AUAUACCUGUUCGGUCUCUUUA	new record
-	-	-	MIMAT0015016	hsa-miR-3145-3p	AGAUAUUUUGAGUGUUUGGAAUUG	new record
-	-	-	MIMAT0015017	hsa-miR-1273c	GGCGACAAAACGAGACCCUGUC	new record
-	-	-	MIMAT0015018	hsa-miR-3146	CAUGCUAGGAUAGAAAGAAUGG	new record
-	-	-	MIMAT0015019	hsa-miR-3147	GGUUGGGCAGUGAGGAGGGUGUGA	new record
-	-	-	MIMAT0015020	hsa-miR-548v	AGCUACAGUUACUUUUGCACCA	new record
-	-	-	MIMAT0015021	hsa-miR-3148	UGGAAAAAACUGGUGUGUGCUU	new record
-	-	-	MIMAT0015022	hsa-miR-3149	UUUGUAUGGAUAUGUGUGUGUAU	new record
-	-	-	MIMAT0015023	hsa-miR-3150a-3p	CUGGGGAGAUCCUCGAGGUUGG	new record
-	-	-	MIMAT0015024	hsa-miR-3151-5p	GGUGGGGCAAUGGGAUCAGGU	new record
-	-	-	MIMAT0015025	hsa-miR-3152-3p	UGUGUUAGAAUAGGGGCAAUAA	new record
-	-	-	MIMAT0015026	hsa-miR-3153	GGGGAAAGCGAGUAGGGACAUUU	new record
-	-	-	MIMAT0015027	hsa-miR-3074-3p	GAUAUCAGCUCAGUAGGCACCG	new record
-	-	-	MIMAT0015028	hsa-miR-3154	CAGAAGGGGAGUUGGGAGCAGA	new record
-	-	-	MIMAT0015029	hsa-miR-3155a	CCAGGCUCUGCAGUGGGAACU	new record
-	-	-	MIMAT0015030	hsa-miR-3156-5p	AAAGAUCUGGAAGUGGGAGACA	new record
-	-	-	MIMAT0015031	hsa-miR-3157-5p	UUCAGCCAGGCUAGUGCAGUCU	new record
-	-	-	MIMAT0015032	hsa-miR-3158-3p	AAGGGCUUCCUCUCUGCAGGAC	new record
-	-	-	MIMAT0015033	hsa-miR-3159	UAGGAUUACAAGUGUCGGCCAC	new record
-	-	-	MIMAT0015034	hsa-miR-3160-3p	AGAGCUGAGACUAGAAAGCCCA	new record
-	-	-	MIMAT0015035	hsa-miR-3161	CUGAUAAGAACAGAGGCCCAGAU	new record
-	-	-	MIMAT0015036	hsa-miR-3162-5p	UUAGGGAGUAGAAGGGUGGGGAG	new record
-	-	-	MIMAT0015037	hsa-miR-3163	UAUAAAAUGAGGGCAGUAAGAC	new record
-	-	-	MIMAT0015038	hsa-miR-3164	UGUGACUUUAAGGGAAAUGGCG	new record
-	-	-	MIMAT0015039	hsa-miR-3165	AGGUGGAUGCAAUGUGACCUCA	new record
-	-	-	MIMAT0015040	hsa-miR-3166	CGCAGACAAUGCCUACUGGCCUA	new record
-	-	-	MIMAT0015041	hsa-miR-1260b	AUCCCACCACUGCCACCAU	new record
-	-	-	MIMAT0015042	hsa-miR-3167	AGGAUUUCAGAAAUACUGGUGU	new record
-	-	-	MIMAT0015043	hsa-miR-3168	GAGUUCUACAGUCAGAC	new record
-	-	-	MIMAT0015044	hsa-miR-3169	UAGGACUGUGCUUGGCACAUAG	new record
-	-	-	MIMAT0015045	hsa-miR-3170	CUGGGGUUCUGAGACAGACAGU	new record
-	-	-	MIMAT0015046	hsa-miR-3171	AGAUGUAUGGAAUCUGUAUAUAUC	new record
-	-	-	MIMAT0015048	hsa-miR-3173-3p	AAAGGAGGAAAUAGGCAGGCCA	new record
-	-	-	MIMAT0015049	hsa-miR-1193	GGGAUGGUAGACCGGUGACGUGC	new record
-	-	-	MIMAT0015050	hsa-miR-323b-3p	CCCAAUACACGGUCGACCUCUU	new record
-	-	-	MIMAT0015051	hsa-miR-3174	UAGUGAGUUAGAGAUGCAGAGCC	new record
-	-	-	MIMAT0015052	hsa-miR-3175	CGGGGAGAGAACGCAGUGACGU	new record
-	-	-	MIMAT0015053	hsa-miR-3176	ACUGGCCUGGGACUACCGG	new record
-	-	-	MIMAT0015054	hsa-miR-3177-3p	UGCACGGCACUGGGGACACGU	new record
-	-	-	MIMAT0015055	hsa-miR-3178	GGGGCGCGGCCGGAUCG	new record
-	-	-	MIMAT0015056	hsa-miR-3179	AGAAGGGGUGAAAUUUAAACGU	new record
-	-	-	MIMAT0015057	hsa-miR-3180-5p	CUUCCAGACGCUCCGCCCCACGUCG	new record
-	-	-	MIMAT0015058	hsa-miR-3180-3p	UGGGGCGGAGCUUCCGGAGGCC	new record
-	-	-	MIMAT0015060	hsa-miR-548w	AAAAGUAACUGCGGUUUUUGCCU	new record
-	-	-	MIMAT0015061	hsa-miR-3181	AUCGGGCCCUCGGCGCCGG	new record
-	-	-	MIMAT0015062	hsa-miR-3182	GCUUCUGUAGUGUAGUC	new record
-	-	-	MIMAT0015063	hsa-miR-3183	GCCUCUCUCGGAGUCGCUCGGA	new record
-	-	-	MIMAT0015064	hsa-miR-3184-5p	UGAGGGGCCUCAGACCGAGCUUUU	new record
-	-	-	MIMAT0015065	hsa-miR-3185	AGAAGAAGGCGGUCGGUCUGCGG	new record
-	-	-	MIMAT0015066	hsa-miR-3065-5p	UCAACAAAAUCACUGAUGCUGGA	new record
-	-	-	MIMAT0015067	hsa-miR-3186-5p	CAGGCGUCUGUCUACGUGGCUU	new record
-	-	-	MIMAT0015068	hsa-miR-3186-3p	UCACGCGGAGAGAUGGCUUUG	new record
-	-	-	MIMAT0015069	hsa-miR-3187-3p	UUGGCCAUGGGGCUGCGCGG	new record
-	-	-	MIMAT0015070	hsa-miR-3188	AGAGGCUUUGUGCGGAUACGGGG	new record
-	-	-	MIMAT0015071	hsa-miR-3189-3p	CCCUUGGGUCUGAUGGGGUAG	new record
-	-	-	MIMAT0015072	hsa-miR-320e	AAAGCUGGGUUGAGAAGG	new record
-	-	-	MIMAT0015073	hsa-miR-3190-5p	UCUGGCCAGCUACGUCCCCA	new record
-	-	-	MIMAT0015075	hsa-miR-3191-3p	UGGGGACGUAGCUGGCCAGACAG	new record
-	-	-	MIMAT0015076	hsa-miR-3192-5p	UCUGGGAGGUUGUAGCAGUGGAA	new record
-	-	-	MIMAT0015077	hsa-miR-3193	UCCUGCGUAGGAUCUGAGGAGU	new record
-	-	-	MIMAT0015078	hsa-miR-3194-5p	GGCCAGCCACCAGGAGGGCUG	new record
-	-	-	MIMAT0015079	hsa-miR-3195	CGCGCCGGGCCCGGGUU	new record
-	-	-	MIMAT0015080	hsa-miR-3196	CGGGGCGGCAGGGGCCUC	new record
-	-	-	MIMAT0015081	hsa-miR-548x-3p	UAAAAACUGCAAUUACUUUC	new record
-	-	-	MIMAT0015082	hsa-miR-3197	GGAGGCGCAGGCUCGGAAAGGCG	new record
-	-	-	MIMAT0015083	hsa-miR-3198	GUGGAGUCCUGGGGAAUGGAGA	new record
-	-	-	MIMAT0015084	hsa-miR-3199	AGGGACUGCCUUAGGAGAAAGUU	new record
-	-	-	MIMAT0015085	hsa-miR-3200-3p	CACCUUGCGCUACUCAGGUCUG	new record
-	-	-	MIMAT0015086	hsa-miR-3201	GGGAUAUGAAGAAAAAU	new record
-	-	-	MIMAT0015087	hsa-miR-514b-5p	UUCUCAAGAGGGAGGCAAUCAU	new record
-	-	-	MIMAT0015088	hsa-miR-514b-3p	AUUGACACCUCUGUGAGUGGA	new record
-	-	-	MIMAT0015089	hsa-miR-3202	UGGAAGGGAGAAGAGCUUUAAU	new record
-	-	-	MIMAT0015090	hsa-miR-1273d	GAACCCAUGAGGUUGAGGCUGCAGU	new record
-	-	-	MIMAT0015377	hsa-miR-3126-3p	CAUCUGGCAUCCGUCACACAGA	new record
-	-	-	MIMAT0015378	hsa-miR-3065-3p	UCAGCACCAGGAUAUUGUUGGAG	new record
-	-	-	MIMAT0016844	hsa-miR-4295	CAGUGCAAUGUUUUCCUU	new record
-	-	-	MIMAT0016845	hsa-miR-4296	AUGUGGGCUCAGGCUCA	new record
-	-	-	MIMAT0016846	hsa-miR-4297	UGCCUUCCUGUCUGUG	new record
-	-	-	MIMAT0016847	hsa-miR-378c	ACUGGACUUGGAGUCAGAAGAGUGG	new record
-	-	-	MIMAT0016848	hsa-miR-4293	CAGCCUGACAGGAACAG	new record
-	-	-	MIMAT0016849	hsa-miR-4294	GGGAGUCUACAGCAGGG	new record
-	-	-	MIMAT0016850	hsa-miR-4301	UCCCACUACUUCACUUGUGA	new record
-	-	-	MIMAT0016851	hsa-miR-4299	GCUGGUGACAUGAGAGGC	new record
-	-	-	MIMAT0016852	hsa-miR-4298	CUGGGACAGGAGGAGGAGGCAG	new record
-	-	-	MIMAT0016853	hsa-miR-4300	UGGGAGCUGGACUACUUC	new record
-	-	-	MIMAT0016854	hsa-miR-4304	CCGGCAUGUCCAGGGCA	new record
-	-	-	MIMAT0016855	hsa-miR-4302	CCAGUGUGGCUCAGCGAG	new record
-	-	-	MIMAT0016856	hsa-miR-4303	UUCUGAGCUGAGGACAG	new record
-	-	-	MIMAT0016857	hsa-miR-4305	CCUAGACACCUCCAGUUC	new record
-	-	-	MIMAT0016858	hsa-miR-4306	UGGAGAGAAAGGCAGUA	new record
-	-	-	MIMAT0016859	hsa-miR-4309	CUGGAGUCUAGGAUUCCA	new record
-	-	-	MIMAT0016860	hsa-miR-4307	AAUGUUUUUUCCUGUUUCC	new record
-	-	-	MIMAT0016861	hsa-miR-4308	UCCCUGGAGUUUCUUCUU	new record
-	-	-	MIMAT0016862	hsa-miR-4310	GCAGCAUUCAUGUCCC	new record
-	-	-	MIMAT0016863	hsa-miR-4311	GAAAGAGAGCUGAGUGUG	new record
-	-	-	MIMAT0016864	hsa-miR-4312	GGCCUUGUUCCUGUCCCCA	new record
-	-	-	MIMAT0016865	hsa-miR-4313	AGCCCCCUGGCCCCAAACCC	new record
-	-	-	MIMAT0016866	hsa-miR-4315	CCGCUUUCUGAGCUGGAC	new record
-	-	-	MIMAT0016867	hsa-miR-4316	GGUGAGGCUAGCUGGUG	new record
-	-	-	MIMAT0016868	hsa-miR-4314	CUCUGGGAAAUGGGACAG	new record
-	-	-	MIMAT0016869	hsa-miR-4318	CACUGUGGGUACAUGCU	new record
-	-	-	MIMAT0016870	hsa-miR-4319	UCCCUGAGCAAAGCCAC	new record
-	-	-	MIMAT0016871	hsa-miR-4320	GGGAUUCUGUAGCUUCCU	new record
-	-	-	MIMAT0016872	hsa-miR-4317	ACAUUGCCAGGGAGUUU	new record
-	-	-	MIMAT0016873	hsa-miR-4322	CUGUGGGCUCAGCGCGUGGGG	new record
-	-	-	MIMAT0016874	hsa-miR-4321	UUAGCGGUGGACCGCCCUGCG	new record
-	-	-	MIMAT0016875	hsa-miR-4323	CAGCCCCACAGCCUCAGA	new record
-	-	-	MIMAT0016876	hsa-miR-4324	CCCUGAGACCCUAACCUUAA	new record
-	-	-	MIMAT0016877	hsa-miR-4256	AUCUGACCUGAUGAAGGU	new record
-	-	-	MIMAT0016878	hsa-miR-4257	CCAGAGGUGGGGACUGAG	new record
-	-	-	MIMAT0016879	hsa-miR-4258	CCCCGCCACCGCCUUGG	new record
-	-	-	MIMAT0016880	hsa-miR-4259	CAGUUGGGUCUAGGGGUCAGGA	new record
-	-	-	MIMAT0016881	hsa-miR-4260	CUUGGGGCAUGGAGUCCCA	new record
-	-	-	MIMAT0016882	hsa-miR-4253	AGGGCAUGUCCAGGGGGU	new record
-	-	-	MIMAT0016883	hsa-miR-4251	CCUGAGAAAAGGGCCAA	new record
-	-	-	MIMAT0016884	hsa-miR-4254	GCCUGGAGCUACUCCACCAUCUC	new record
-	-	-	MIMAT0016885	hsa-miR-4255	CAGUGUUCAGAGAUGGA	new record
-	-	-	MIMAT0016886	hsa-miR-4252	GGCCACUGAGUCAGCACCA	new record
-	-	-	MIMAT0016887	hsa-miR-4325	UUGCACUUGUCUCAGUGA	new record
-	-	-	MIMAT0016888	hsa-miR-4326	UGUUCCUCUGUCUCCCAGAC	new record
-	-	-	MIMAT0016889	hsa-miR-4327	GGCUUGCAUGGGGGACUGG	new record
-	-	-	MIMAT0016890	hsa-miR-4261	AGGAAACAGGGACCCA	new record
-	-	-	MIMAT0016891	hsa-miR-4265	CUGUGGGCUCAGCUCUGGG	new record
-	-	-	MIMAT0016892	hsa-miR-4266	CUAGGAGGCCUUGGCC	new record
-	-	-	MIMAT0016893	hsa-miR-4267	UCCAGCUCGGUGGCAC	new record
-	-	-	MIMAT0016894	hsa-miR-4262	GACAUUCAGACUACCUG	new record
-	-	-	MIMAT0016895	hsa-miR-2355-5p	AUCCCCAGAUACAAUGGACAA	new record
-	-	-	MIMAT0016896	hsa-miR-4268	GGCUCCUCCUCUCAGGAUGUG	new record
-	-	-	MIMAT0016897	hsa-miR-4269	GCAGGCACAGACAGCCCUGGC	new record
-	-	-	MIMAT0016898	hsa-miR-4263	AUUCUAAGUGCCUUGGCC	new record
-	-	-	MIMAT0016899	hsa-miR-4264	ACUCAGUCAUGGUCAUU	new record
-	-	-	MIMAT0016900	hsa-miR-4270	UCAGGGAGUCAGGGGAGGGC	new record
-	-	-	MIMAT0016901	hsa-miR-4271	GGGGGAAGAAAAGGUGGGG	new record
-	-	-	MIMAT0016902	hsa-miR-4272	CAUUCAACUAGUGAUUGU	new record
-	-	-	MIMAT0016903	hsa-miR-4273	GUGUUCUCUGAUGGACAG	new record
-	-	-	MIMAT0016904	hsa-miR-4276	CUCAGUGACUCAUGUGC	new record
-	-	-	MIMAT0016905	hsa-miR-4275	CCAAUUACCACUUCUUU	new record
-	-	-	MIMAT0016906	hsa-miR-4274	CAGCAGUCCCUCCCCCUG	new record
-	-	-	MIMAT0016907	hsa-miR-4281	GGGUCCCGGGGAGGGGGG	new record
-	-	-	MIMAT0016908	hsa-miR-4277	GCAGUUCUGAGCACAGUACAC	new record
-	-	-	MIMAT0016909	hsa-miR-4279	CUCUCCUCCCGGCUUC	new record
-	-	-	MIMAT0016910	hsa-miR-4278	CUAGGGGGUUUGCCCUUG	new record
-	-	-	MIMAT0016911	hsa-miR-4280	GAGUGUAGUUCUGAGCAGAGC	new record
-	-	-	MIMAT0016912	hsa-miR-4282	UAAAAUUUGCAUCCAGGA	new record
-	-	-	MIMAT0016913	hsa-miR-4285	GCGGCGAGUCCGACUCAU	new record
-	-	-	MIMAT0016914	hsa-miR-4283	UGGGGCUCAGCGAGUUU	new record
-	-	-	MIMAT0016915	hsa-miR-4284	GGGCUCACAUCACCCCAU	new record
-	-	-	MIMAT0016916	hsa-miR-4286	ACCCCACUCCUGGUACC	new record
-	-	-	MIMAT0016917	hsa-miR-4287	UCUCCCUUGAGGGCACUUU	new record
-	-	-	MIMAT0016918	hsa-miR-4288	UUGUCUGCUGAGUUUCC	new record
-	-	-	MIMAT0016919	hsa-miR-4292	CCCCUGGGCCGGCCUUGG	new record
-	-	-	MIMAT0016920	hsa-miR-4289	GCAUUGUGCAGGGCUAUCA	new record
-	-	-	MIMAT0016921	hsa-miR-4290	UGCCCUCCUUUCUUCCCUC	new record
-	-	-	MIMAT0016922	hsa-miR-4291	UUCAGCAGGAACAGCU	new record
-	-	-	MIMAT0016923	hsa-miR-4329	CCUGAGACCCUAGUUCCAC	new record
-	-	-	MIMAT0016924	hsa-miR-4330	CCUCAGAUCAGAGCCUUGC	new record
-	-	-	MIMAT0016925	hsa-miR-500b-5p	AAUCCUUGCUACCUGGGU	new record
-	-	-	MIMAT0016926	hsa-miR-4328	CCAGUUUUCCCAGGAUU	new record
-	-	-	MIMAT0017352	hsa-miR-2277-5p	AGCGCGGGCUGAGCGCUGCCAGUC	new record
-	-	-	MIMAT0017392	hsa-miR-3200-5p	AAUCUGAGAAGGCGCACAAGGU	new record
-	-	-	MIMAT0017950	hsa-miR-2355-3p	AUUGUCCUUGCUGUUUGGAGAU	new record
-	-	-	MIMAT0017981	hsa-miR-3605-5p	UGAGGAUGGAUAGCAAGGAAGCC	new record
-	-	-	MIMAT0017982	hsa-miR-3605-3p	CCUCCGUGUUACCUGUCCUCUAG	new record
-	-	-	MIMAT0017983	hsa-miR-3606-5p	UUAGUGAAGGCUAUUUUAAUU	new record
-	-	-	MIMAT0017984	hsa-miR-3607-5p	GCAUGUGAUGAAGCAAAUCAGU	new record
-	-	-	MIMAT0017985	hsa-miR-3607-3p	ACUGUAAACGCUUUCUGAUG	new record
-	-	-	MIMAT0017986	hsa-miR-3609	CAAAGUGAUGAGUAAUACUGGCUG	new record
-	-	-	MIMAT0017987	hsa-miR-3610	GAAUCGGAAAGGAGGCGCCG	new record
-	-	-	MIMAT0017988	hsa-miR-3611	UUGUGAAGAAAGAAAUUCUUA	new record
-	-	-	MIMAT0017989	hsa-miR-3612	AGGAGGCAUCUUGAGAAAUGGA	new record
-	-	-	MIMAT0017990	hsa-miR-3613-5p	UGUUGUACUUUUUUUUUUGUUC	new record
-	-	-	MIMAT0017991	hsa-miR-3613-3p	ACAAAAAAAAAAGCCCAACCCUUC	new record
-	-	-	MIMAT0017992	hsa-miR-3614-5p	CCACUUGGAUCUGAAGGCUGCCC	new record
-	-	-	MIMAT0017993	hsa-miR-3614-3p	UAGCCUUCAGAUCUUGGUGUUUU	new record
-	-	-	MIMAT0017994	hsa-miR-3615	UCUCUCGGCUCCUCGCGGCUC	new record
-	-	-	MIMAT0017995	hsa-miR-3616-5p	AUGAAGUGCACUCAUGAUAUGU	new record
-	-	-	MIMAT0017996	hsa-miR-3616-3p	CGAGGGCAUUUCAUGAUGCAGGC	new record
-	-	-	MIMAT0017997	hsa-miR-3617-5p	AAAGACAUAGUUGCAAGAUGGG	new record
-	-	-	MIMAT0017998	hsa-miR-3618	UGUCUACAUUAAUGAAAAGAGC	new record
-	-	-	MIMAT0017999	hsa-miR-3619-5p	UCAGCAGGCAGGCUGGUGCAGC	new record
-	-	-	MIMAT0018000	hsa-miR-23c	AUCACAUUGCCAGUGAUUACCC	new record
-	-	-	MIMAT0018001	hsa-miR-3620-3p	UCACCCUGCAUCCCGCACCCAG	new record
-	-	-	MIMAT0018002	hsa-miR-3621	CGCGGGUCGGGGUCUGCAGG	new record
-	-	-	MIMAT0018003	hsa-miR-3622a-5p	CAGGCACGGGAGCUCAGGUGAG	new record
-	-	-	MIMAT0018004	hsa-miR-3622a-3p	UCACCUGACCUCCCAUGCCUGU	new record
-	-	-	MIMAT0018005	hsa-miR-3622b-5p	AGGCAUGGGAGGUCAGGUGA	new record
-	-	-	MIMAT0018006	hsa-miR-3622b-3p	UCACCUGAGCUCCCGUGCCUG	new record
-	-	-	MIMAT0018065	hsa-miR-3646	AAAAUGAAAUGAGCCCAGCCCA	new record
-	-	-	MIMAT0018068	hsa-miR-3648	AGCCGCGGGGAUCGCCGAGGG	new record
-	-	-	MIMAT0018069	hsa-miR-3649	AGGGACCUGAGUGUCUAAG	new record
-	-	-	MIMAT0018070	hsa-miR-3650	AGGUGUGUCUGUAGAGUCC	new record
-	-	-	MIMAT0018071	hsa-miR-3651	CAUAGCCCGGUCGCUGGUACAUGA	new record
-	-	-	MIMAT0018072	hsa-miR-3652	CGGCUGGAGGUGUGAGGA	new record
-	-	-	MIMAT0018073	hsa-miR-3653-3p	CUAAGAAGUUGACUGAAG	new record
-	-	-	MIMAT0018074	hsa-miR-3654	GACUGGACAAGCUGAGGAA	new record
-	-	-	MIMAT0018075	hsa-miR-3655	GCUUGUCGCUGCGGUGUUGCU	new record
-	-	-	MIMAT0018076	hsa-miR-3656	GGCGGGUGCGGGGGUGG	new record
-	-	-	MIMAT0018077	hsa-miR-3657	UGUGUCCCAUUAUUGGUGAUU	new record
-	-	-	MIMAT0018078	hsa-miR-3658	UUUAAGAAAACACCAUGGAGAU	new record
-	-	-	MIMAT0018079	hsa-miR-1273e	UUGCUUGAACCCAGGAAGUGGA	new record
-	-	-	MIMAT0018080	hsa-miR-3659	UGAGUGUUGUCUACGAGGGCA	new record
-	-	-	MIMAT0018081	hsa-miR-3660	ACUGACAGGAGAGCAUUUUGA	new record
-	-	-	MIMAT0018082	hsa-miR-3661	UGACCUGGGACUCGGACAGCUG	new record
-	-	-	MIMAT0018083	hsa-miR-3662	GAAAAUGAUGAGUAGUGACUGAUG	new record
-	-	-	MIMAT0018084	hsa-miR-3663-5p	GCUGGUCUGCGUGGUGCUCGG	new record
-	-	-	MIMAT0018085	hsa-miR-3663-3p	UGAGCACCACACAGGCCGGGCGC	new record
-	-	-	MIMAT0018086	hsa-miR-3664-5p	AACUCUGUCUUCACUCAUGAGU	new record
-	-	-	MIMAT0018087	hsa-miR-3665	AGCAGGUGCGGGGCGGCG	new record
-	-	-	MIMAT0018088	hsa-miR-3666	CAGUGCAAGUGUAGAUGCCGA	new record
-	-	-	MIMAT0018089	hsa-miR-3667-5p	AAAGACCCAUUGAGGAGAAGGU	new record
-	-	-	MIMAT0018090	hsa-miR-3667-3p	ACCUUCCUCUCCAUGGGUCUUU	new record
-	-	-	MIMAT0018091	hsa-miR-3668	AAUGUAGAGAUUGAUCAAAAU	new record
-	-	-	MIMAT0018093	hsa-miR-3670	AGAGCUCACAGCUGUCCUUCUCUA	new record
-	-	-	MIMAT0018094	hsa-miR-3671	AUCAAAUAAGGACUAGUCUGCA	new record
-	-	-	MIMAT0018095	hsa-miR-3672	AUGAGACUCAUGUAAAACAUCUU	new record
-	-	-	MIMAT0018097	hsa-miR-3674	AUUGUAGAACCUAAGAUUGGCC	new record
-	-	-	MIMAT0018098	hsa-miR-3675-5p	UAUGGGGCUUCUGUAGAGAUUUC	new record
-	-	-	MIMAT0018099	hsa-miR-3675-3p	CAUCUCUAAGGAACUCCCCCAA	new record
-	-	-	MIMAT0018101	hsa-miR-3677-3p	CUCGUGGGCUCUGGCCACGGCC	new record
-	-	-	MIMAT0018102	hsa-miR-3678-5p	UCCGUACAAACUCUGCUGUG	new record
-	-	-	MIMAT0018103	hsa-miR-3678-3p	CUGCAGAGUUUGUACGGACCGG	new record
-	-	-	MIMAT0018104	hsa-miR-3679-5p	UGAGGAUAUGGCAGGGAAGGGGA	new record
-	-	-	MIMAT0018105	hsa-miR-3679-3p	CUUCCCCCCAGUAAUCUUCAUC	new record
-	-	-	MIMAT0018106	hsa-miR-3680-5p	GACUCACUCACAGGAUUGUGCA	new record
-	-	-	MIMAT0018107	hsa-miR-3680-3p	UUUUGCAUGACCCUGGGAGUAGG	new record
-	-	-	MIMAT0018108	hsa-miR-3681-5p	UAGUGGAUGAUGCACUCUGUGC	new record
-	-	-	MIMAT0018109	hsa-miR-3681-3p	ACACAGUGCUUCAUCCACUACU	new record
-	-	-	MIMAT0018110	hsa-miR-3682-3p	UGAUGAUACAGGUGGAGGUAG	new record
-	-	-	MIMAT0018111	hsa-miR-3683	UGCGACAUUGGAAGUAGUAUCA	new record
-	-	-	MIMAT0018112	hsa-miR-3684	UUAGACCUAGUACACGUCCUU	new record
-	-	-	MIMAT0018113	hsa-miR-3685	UUUCCUACCCUACCUGAAGACU	new record
-	-	-	MIMAT0018114	hsa-miR-3686	AUCUGUAAGAGAAAGUAAAUGA	new record
-	-	-	MIMAT0018115	hsa-miR-3687	CCCGGACAGGCGUUCGUGCGACGU	new record
-	-	-	MIMAT0018116	hsa-miR-3688-3p	UAUGGAAAGACUUUGCCACUCU	new record
-	-	-	MIMAT0018117	hsa-miR-3689a-5p	UGUGAUAUCAUGGUUCCUGGGA	new record
-	-	-	MIMAT0018118	hsa-miR-3689a-3p	CUGGGAGGUGUGAUAUCGUGGU	new record
-	-	-	MIMAT0018119	hsa-miR-3690	ACCUGGACCCAGCGUAGACAAAG	new record
-	-	-	MIMAT0018120	hsa-miR-3691-5p	AGUGGAUGAUGGAGACUCGGUAC	new record
-	-	-	MIMAT0018121	hsa-miR-3692-5p	CCUGCUGGUCAGGAGUGGAUACUG	new record
-	-	-	MIMAT0018122	hsa-miR-3692-3p	GUUCCACACUGACACUGCAGAAGU	new record
-	-	-	MIMAT0018164	hsa-miR-3713	GGUAUCCGUUUGGGGAUGGU	new record
-	-	-	MIMAT0018165	hsa-miR-3714	GAAGGCAGCAGUGCUCCCCUGU	new record
-	-	-	MIMAT0018178	hsa-miR-3180	UGGGGCGGAGCUUCCGGAG	new record
-	-	-	MIMAT0018179	hsa-miR-3907	AGGUGCUCCAGGCUGGCUCACA	new record
-	-	-	MIMAT0018180	hsa-miR-3689b-5p	UGUGAUAUCAUGGUUCCUGGGA	new record
-	-	-	MIMAT0018181	hsa-miR-3689b-3p	CUGGGAGGUGUGAUAUUGUGGU	new record
-	-	-	MIMAT0018182	hsa-miR-3908	GAGCAAUGUAGGUAGACUGUUU	new record
-	-	-	MIMAT0018183	hsa-miR-3909	UGUCCUCUAGGGCCUGCAGUCU	new record
-	-	-	MIMAT0018184	hsa-miR-3910	AAAGGCAUAAAACCAAGACA	new record
-	-	-	MIMAT0018185	hsa-miR-3911	UGUGUGGAUCCUGGAGGAGGCA	new record
-	-	-	MIMAT0018186	hsa-miR-3912-3p	UAACGCAUAAUAUGGACAUGU	new record
-	-	-	MIMAT0018187	hsa-miR-3913-5p	UUUGGGACUGAUCUUGAUGUCU	new record
-	-	-	MIMAT0018188	hsa-miR-3914	AAGGAACCAGAAAAUGAGAAGU	new record
-	-	-	MIMAT0018189	hsa-miR-3915	UUGAGGAAAAGAUGGUCUUAUU	new record
-	-	-	MIMAT0018190	hsa-miR-3916	AAGAGGAAGAAAUGGCUGGUUCUCAG	new record
-	-	-	MIMAT0018191	hsa-miR-3917	GCUCGGACUGAGCAGGUGGG	new record
-	-	-	MIMAT0018192	hsa-miR-3918	ACAGGGCCGCAGAUGGAGACU	new record
-	-	-	MIMAT0018193	hsa-miR-3919	GCAGAGAACAAAGGACUCAGU	new record
-	-	-	MIMAT0018194	hsa-miR-3150b-3p	UGAGGAGAUCGUCGAGGUUGG	new record
-	-	-	MIMAT0018195	hsa-miR-3920	ACUGAUUAUCUUAACUCUCUGA	new record
-	-	-	MIMAT0018196	hsa-miR-3921	UCUCUGAGUACCAUAUGCCUUGU	new record
-	-	-	MIMAT0018197	hsa-miR-3922-3p	UCUGGCCUUGACUUGACUCUUU	new record
-	-	-	MIMAT0018198	hsa-miR-3923	AACUAGUAAUGUUGGAUUAGGG	new record
-	-	-	MIMAT0018199	hsa-miR-3924	AUAUGUAUAUGUGACUGCUACU	new record
-	-	-	MIMAT0018200	hsa-miR-3925-5p	AAGAGAACUGAAAGUGGAGCCU	new record
-	-	-	MIMAT0018201	hsa-miR-3926	UGGCCAAAAAGCAGGCAGAGA	new record
-	-	-	MIMAT0018202	hsa-miR-3927-3p	CAGGUAGAUAUUUGAUAGGCAU	new record
-	-	-	MIMAT0018203	hsa-miR-676-5p	UCUUCAACCUCAGGACUUGCA	new record
-	-	-	MIMAT0018204	hsa-miR-676-3p	CUGUCCUAAGGUUGUUGAGUU	new record
-	-	-	MIMAT0018205	hsa-miR-3928-3p	GGAGGAACCUUGGAGCUUCGGC	new record
-	-	-	MIMAT0018206	hsa-miR-3929	GAGGCUGAUGUGAGUAGACCACU	new record
-	-	-	MIMAT0018349	hsa-miR-3934-5p	UCAGGUGUGGAAACUGAGGCAG	new record
-	-	-	MIMAT0018350	hsa-miR-3935	UGUAGAUACGAGCACCAGCCAC	new record
-	-	-	MIMAT0018351	hsa-miR-3936	UAAGGGGUGUAUGGCAGAUGCA	new record
-	-	-	MIMAT0018352	hsa-miR-3937	ACAGGCGGCUGUAGCAAUGGGGG	new record
-	-	-	MIMAT0018353	hsa-miR-3938	AAUUCCCUUGUAGAUAACCCGG	new record
-	-	-	MIMAT0018354	hsa-miR-548y	AAAAGUAAUCACUGUUUUUGCC	new record
-	-	-	MIMAT0018355	hsa-miR-3939	UACGCGCAGACCACAGGAUGUC	new record
-	-	-	MIMAT0018356	hsa-miR-3940-3p	CAGCCCGGAUCCCAGCCCACUU	new record
-	-	-	MIMAT0018357	hsa-miR-3941	UUACACACAACUGAGGAUCAUA	new record
-	-	-	MIMAT0018358	hsa-miR-3942-5p	AAGCAAUACUGUUACCUGAAAU	new record
-	-	-	MIMAT0018359	hsa-miR-3943	UAGCCCCCAGGCUUCACUUGGCG	new record
-	-	-	MIMAT0018360	hsa-miR-3944-3p	UUCGGGCUGGCCUGCUGCUCCGG	new record
-	-	-	MIMAT0018361	hsa-miR-3945	AGGGCAUAGGAGAGGGUUGAUAU	new record
-	-	-	MIMAT0018443	hsa-miR-374c-5p	AUAAUACAACCUGCUAAGUGCU	new record
-	-	-	MIMAT0018444	hsa-miR-642b-3p	AGACACAUUUGGAGAGGGACCC	new record
-	-	-	MIMAT0018445	hsa-miR-550b-3p	UCUUACUCCCUCAGGCACUG	new record
-	-	-	MIMAT0018446	hsa-miR-548z	CAAAAACCGCAAUUACUUUUGCA	new record
-	-	-	MIMAT0018447	hsa-miR-548aa	AAAAACCACAAUUACUUUUGCACCA	new record
-	-	-	MIMAT0018925	hsa-miR-1268b	CGGGCGUGGUGGUGGGGGUG	new record
-	-	-	MIMAT0018926	hsa-miR-378d	ACUGGACUUGGAGUCAGAAA	new record
-	-	-	MIMAT0018927	hsa-miR-378e	ACUGGACUUGGAGUCAGGA	new record
-	-	-	MIMAT0018928	hsa-miR-548ab	AAAAGUAAUUGUGGAUUUUGCU	new record
-	-	-	MIMAT0018929	hsa-miR-4417	GGUGGGCUUCCCGGAGGG	new record
-	-	-	MIMAT0018930	hsa-miR-4418	CACUGCAGGACUCAGCAG	new record
-	-	-	MIMAT0018931	hsa-miR-4419a	UGAGGGAGGAGACUGCA	new record
-	-	-	MIMAT0018932	hsa-miR-378f	ACUGGACUUGGAGCCAGAAG	new record
-	-	-	MIMAT0018933	hsa-miR-4420	GUCACUGAUGUCUGUAGCUGAG	new record
-	-	-	MIMAT0018934	hsa-miR-4421	ACCUGUCUGUGGAAAGGAGCUA	new record
-	-	-	MIMAT0018935	hsa-miR-4422	AAAAGCAUCAGGAAGUACCCA	new record
-	-	-	MIMAT0018936	hsa-miR-4423-3p	AUAGGCACCAAAAAGCAACAA	new record
-	-	-	MIMAT0018937	hsa-miR-378g	ACUGGGCUUGGAGUCAGAAG	new record
-	-	-	MIMAT0018938	hsa-miR-548ac	CAAAAACCGGCAAUUACUUUUG	new record
-	-	-	MIMAT0018939	hsa-miR-4424	AGAGUUAACUCAAAAUGGACUA	new record
-	-	-	MIMAT0018940	hsa-miR-4425	UGUUGGGAUUCAGCAGGACCAU	new record
-	-	-	MIMAT0018941	hsa-miR-4426	GAAGAUGGACGUACUUU	new record
-	-	-	MIMAT0018942	hsa-miR-4427	UCUGAAUAGAGUCUGAAGAGU	new record
-	-	-	MIMAT0018943	hsa-miR-4428	CAAGGAGACGGGAACAUGGAGC	new record
-	-	-	MIMAT0018944	hsa-miR-4429	AAAAGCUGGGCUGAGAGGCG	new record
-	-	-	MIMAT0018945	hsa-miR-4430	AGGCUGGAGUGAGCGGAG	new record
-	-	-	MIMAT0018946	hsa-miR-548ad-3p	GAAAACGACAAUGACUUUUGCA	new record
-	-	-	MIMAT0018947	hsa-miR-4431	GCGACUCUGAAAACUAGAAGGU	new record
-	-	-	MIMAT0018948	hsa-miR-4432	AAAGACUCUGCAAGAUGCCU	new record
-	-	-	MIMAT0018949	hsa-miR-4433a-3p	ACAGGAGUGGGGGUGGGACAU	new record
-	-	-	MIMAT0018950	hsa-miR-4434	AGGAGAAGUAAAGUAGAA	new record
-	-	-	MIMAT0018951	hsa-miR-4435	AUGGCCAGAGCUCACACAGAGG	new record
-	-	-	MIMAT0018952	hsa-miR-4436a	GCAGGACAGGCAGAAGUGGAU	new record
-	-	-	MIMAT0018953	hsa-miR-4437	UGGGCUCAGGGUACAAAGGUU	new record
-	-	-	MIMAT0018954	hsa-miR-548ae-3p	CAAAAACUGCAAUUACUUUCA	new record
-	-	-	MIMAT0018956	hsa-miR-4438	CACAGGCUUAGAAAAGACAGU	new record
-	-	-	MIMAT0018957	hsa-miR-4439	GUGACUGAUACCUUGGAGGCAU	new record
-	-	-	MIMAT0018958	hsa-miR-4440	UGUCGUGGGGCUUGCUGGCUUG	new record
-	-	-	MIMAT0018959	hsa-miR-4441	ACAGGGAGGAGAUUGUA	new record
-	-	-	MIMAT0018960	hsa-miR-4442	GCCGGACAAGAGGGAGG	new record
-	-	-	MIMAT0018961	hsa-miR-4443	UUGGAGGCGUGGGUUUU	new record
-	-	-	MIMAT0018962	hsa-miR-4444	CUCGAGUUGGAAGAGGCG	new record
-	-	-	MIMAT0018963	hsa-miR-4445-5p	AGAUUGUUUCUUUUGCCGUGCA	new record
-	-	-	MIMAT0018964	hsa-miR-4445-3p	CACGGCAAAAGAAACAAUCCA	new record
-	-	-	MIMAT0018965	hsa-miR-4446-3p	CAGGGCUGGCAGUGACAUGGGU	new record
-	-	-	MIMAT0018966	hsa-miR-4447	GGUGGGGGCUGUUGUUU	new record
-	-	-	MIMAT0018967	hsa-miR-4448	GGCUCCUUGGUCUAGGGGUA	new record
-	-	-	MIMAT0018968	hsa-miR-4449	CGUCCCGGGGCUGCGCGAGGCA	new record
-	-	-	MIMAT0018969	hsa-miR-548ag	AAAGGUAAUUGUGGUUUCUGC	new record
-	-	-	MIMAT0018971	hsa-miR-4450	UGGGGAUUUGGAGAAGUGGUGA	new record
-	-	-	MIMAT0018972	hsa-miR-548ah-5p	AAAAGUGAUUGCAGUGUUUG	new record
-	-	-	MIMAT0018973	hsa-miR-4451	UGGUAGAGCUGAGGACA	new record
-	-	-	MIMAT0018974	hsa-miR-4452	UUGAAUUCUUGGCCUUAAGUGAU	new record
-	-	-	MIMAT0018975	hsa-miR-4453	GAGCUUGGUCUGUAGCGGUU	new record
-	-	-	MIMAT0018976	hsa-miR-4454	GGAUCCGAGUCACGGCACCA	new record
-	-	-	MIMAT0018977	hsa-miR-4455	AGGGUGUGUGUGUUUUU	new record
-	-	-	MIMAT0018978	hsa-miR-4456	CCUGGUGGCUUCCUUUU	new record
-	-	-	MIMAT0018979	hsa-miR-4457	UCACAAGGUAUUGACUGGCGUA	new record
-	-	-	MIMAT0018980	hsa-miR-4458	AGAGGUAGGUGUGGAAGAA	new record
-	-	-	MIMAT0018981	hsa-miR-4459	CCAGGAGGCGGAGGAGGUGGAG	new record
-	-	-	MIMAT0018982	hsa-miR-4460	AUAGUGGUUGUGAAUUUACCUU	new record
-	-	-	MIMAT0018983	hsa-miR-4461	GAUUGAGACUAGUAGGGCUAGGC	new record
-	-	-	MIMAT0018984	hsa-miR-378h	ACUGGACUUGGUGUCAGAUGG	new record
-	-	-	MIMAT0018985	hsa-miR-3135b	GGCUGGAGCGAGUGCAGUGGUG	new record
-	-	-	MIMAT0018986	hsa-miR-4462	UGACACGGAGGGUGGCUUGGGAA	new record
-	-	-	MIMAT0018987	hsa-miR-4463	GAGACUGGGGUGGGGCC	new record
-	-	-	MIMAT0018988	hsa-miR-4464	AAGGUUUGGAUAGAUGCAAUA	new record
-	-	-	MIMAT0018989	hsa-miR-548ai	AAAGGUAAUUGCAGUUUUUCCC	new record
-	-	-	MIMAT0018990	hsa-miR-548aj-3p	UAAAAACUGCAAUUACUUUUA	new record
-	-	-	MIMAT0018992	hsa-miR-4465	CUCAAGUAGUCUGACCAGGGGA	new record
-	-	-	MIMAT0018993	hsa-miR-4466	GGGUGCGGGCCGGCGGGG	new record
-	-	-	MIMAT0018994	hsa-miR-4467	UGGCGGCGGUAGUUAUGGGCUU	new record
-	-	-	MIMAT0018995	hsa-miR-4468	AGAGCAGAAGGAUGAGAU	new record
-	-	-	MIMAT0018996	hsa-miR-4469	GCUCCCUCUAGGGUCGCUCGGA	new record
-	-	-	MIMAT0018997	hsa-miR-4470	UGGCAAACGUGGAAGCCGAGA	new record
-	-	-	MIMAT0018998	hsa-miR-4471	UGGGAACUUAGUAGAGGUUUAA	new record
-	-	-	MIMAT0018999	hsa-miR-4472	GGUGGGGGGUGUUGUUUU	new record
-	-	-	MIMAT0019000	hsa-miR-4473	CUAGUGCUCUCCGUUACAAGUA	new record
-	-	-	MIMAT0019001	hsa-miR-4474-3p	UUGUGGCUGGUCAUGAGGCUAA	new record
-	-	-	MIMAT0019002	hsa-miR-4475	CAAGGGACCAAGCAUUCAUUAU	new record
-	-	-	MIMAT0019003	hsa-miR-4476	CAGGAAGGAUUUAGGGACAGGC	new record
-	-	-	MIMAT0019004	hsa-miR-4477a	CUAUUAAGGACAUUUGUGAUUC	new record
-	-	-	MIMAT0019005	hsa-miR-4477b	AUUAAGGACAUUUGUGAUUGAU	new record
-	-	-	MIMAT0019006	hsa-miR-4478	GAGGCUGAGCUGAGGAG	new record
-	-	-	MIMAT0019007	hsa-miR-3689c	CUGGGAGGUGUGAUAUUGUGGU	new record
-	-	-	MIMAT0019008	hsa-miR-3689d	GGGAGGUGUGAUCUCACACUCG	new record
-	-	-	MIMAT0019009	hsa-miR-3689e	UGUGAUAUCAUGGUUCCUGGGA	new record
-	-	-	MIMAT0019010	hsa-miR-3689f	UGUGAUAUCGUGCUUCCUGGGA	new record
-	-	-	MIMAT0019011	hsa-miR-4479	CGCGCGGCCGUGCUCGGAGCAG	new record
-	-	-	MIMAT0019012	hsa-miR-3155b	CCAGGCUCUGCAGUGGGA	new record
-	-	-	MIMAT0019013	hsa-miR-548ak	AAAAGUAACUGCGGUUUUUGA	new record
-	-	-	MIMAT0019014	hsa-miR-4480	AGCCAAGUGGAAGUUACUUUA	new record
-	-	-	MIMAT0019015	hsa-miR-4481	GGAGUGGGCUGGUGGUU	new record
-	-	-	MIMAT0019016	hsa-miR-4482-5p	AACCCAGUGGGCUAUGGAAAUG	new record
-	-	-	MIMAT0019017	hsa-miR-4483	GGGGUGGUCUGUUGUUG	new record
-	-	-	MIMAT0019018	hsa-miR-4484	AAAAGGCGGGAGAAGCCCCA	new record
-	-	-	MIMAT0019019	hsa-miR-4485-3p	UAACGGCCGCGGUACCCUAA	new record
-	-	-	MIMAT0019020	hsa-miR-4486	GCUGGGCGAGGCUGGCA	new record
-	-	-	MIMAT0019021	hsa-miR-4487	AGAGCUGGCUGAAGGGCAG	new record
-	-	-	MIMAT0019022	hsa-miR-4488	AGGGGGCGGGCUCCGGCG	new record
-	-	-	MIMAT0019023	hsa-miR-4489	UGGGGCUAGUGAUGCAGGACG	new record
-	-	-	MIMAT0019024	hsa-miR-548al	AACGGCAAUGACUUUUGUACCA	new record
-	-	-	MIMAT0019025	hsa-miR-4490	UCUGGUAAGAGAUUUGGGCAUA	new record
-	-	-	MIMAT0019026	hsa-miR-4491	AAUGUGGACUGGUGUGACCAAA	new record
-	-	-	MIMAT0019027	hsa-miR-4492	GGGGCUGGGCGCGCGCC	new record
-	-	-	MIMAT0019028	hsa-miR-4493	AGAAGGCCUUUCCAUCUCUGU	new record
-	-	-	MIMAT0019029	hsa-miR-4494	CCAGACUGUGGCUGACCAGAGG	new record
-	-	-	MIMAT0019030	hsa-miR-4495	AAUGUAAACAGGCUUUUUGCU	new record
-	-	-	MIMAT0019031	hsa-miR-4496	GAGGAAACUGAAGCUGAGAGGG	new record
-	-	-	MIMAT0019032	hsa-miR-4497	CUCCGGGACGGCUGGGC	new record
-	-	-	MIMAT0019033	hsa-miR-4498	UGGGCUGGCAGGGCAAGUGCUG	new record
-	-	-	MIMAT0019034	hsa-miR-4419b	GAGGCUGAAGGAAGAUGG	new record
-	-	-	MIMAT0019035	hsa-miR-4499	AAGACUGAGAGGAGGGA	new record
-	-	-	MIMAT0019036	hsa-miR-4500	UGAGGUAGUAGUUUCUU	new record
-	-	-	MIMAT0019037	hsa-miR-4501	UAUGUGACCUCGGAUGAAUCA	new record
-	-	-	MIMAT0019038	hsa-miR-4502	GCUGAUGAUGAUGGUGCUGAAG	new record
-	-	-	MIMAT0019039	hsa-miR-4503	UUUAAGCAGGAAAUAGAAUUUA	new record
-	-	-	MIMAT0019040	hsa-miR-4504	UGUGACAAUAGAGAUGAACAUG	new record
-	-	-	MIMAT0019041	hsa-miR-4505	AGGCUGGGCUGGGACGGA	new record
-	-	-	MIMAT0019042	hsa-miR-4506	AAAUGGGUGGUCUGAGGCAA	new record
-	-	-	MIMAT0019043	hsa-miR-2392	UAGGAUGGGGGUGAGAGGUG	new record
-	-	-	MIMAT0019044	hsa-miR-4507	CUGGGUUGGGCUGGGCUGGG	new record
-	-	-	MIMAT0019045	hsa-miR-4508	GCGGGGCUGGGCGCGCG	new record
-	-	-	MIMAT0019046	hsa-miR-4509	ACUAAAGGAUAUAGAAGGUUUU	new record
-	-	-	MIMAT0019047	hsa-miR-4510	UGAGGGAGUAGGAUGUAUGGUU	new record
-	-	-	MIMAT0019048	hsa-miR-4511	GAAGAACUGUUGCAUUUGCCCU	new record
-	-	-	MIMAT0019049	hsa-miR-4512	CAGGGCCUCACUGUAUCGCCCA	new record
-	-	-	MIMAT0019050	hsa-miR-4513	AGACUGACGGCUGGAGGCCCAU	new record
-	-	-	MIMAT0019051	hsa-miR-4514	ACAGGCAGGAUUGGGGAA	new record
-	-	-	MIMAT0019052	hsa-miR-4515	AGGACUGGACUCCCGGCAGCCC	new record
-	-	-	MIMAT0019053	hsa-miR-4516	GGGAGAAGGGUCGGGGC	new record
-	-	-	MIMAT0019054	hsa-miR-4517	AAAUAUGAUGAAACUCACAGCUGAG	new record
-	-	-	MIMAT0019055	hsa-miR-4518	GCUCAGGGAUGAUAACUGUGCUGAGA	new record
-	-	-	MIMAT0019056	hsa-miR-4519	CAGCAGUGCGCAGGGCUG	new record
-	-	-	MIMAT0019057	hsa-miR-4520-3p	UUGGACAGAAAACACGCAGGAA	new record
-	-	-	MIMAT0019058	hsa-miR-4521	GCUAAGGAAGUCCUGUGCUCAG	new record
-	-	-	MIMAT0019059	hsa-miR-1269b	CUGGACUGAGCCAUGCUACUGG	new record
-	-	-	MIMAT0019060	hsa-miR-4522	UGACUCUGCCUGUAGGCCGGU	new record
-	-	-	MIMAT0019061	hsa-miR-4523	GACCGAGAGGGCCUCGGCUGU	new record
-	-	-	MIMAT0019062	hsa-miR-4524a-5p	AUAGCAGCAUGAACCUGUCUCA	new record
-	-	-	MIMAT0019063	hsa-miR-4524a-3p	UGAGACAGGCUUAUGCUGCUAU	new record
-	-	-	MIMAT0019064	hsa-miR-4525	GGGGGGAUGUGCAUGCUGGUU	new record
-	-	-	MIMAT0019065	hsa-miR-4526	GCUGACAGCAGGGCUGGCCGCU	new record
-	-	-	MIMAT0019066	hsa-miR-4527	UGGUCUGCAAAGAGAUGACUGU	new record
-	-	-	MIMAT0019067	hsa-miR-4528	UCAUUAUAUGUAUGAUCUGGAC	new record
-	-	-	MIMAT0019068	hsa-miR-4529-3p	AUUGGACUGCUGAUGGCCCGU	new record
-	-	-	MIMAT0019069	hsa-miR-4530	CCCAGCAGGACGGGAGCG	new record
-	-	-	MIMAT0019070	hsa-miR-4531	AUGGAGAAGGCUUCUGA	new record
-	-	-	MIMAT0019071	hsa-miR-4532	CCCCGGGGAGCCCGGCG	new record
-	-	-	MIMAT0019072	hsa-miR-4533	UGGAAGGAGGUUGCCGGACGCU	new record
-	-	-	MIMAT0019073	hsa-miR-4534	GGAUGGAGGAGGGGUCU	new record
-	-	-	MIMAT0019074	hsa-miR-378i	ACUGGACUAGGAGUCAGAAGG	new record
-	-	-	MIMAT0019075	hsa-miR-4535	GUGGACCUGGCUGGGAC	new record
-	-	-	MIMAT0019076	hsa-miR-548am-3p	CAAAAACUGCAGUUACUUUUGU	new record
-	-	-	MIMAT0019077	hsa-miR-1587	UUGGGCUGGGCUGGGUUGGG	new record
-	-	-	MIMAT0019078	hsa-miR-4536-5p	UGUGGUAGAUAUAUGCACGAU	new record
-	-	-	MIMAT0019079	hsa-miR-548an	AAAAGGCAUUGUGGUUUUUG	new record
-	-	-	MIMAT0019080	hsa-miR-4537	UGAGCCGAGCUGAGCUUAGCUG	new record
-	-	-	MIMAT0019081	hsa-miR-4538	GAGCUUGGAUGAGCUGGGCUGA	new record
-	-	-	MIMAT0019082	hsa-miR-4539	GCUGAACUGGGCUGAGCUGGGC	new record
-	-	-	MIMAT0019083	hsa-miR-4540	UUAGUCCUGCCUGUAGGUUUA	new record
-	-	-	MIMAT0019197	hsa-miR-3117-5p	AGACACUAUACGAGUCAUAU	new record
-	-	-	MIMAT0019198	hsa-miR-3120-5p	CCUGUCUGUGCCUGCUGUACA	new record
-	-	-	MIMAT0019199	hsa-miR-3121-5p	UCCUUUGCCUAUUCUAUUUAAG	new record
-	-	-	MIMAT0019200	hsa-miR-3124-3p	ACUUUCCUCACUCCCGUGAAGU	new record
-	-	-	MIMAT0019201	hsa-miR-3127-3p	UCCCCUUCUGCAGGCCUGCUGG	new record
-	-	-	MIMAT0019202	hsa-miR-3129-3p	AAACUAAUCUCUACACUGCUGC	new record
-	-	-	MIMAT0019203	hsa-miR-3136-3p	UGGCCCAACCUAUUCAGUUAGU	new record
-	-	-	MIMAT0019204	hsa-miR-3140-5p	ACCUGAAUUACCAAAAGCUUU	new record
-	-	-	MIMAT0019205	hsa-miR-3145-5p	AACUCCAAACACUCAAAACUCA	new record
-	-	-	MIMAT0019206	hsa-miR-3150a-5p	CAACCUCGACGAUCUCCUCAGC	new record
-	-	-	MIMAT0019207	hsa-miR-3152-5p	AUUGCCUCUGUUCUAACACAAG	new record
-	-	-	MIMAT0019208	hsa-miR-3074-5p	GUUCCUGCUGAACUGAGCCAG	new record
-	-	-	MIMAT0019209	hsa-miR-3156-3p	CUCCCACUUCCAGAUCUUUCU	new record
-	-	-	MIMAT0019210	hsa-miR-3157-3p	CUGCCCUAGUCUAGCUGAAGCU	new record
-	-	-	MIMAT0019211	hsa-miR-3158-5p	CCUGCAGAGAGGAAGCCCUUC	new record
-	-	-	MIMAT0019212	hsa-miR-3160-5p	GGCUUUCUAGUCUCAGCUCUCC	new record
-	-	-	MIMAT0019213	hsa-miR-3162-3p	UCCCUACCCCUCCACUCCCCA	new record
-	-	-	MIMAT0019214	hsa-miR-3173-5p	UGCCCUGCCUGUUUUCUCCUUU	new record
-	-	-	MIMAT0019215	hsa-miR-3177-5p	UGUGUACACACGUGCCAGGCGCU	new record
-	-	-	MIMAT0019216	hsa-miR-3187-5p	CCUGGGCAGCGUGUGGCUGAAGG	new record
-	-	-	MIMAT0019217	hsa-miR-3189-5p	UGCCCCAUCUGUGCCCUGGGUAGGA	new record
-	-	-	MIMAT0019218	hsa-miR-3194-3p	AGCUCUGCUGCUCACUGGCAGU	new record
-	-	-	MIMAT0019219	hsa-miR-3619-3p	GGGACCAUCCUGCCUGCUGUGG	new record
-	-	-	MIMAT0019220	hsa-miR-3664-3p	UCUCAGGAGUAAAGACAGAGUU	new record
-	-	-	MIMAT0019221	hsa-miR-3677-5p	CAGUGGCCAGAGCCCUGCAGUG	new record
-	-	-	MIMAT0019222	hsa-miR-3682-5p	CUACUUCUACCUGUGUUAUCAU	new record
-	-	-	MIMAT0019223	hsa-miR-3688-5p	AGUGGCAAAGUCUUUCCAUAU	new record
-	-	-	MIMAT0019224	hsa-miR-3691-3p	ACCAAGUCUGCGUCAUCCUCUC	new record
-	-	-	MIMAT0019225	hsa-miR-3913-3p	AGACAUCAAGAUCAGUCCCAAA	new record
-	-	-	MIMAT0019226	hsa-miR-3150b-5p	CAACCUCGAGGAUCUCCCCAGC	new record
-	-	-	MIMAT0019227	hsa-miR-3922-5p	UCAAGGCCAGAGGUCCCACAGCA	new record
-	-	-	MIMAT0019228	hsa-miR-3925-3p	ACUCCAGUUUUAGUUCUCUUG	new record
-	-	-	MIMAT0019229	hsa-miR-3940-5p	GUGGGUUGGGGCGGGCUCUG	new record
-	-	-	MIMAT0019230	hsa-miR-3942-3p	UUUCAGAUAACAGUAUUACAU	new record
-	-	-	MIMAT0019231	hsa-miR-3944-5p	UGUGCAGCAGGCCAACCGAGA	new record
-	-	-	MIMAT0019232	hsa-miR-4423-5p	AGUUGCCUUUUUGUUCCCAUGC	new record
-	-	-	MIMAT0019233	hsa-miR-4446-5p	AUUUCCCUGCCAUUCCCUUGGC	new record
-	-	-	MIMAT0019234	hsa-miR-4474-5p	UUAGUCUCAUGAUCAGACACA	new record
-	-	-	MIMAT0019235	hsa-miR-4520-5p	CCUGCGUGUUUUCUGUCCAA	new record
-	-	-	MIMAT0019236	hsa-miR-4529-5p	AGGCCAUCAGCAGUCCAAUGAA	new record
-	-	-	MIMAT0019337	hsa-miR-3960	GGCGGCGGCGGAGGCGGGGG	new record
-	-	-	MIMAT0019357	hsa-miR-3972	CUGCCAGCCCCGUUCCAGGGCA	new record
-	-	-	MIMAT0019358	hsa-miR-3973	ACAAAGUACAGCAUUAGCCUUAG	new record
-	-	-	MIMAT0019359	hsa-miR-3974	AAAGGUCAUUGUAAGGUUAAUGC	new record
-	-	-	MIMAT0019360	hsa-miR-3975	UGAGGCUAAUGCACUACUUCAC	new record
-	-	-	MIMAT0019361	hsa-miR-3976	UAUAGAGAGCAGGAAGAUUAAUGU	new record
-	-	-	MIMAT0019362	hsa-miR-3977	GUGCUUCAUCGUAAUUAACCUUA	new record
-	-	-	MIMAT0019363	hsa-miR-3978	GUGGAAAGCAUGCAUCCAGGGUGU	new record
-	-	-	MIMAT0019688	hsa-miR-4632-3p	UGCCGCCCUCUCGCUGCUCUAG	new record
-	-	-	MIMAT0019689	hsa-miR-4633-5p	AUAUGCCUGGCUAGCUCCUC	new record
-	-	-	MIMAT0019690	hsa-miR-4633-3p	AGGAGCUAGCCAGGCAUAUGCA	new record
-	-	-	MIMAT0019691	hsa-miR-4634	CGGCGCGACCGGCCCGGGG	new record
-	-	-	MIMAT0019692	hsa-miR-4635	UCUUGAAGUCAGAACCCGCAA	new record
-	-	-	MIMAT0019693	hsa-miR-4636	AACUCGUGUUCAAAGCCUUUAG	new record
-	-	-	MIMAT0019694	hsa-miR-4637	UACUAACUGCAGAUUCAAGUGA	new record
-	-	-	MIMAT0019695	hsa-miR-4638-5p	ACUCGGCUGCGGUGGACAAGU	new record
-	-	-	MIMAT0019696	hsa-miR-4638-3p	CCUGGACACCGCUCAGCCGGCCG	new record
-	-	-	MIMAT0019697	hsa-miR-4639-5p	UUGCUAAGUAGGCUGAGAUUGA	new record
-	-	-	MIMAT0019698	hsa-miR-4639-3p	UCACUCUCACCUUGCUUUGC	new record
-	-	-	MIMAT0019699	hsa-miR-4640-5p	UGGGCCAGGGAGCAGCUGGUGGG	new record
-	-	-	MIMAT0019700	hsa-miR-4640-3p	CACCCCCUGUUUCCUGGCCCAC	new record
-	-	-	MIMAT0019701	hsa-miR-4641	UGCCCAUGCCAUACUUUUGCCUCA	new record
-	-	-	MIMAT0019702	hsa-miR-4642	AUGGCAUCGUCCCCUGGUGGCU	new record
-	-	-	MIMAT0019703	hsa-miR-4643	GACACAUGACCAUAAAUGCUAA	new record
-	-	-	MIMAT0019704	hsa-miR-4644	UGGAGAGAGAAAAGAGACAGAAG	new record
-	-	-	MIMAT0019705	hsa-miR-4645-5p	ACCAGGCAAGAAAUAUUGU	new record
-	-	-	MIMAT0019706	hsa-miR-4645-3p	AGACAGUAGUUCUUGCCUGGUU	new record
-	-	-	MIMAT0019707	hsa-miR-4646-5p	ACUGGGAAGAGGAGCUGAGGGA	new record
-	-	-	MIMAT0019708	hsa-miR-4646-3p	AUUGUCCCUCUCCCUUCCCAG	new record
-	-	-	MIMAT0019709	hsa-miR-4647	GAAGAUGGUGCUGUGCUGAGGAA	new record
-	-	-	MIMAT0019710	hsa-miR-4648	UGUGGGACUGCAAAUGGGAG	new record
-	-	-	MIMAT0019711	hsa-miR-4649-5p	UGGGCGAGGGGUGGGCUCUCAGAG	new record
-	-	-	MIMAT0019712	hsa-miR-4649-3p	UCUGAGGCCUGCCUCUCCCCA	new record
-	-	-	MIMAT0019713	hsa-miR-4650-5p	UCAGGCCUCUUUCUACCUU	new record
-	-	-	MIMAT0019714	hsa-miR-4650-3p	AGGUAGAAUGAGGCCUGACAU	new record
-	-	-	MIMAT0019715	hsa-miR-4651	CGGGGUGGGUGAGGUCGGGC	new record
-	-	-	MIMAT0019716	hsa-miR-4652-5p	AGGGGACUGGUUAAUAGAACUA	new record
-	-	-	MIMAT0019717	hsa-miR-4652-3p	GUUCUGUUAACCCAUCCCCUCA	new record
-	-	-	MIMAT0019718	hsa-miR-4653-5p	UCUCUGAGCAAGGCUUAACACC	new record
-	-	-	MIMAT0019719	hsa-miR-4653-3p	UGGAGUUAAGGGUUGCUUGGAGA	new record
-	-	-	MIMAT0019720	hsa-miR-4654	UGUGGGAUCUGGAGGCAUCUGG	new record
-	-	-	MIMAT0019721	hsa-miR-4655-5p	CACCGGGGAUGGCAGAGGGUCG	new record
-	-	-	MIMAT0019722	hsa-miR-4655-3p	ACCCUCGUCAGGUCCCCGGGG	new record
-	-	-	MIMAT0019723	hsa-miR-4656	UGGGCUGAGGGCAGGAGGCCUGU	new record
-	-	-	MIMAT0019724	hsa-miR-4657	AAUGUGGAAGUGGUCUGAGGCAU	new record
-	-	-	MIMAT0019725	hsa-miR-4658	GUGAGUGUGGAUCCUGGAGGAAU	new record
-	-	-	MIMAT0019726	hsa-miR-4659a-5p	CUGCCAUGUCUAAGAAGAAAAC	new record
-	-	-	MIMAT0019727	hsa-miR-4659a-3p	UUUCUUCUUAGACAUGGCAACG	new record
-	-	-	MIMAT0019728	hsa-miR-4660	UGCAGCUCUGGUGGAAAAUGGAG	new record
-	-	-	MIMAT0019729	hsa-miR-4661-5p	AACUAGCUCUGUGGAUCCUGAC	new record
-	-	-	MIMAT0019730	hsa-miR-4661-3p	CAGGAUCCACAGAGCUAGUCCA	new record
-	-	-	MIMAT0019731	hsa-miR-4662a-5p	UUAGCCAAUUGUCCAUCUUUAG	new record
-	-	-	MIMAT0019732	hsa-miR-4662a-3p	AAAGAUAGACAAUUGGCUAAAU	new record
-	-	-	MIMAT0019733	hsa-miR-4659b-5p	UUGCCAUGUCUAAGAAGAA	new record
-	-	-	MIMAT0019734	hsa-miR-4659b-3p	UUUCUUCUUAGACAUGGCAGCU	new record
-	-	-	MIMAT0019735	hsa-miR-4663	AGCUGAGCUCCAUGGACGUGCAGU	new record
-	-	-	MIMAT0019736	hsa-miR-4662b	AAAGAUGGACAAUUGGCUAAAU	new record
-	-	-	MIMAT0019737	hsa-miR-4664-5p	UGGGGUGCCCACUCCGCAAGUU	new record
-	-	-	MIMAT0019738	hsa-miR-4664-3p	CUUCCGGUCUGUGAGCCCCGUC	new record
-	-	-	MIMAT0019739	hsa-miR-4665-5p	CUGGGGGACGCGUGAGCGCGAGC	new record
-	-	-	MIMAT0019740	hsa-miR-4665-3p	CUCGGCCGCGGCGCGUAGCCCCCGCC	new record
-	-	-	MIMAT0019741	hsa-miR-4666a-5p	AUACAUGUCAGAUUGUAUGCC	new record
-	-	-	MIMAT0019742	hsa-miR-4666a-3p	CAUACAAUCUGACAUGUAUUU	new record
-	-	-	MIMAT0019743	hsa-miR-4667-5p	ACUGGGGAGCAGAAGGAGAACC	new record
-	-	-	MIMAT0019744	hsa-miR-4667-3p	UCCCUCCUUCUGUCCCCACAG	new record
-	-	-	MIMAT0019745	hsa-miR-4668-5p	AGGGAAAAAAAAAAGGAUUUGUC	new record
-	-	-	MIMAT0019746	hsa-miR-4668-3p	GAAAAUCCUUUUUGUUUUUCCAG	new record
-	-	-	MIMAT0019747	hsa-miR-219b-5p	AGAUGUCCAGCCACAAUUCUCG	new record
-	-	-	MIMAT0019748	hsa-miR-219b-3p	AGAAUUGCGUUUGGACAAUCAGU	new record
-	-	-	MIMAT0019749	hsa-miR-4669	UGUGUCCGGGAAGUGGAGGAGG	new record
-	-	-	MIMAT0019750	hsa-miR-4670-5p	AAGCGACCAUGAUGUAACUUCA	new record
-	-	-	MIMAT0019751	hsa-miR-4670-3p	UGAAGUUACAUCAUGGUCGCUU	new record
-	-	-	MIMAT0019752	hsa-miR-4671-5p	ACCGAAGACUGUGCGCUAAUCU	new record
-	-	-	MIMAT0019753	hsa-miR-4671-3p	UUAGUGCAUAGUCUUUGGUCU	new record
-	-	-	MIMAT0019754	hsa-miR-4672	UUACACAGCUGGACAGAGGCA	new record
-	-	-	MIMAT0019755	hsa-miR-4673	UCCAGGCAGGAGCCGGACUGGA	new record
-	-	-	MIMAT0019756	hsa-miR-4674	CUGGGCUCGGGACGCGCGGCU	new record
-	-	-	MIMAT0019757	hsa-miR-4675	GGGGCUGUGAUUGACCAGCAGG	new record
-	-	-	MIMAT0019758	hsa-miR-4676-5p	GAGCCAGUGGUGAGACAGUGA	new record
-	-	-	MIMAT0019759	hsa-miR-4676-3p	CACUGUUUCACCACUGGCUCUU	new record
-	-	-	MIMAT0019760	hsa-miR-4677-5p	UUGUUCUUUGGUCUUUCAGCCA	new record
-	-	-	MIMAT0019761	hsa-miR-4677-3p	UCUGUGAGACCAAAGAACUACU	new record
-	-	-	MIMAT0019762	hsa-miR-4678	AAGGUAUUGUUCAGACUUAUGA	new record
-	-	-	MIMAT0019763	hsa-miR-4679	UCUGUGAUAGAGAUUCUUUGCU	new record
-	-	-	MIMAT0019764	hsa-miR-4680-5p	AGAACUCUUGCAGUCUUAGAUGU	new record
-	-	-	MIMAT0019765	hsa-miR-4680-3p	UCUGAAUUGUAAGAGUUGUUA	new record
-	-	-	MIMAT0019766	hsa-miR-4681	AACGGGAAUGCAGGCUGUAUCU	new record
-	-	-	MIMAT0019767	hsa-miR-4682	UCUGAGUUCCUGGAGCCUGGUCU	new record
-	-	-	MIMAT0019768	hsa-miR-4683	UGGAGAUCCAGUGCUCGCCCGAU	new record
-	-	-	MIMAT0019769	hsa-miR-4684-5p	CUCUCUACUGACUUGCAACAUA	new record
-	-	-	MIMAT0019770	hsa-miR-4684-3p	UGUUGCAAGUCGGUGGAGACGU	new record
-	-	-	MIMAT0019771	hsa-miR-4685-5p	CCCAGGGCUUGGAGUGGGGCAAGGUU	new record
-	-	-	MIMAT0019772	hsa-miR-4685-3p	UCUCCCUUCCUGCCCUGGCUAG	new record
-	-	-	MIMAT0019773	hsa-miR-4686	UAUCUGCUGGGCUUUCUGGUGUU	new record
-	-	-	MIMAT0019774	hsa-miR-4687-5p	CAGCCCUCCUCCCGCACCCAAA	new record
-	-	-	MIMAT0019775	hsa-miR-4687-3p	UGGCUGUUGGAGGGGGCAGGC	new record
-	-	-	MIMAT0019776	hsa-miR-1343-3p	CUCCUGGGGCCCGCACUCUCGC	new record
-	-	-	MIMAT0019777	hsa-miR-4688	UAGGGGCAGCAGAGGACCUGGG	new record
-	-	-	MIMAT0019778	hsa-miR-4689	UUGAGGAGACAUGGUGGGGGCC	new record
-	-	-	MIMAT0019779	hsa-miR-4690-5p	GAGCAGGCGAGGCUGGGCUGAA	new record
-	-	-	MIMAT0019780	hsa-miR-4690-3p	GCAGCCCAGCUGAGGCCUCUG	new record
-	-	-	MIMAT0019781	hsa-miR-4691-5p	GUCCUCCAGGCCAUGAGCUGCGG	new record
-	-	-	MIMAT0019782	hsa-miR-4691-3p	CCAGCCACGGACUGAGAGUGCAU	new record
-	-	-	MIMAT0019783	hsa-miR-4692	UCAGGCAGUGUGGGUAUCAGAU	new record
-	-	-	MIMAT0019784	hsa-miR-4693-5p	AUACUGUGAAUUUCACUGUCACA	new record
-	-	-	MIMAT0019785	hsa-miR-4693-3p	UGAGAGUGGAAUUCACAGUAUUU	new record
-	-	-	MIMAT0019786	hsa-miR-4694-5p	AGGUGUUAUCCUAUCCAUUUGC	new record
-	-	-	MIMAT0019787	hsa-miR-4694-3p	CAAAUGGACAGGAUAACACCU	new record
-	-	-	MIMAT0019788	hsa-miR-4695-5p	CAGGAGGCAGUGGGCGAGCAGG	new record
-	-	-	MIMAT0019789	hsa-miR-4695-3p	UGAUCUCACCGCUGCCUCCUUC	new record
-	-	-	MIMAT0019790	hsa-miR-4696	UGCAAGACGGAUACUGUCAUCU	new record
-	-	-	MIMAT0019791	hsa-miR-4697-5p	AGGGGGCGCAGUCACUGACGUG	new record
-	-	-	MIMAT0019792	hsa-miR-4697-3p	UGUCAGUGACUCCUGCCCCUUGGU	new record
-	-	-	MIMAT0019793	hsa-miR-4698	UCAAAAUGUAGAGGAAGACCCCA	new record
-	-	-	MIMAT0019794	hsa-miR-4699-5p	AGAAGAUUGCAGAGUAAGUUCC	new record
-	-	-	MIMAT0019795	hsa-miR-4699-3p	AAUUUACUCUGCAAUCUUCUCC	new record
-	-	-	MIMAT0019796	hsa-miR-4700-5p	UCUGGGGAUGAGGACAGUGUGU	new record
-	-	-	MIMAT0019797	hsa-miR-4700-3p	CACAGGACUGACUCCUCACCCCAGUG	new record
-	-	-	MIMAT0019798	hsa-miR-4701-5p	UUGGCCACCACACCUACCCCUU	new record
-	-	-	MIMAT0019799	hsa-miR-4701-3p	AUGGGUGAUGGGUGUGGUGU	new record
-	-	-	MIMAT0019801	hsa-miR-4703-5p	UAGCAAUACAGUACAAAUAUAGU	new record
-	-	-	MIMAT0019802	hsa-miR-4703-3p	UGUAGUUGUAUUGUAUUGCCAC	new record
-	-	-	MIMAT0019803	hsa-miR-4704-5p	GACACUAGGCAUGUGAGUGAUU	new record
-	-	-	MIMAT0019804	hsa-miR-4704-3p	UCAGUCACAUAUCUAGUGUCUA	new record
-	-	-	MIMAT0019805	hsa-miR-4705	UCAAUCACUUGGUAAUUGCUGU	new record
-	-	-	MIMAT0019806	hsa-miR-4706	AGCGGGGAGGAAGUGGGCGCUGCUU	new record
-	-	-	MIMAT0019807	hsa-miR-4707-5p	GCCCCGGCGCGGGCGGGUUCUGG	new record
-	-	-	MIMAT0019808	hsa-miR-4707-3p	AGCCCGCCCCAGCCGAGGUUCU	new record
-	-	-	MIMAT0019809	hsa-miR-4708-5p	AGAGAUGCCGCCUUGCUCCUU	new record
-	-	-	MIMAT0019810	hsa-miR-4708-3p	AGCAAGGCGGCAUCUCUCUGAU	new record
-	-	-	MIMAT0019811	hsa-miR-4709-5p	ACAACAGUGACUUGCUCUCCAA	new record
-	-	-	MIMAT0019812	hsa-miR-4709-3p	UUGAAGAGGAGGUGCUCUGUAGC	new record
-	-	-	MIMAT0019813	hsa-miR-203b-5p	UAGUGGUCCUAAACAUUUCACA	new record
-	-	-	MIMAT0019814	hsa-miR-203b-3p	UUGAACUGUUAAGAACCACUGGA	new record
-	-	-	MIMAT0019815	hsa-miR-4710	GGGUGAGGGCAGGUGGUU	new record
-	-	-	MIMAT0019816	hsa-miR-4711-5p	UGCAUCAGGCCAGAAGACAUGAG	new record
-	-	-	MIMAT0019817	hsa-miR-4711-3p	CGUGUCUUCUGGCUUGAU	new record
-	-	-	MIMAT0019818	hsa-miR-4712-5p	UCCAGUACAGGUCUCUCAUUUC	new record
-	-	-	MIMAT0019819	hsa-miR-4712-3p	AAUGAGAGACCUGUACUGUAU	new record
-	-	-	MIMAT0019820	hsa-miR-4713-5p	UUCUCCCACUACCAGGCUCCCA	new record
-	-	-	MIMAT0019821	hsa-miR-4713-3p	UGGGAUCCAGACAGUGGGAGAA	new record
-	-	-	MIMAT0019822	hsa-miR-4714-5p	AACUCUGACCCCUUAGGUUGAU	new record
-	-	-	MIMAT0019823	hsa-miR-4714-3p	CCAACCUAGGUGGUCAGAGUUG	new record
-	-	-	MIMAT0019824	hsa-miR-4715-5p	AAGUUGGCUGCAGUUAAGGUGG	new record
-	-	-	MIMAT0019825	hsa-miR-4715-3p	GUGCCACCUUAACUGCAGCCAAU	new record
-	-	-	MIMAT0019826	hsa-miR-4716-5p	UCCAUGUUUCCUUCCCCCUUCU	new record
-	-	-	MIMAT0019827	hsa-miR-4716-3p	AAGGGGGAAGGAAACAUGGAGA	new record
-	-	-	MIMAT0019828	hsa-miR-3529-5p	AGGUAGACUGGGAUUUGUUGUU	new record
-	-	-	MIMAT0019829	hsa-miR-4717-5p	UAGGCCACAGCCACCCAUGUGU	new record
-	-	-	MIMAT0019830	hsa-miR-4717-3p	ACACAUGGGUGGCUGUGGCCU	new record
-	-	-	MIMAT0019831	hsa-miR-4718	AGCUGUACCUGAAACCAAGCA	new record
-	-	-	MIMAT0019832	hsa-miR-4719	UCACAAAUCUAUAAUAUGCAGG	new record
-	-	-	MIMAT0019833	hsa-miR-4720-5p	CCUGGCAUAUUUGGUAUAACUU	new record
-	-	-	MIMAT0019834	hsa-miR-4720-3p	UGCUUAAGUUGUACCAAGUAU	new record
-	-	-	MIMAT0019835	hsa-miR-4721	UGAGGGCUCCAGGUGACGGUGG	new record
-	-	-	MIMAT0019836	hsa-miR-4722-5p	GGCAGGAGGGCUGUGCCAGGUUG	new record
-	-	-	MIMAT0019837	hsa-miR-4722-3p	ACCUGCCAGCACCUCCCUGCAG	new record
-	-	-	MIMAT0019838	hsa-miR-4723-5p	UGGGGGAGCCAUGAGAUAAGAGCA	new record
-	-	-	MIMAT0019839	hsa-miR-4723-3p	CCCUCUCUGGCUCCUCCCCAAA	new record
-	-	-	MIMAT0019840	hsa-miR-451b	UAGCAAGAGAACCAUUACCAUU	new record
-	-	-	MIMAT0019841	hsa-miR-4724-5p	AACUGAACCAGGAGUGAGCUUCG	new record
-	-	-	MIMAT0019842	hsa-miR-4724-3p	GUACCUUCUGGUUCAGCUAGU	new record
-	-	-	MIMAT0019843	hsa-miR-4725-5p	AGACCCUGCAGCCUUCCCACC	new record
-	-	-	MIMAT0019844	hsa-miR-4725-3p	UGGGGAAGGCGUCAGUGUCGGG	new record
-	-	-	MIMAT0019845	hsa-miR-4726-5p	AGGGCCAGAGGAGCCUGGAGUGG	new record
-	-	-	MIMAT0019846	hsa-miR-4726-3p	ACCCAGGUUCCCUCUGGCCGCA	new record
-	-	-	MIMAT0019847	hsa-miR-4727-5p	AUCUGCCAGCUUCCACAGUGG	new record
-	-	-	MIMAT0019848	hsa-miR-4727-3p	AUAGUGGGAAGCUGGCAGAUUC	new record
-	-	-	MIMAT0019849	hsa-miR-4728-5p	UGGGAGGGGAGAGGCAGCAAGCA	new record
-	-	-	MIMAT0019850	hsa-miR-4728-3p	CAUGCUGACCUCCCUCCUGCCCCAG	new record
-	-	-	MIMAT0019851	hsa-miR-4729	UCAUUUAUCUGUUGGGAAGCUA	new record
-	-	-	MIMAT0019852	hsa-miR-4730	CUGGCGGAGCCCAUUCCAUGCCA	new record
-	-	-	MIMAT0019853	hsa-miR-4731-5p	UGCUGGGGGCCACAUGAGUGUG	new record
-	-	-	MIMAT0019854	hsa-miR-4731-3p	CACACAAGUGGCCCCCAACACU	new record
-	-	-	MIMAT0019855	hsa-miR-4732-5p	UGUAGAGCAGGGAGCAGGAAGCU	new record
-	-	-	MIMAT0019856	hsa-miR-4732-3p	GCCCUGACCUGUCCUGUUCUG	new record
-	-	-	MIMAT0019857	hsa-miR-4733-5p	AAUCCCAAUGCUAGACCCGGUG	new record
-	-	-	MIMAT0019858	hsa-miR-4733-3p	CCACCAGGUCUAGCAUUGGGAU	new record
-	-	-	MIMAT0019859	hsa-miR-4734	GCUGCGGGCUGCGGUCAGGGCG	new record
-	-	-	MIMAT0019860	hsa-miR-4735-5p	CCUAAUUUGAACACCUUCGGUA	new record
-	-	-	MIMAT0019861	hsa-miR-4735-3p	AAAGGUGCUCAAAUUAGACAU	new record
-	-	-	MIMAT0019862	hsa-miR-4736	AGGCAGGUUAUCUGGGCUG	new record
-	-	-	MIMAT0019863	hsa-miR-4737	AUGCGAGGAUGCUGACAGUG	new record
-	-	-	MIMAT0019864	hsa-miR-3064-5p	UCUGGCUGUUGUGGUGUGCAA	new record
-	-	-	MIMAT0019865	hsa-miR-3064-3p	UUGCCACACUGCAACACCUUACA	new record
-	-	-	MIMAT0019866	hsa-miR-4738-5p	ACCAGCGCGUUUUCAGUUUCAU	new record
-	-	-	MIMAT0019867	hsa-miR-4738-3p	UGAAACUGGAGCGCCUGGAGGA	new record
-	-	-	MIMAT0019868	hsa-miR-4739	AAGGGAGGAGGAGCGGAGGGGCCCU	new record
-	-	-	MIMAT0019869	hsa-miR-4740-5p	AGGACUGAUCCUCUCGGGCAGG	new record
-	-	-	MIMAT0019870	hsa-miR-4740-3p	GCCCGAGAGGAUCCGUCCCUGC	new record
-	-	-	MIMAT0019871	hsa-miR-4741	CGGGCUGUCCGGAGGGGUCGGCU	new record
-	-	-	MIMAT0019872	hsa-miR-4742-5p	UCAGGCAAAGGGAUAUUUACAGA	new record
-	-	-	MIMAT0019873	hsa-miR-4742-3p	UCUGUAUUCUCCUUUGCCUGCAG	new record
-	-	-	MIMAT0019874	hsa-miR-4743-5p	UGGCCGGAUGGGACAGGAGGCAU	new record
-	-	-	MIMAT0019875	hsa-miR-4744	UCUAAAGACUAGACUUCGCUAUG	new record
-	-	-	MIMAT0019876	hsa-miR-3591-5p	UUUAGUGUGAUAAUGGCGUUUGA	new record
-	-	-	MIMAT0019877	hsa-miR-3591-3p	AAACACCAUUGUCACACUCCAC	new record
-	-	-	MIMAT0019878	hsa-miR-4745-5p	UGAGUGGGGCUCCCGGGACGGCG	new record
-	-	-	MIMAT0019879	hsa-miR-4745-3p	UGGCCCGGCGACGUCUCACGGUC	new record
-	-	-	MIMAT0019880	hsa-miR-4746-5p	CCGGUCCCAGGAGAACCUGCAGA	new record
-	-	-	MIMAT0019881	hsa-miR-4746-3p	AGCGGUGCUCCUGCGGGCCGA	new record
-	-	-	MIMAT0019882	hsa-miR-4747-5p	AGGGAAGGAGGCUUGGUCUUAG	new record
-	-	-	MIMAT0019883	hsa-miR-4747-3p	AAGGCCCGGGCUUUCCUCCCAG	new record
-	-	-	MIMAT0019884	hsa-miR-4748	GAGGUUUGGGGAGGAUUUGCU	new record
-	-	-	MIMAT0019885	hsa-miR-4749-5p	UGCGGGGACAGGCCAGGGCAUC	new record
-	-	-	MIMAT0019886	hsa-miR-4749-3p	CGCCCCUCCUGCCCCCACAG	new record
-	-	-	MIMAT0019887	hsa-miR-4750-5p	CUCGGGCGGAGGUGGUUGAGUG	new record
-	-	-	MIMAT0019888	hsa-miR-4751	AGAGGACCCGUAGCUGCUAGAAGG	new record
-	-	-	MIMAT0019889	hsa-miR-4752	UUGUGGAUCUCAAGGAUGUGCU	new record
-	-	-	MIMAT0019890	hsa-miR-4753-5p	CAAGGCCAAAGGAAGAGAACAG	new record
-	-	-	MIMAT0019891	hsa-miR-4753-3p	UUCUCUUUCUUUAGCCUUGUGU	new record
-	-	-	MIMAT0019892	hsa-miR-371b-5p	ACUCAAAAGAUGGCGGCACUUU	new record
-	-	-	MIMAT0019893	hsa-miR-371b-3p	AAGUGCCCCCACAGUUUGAGUGC	new record
-	-	-	MIMAT0019894	hsa-miR-4754	AUGCGGACCUGGGUUAGCGGAGU	new record
-	-	-	MIMAT0019895	hsa-miR-4755-5p	UUUCCCUUCAGAGCCUGGCUUU	new record
-	-	-	MIMAT0019896	hsa-miR-4755-3p	AGCCAGGCUCUGAAGGGAAAGU	new record
-	-	-	MIMAT0019897	hsa-miR-499b-5p	ACAGACUUGCUGUGAUGUUCA	new record
-	-	-	MIMAT0019898	hsa-miR-499b-3p	AACAUCACUGCAAGUCUUAACA	new record
-	-	-	MIMAT0019899	hsa-miR-4756-5p	CAGGGAGGCGCUCACUCUCUGCU	new record
-	-	-	MIMAT0019900	hsa-miR-4756-3p	CCAGAGAUGGUUGCCUUCCUAU	new record
-	-	-	MIMAT0019901	hsa-miR-4757-5p	AGGCCUCUGUGACGUCACGGUGU	new record
-	-	-	MIMAT0019902	hsa-miR-4757-3p	CAUGACGUCACAGAGGCUUCGC	new record
-	-	-	MIMAT0019903	hsa-miR-4758-5p	GUGAGUGGGAGCCGGUGGGGCUG	new record
-	-	-	MIMAT0019904	hsa-miR-4758-3p	UGCCCCACCUGCUGACCACCCUC	new record
-	-	-	MIMAT0019905	hsa-miR-4759	UAGGACUAGAUGUUGGAAUUA	new record
-	-	-	MIMAT0019906	hsa-miR-4760-5p	UUUAGAUUGAACAUGAAGUUAG	new record
-	-	-	MIMAT0019907	hsa-miR-4760-3p	AAAUUCAUGUUCAAUCUAAACC	new record
-	-	-	MIMAT0019908	hsa-miR-4761-5p	ACAAGGUGUGCAUGCCUGACC	new record
-	-	-	MIMAT0019909	hsa-miR-4761-3p	GAGGGCAUGCGCACUUUGUCC	new record
-	-	-	MIMAT0019910	hsa-miR-4762-5p	CCAAAUCUUGAUCAGAAGCCU	new record
-	-	-	MIMAT0019911	hsa-miR-4762-3p	CUUCUGAUCAAGAUUUGUGGUG	new record
-	-	-	MIMAT0019912	hsa-miR-4763-5p	CGCCUGCCCAGCCCUCCUGCU	new record
-	-	-	MIMAT0019913	hsa-miR-4763-3p	AGGCAGGGGCUGGUGCUGGGCGGG	new record
-	-	-	MIMAT0019914	hsa-miR-4764-5p	UGGAUGUGGAAGGAGUUAUCU	new record
-	-	-	MIMAT0019915	hsa-miR-4764-3p	UUAACUCCUUUCACACCCAUGG	new record
-	-	-	MIMAT0019916	hsa-miR-4765	UGAGUGAUUGAUAGCUAUGUUC	new record
-	-	-	MIMAT0019917	hsa-miR-4766-5p	UCUGAAAGAGCAGUUGGUGUU	new record
-	-	-	MIMAT0019918	hsa-miR-4766-3p	AUAGCAAUUGCUCUUUUGGAA	new record
-	-	-	MIMAT0019919	hsa-miR-4767	CGCGGGCGCUCCUGGCCGCCGCC	new record
-	-	-	MIMAT0019920	hsa-miR-4768-5p	AUUCUCUCUGGAUCCCAUGGAU	new record
-	-	-	MIMAT0019921	hsa-miR-4768-3p	CCAGGAGAUCCAGAGAGAAU	new record
-	-	-	MIMAT0019922	hsa-miR-4769-5p	GGUGGGAUGGAGAGAAGGUAUGAG	new record
-	-	-	MIMAT0019923	hsa-miR-4769-3p	UCUGCCAUCCUCCCUCCCCUAC	new record
-	-	-	MIMAT0019924	hsa-miR-4770	UGAGAUGACACUGUAGCU	new record
-	-	-	MIMAT0019925	hsa-miR-4771	AGCAGACUUGACCUACAAUUA	new record
-	-	-	MIMAT0019926	hsa-miR-4772-5p	UGAUCAGGCAAAAUUGCAGACU	new record
-	-	-	MIMAT0019927	hsa-miR-4772-3p	CCUGCAACUUUGCCUGAUCAGA	new record
-	-	-	MIMAT0019928	hsa-miR-4773	CAGAACAGGAGCAUAGAAAGGC	new record
-	-	-	MIMAT0019929	hsa-miR-4774-5p	UCUGGUAUGUAGUAGGUAAUAA	new record
-	-	-	MIMAT0019930	hsa-miR-4774-3p	AUUGCCUAACAUGUGCCAGAA	new record
-	-	-	MIMAT0019931	hsa-miR-4775	UUAAUUUUUUGUUUCGGUCACU	new record
-	-	-	MIMAT0019932	hsa-miR-4776-5p	GUGGACCAGGAUGGCAAGGGCU	new record
-	-	-	MIMAT0019933	hsa-miR-4776-3p	CUUGCCAUCCUGGUCCACUGCAU	new record
-	-	-	MIMAT0019934	hsa-miR-4777-5p	UUCUAGAUGAGAGAUAUAUAUA	new record
-	-	-	MIMAT0019935	hsa-miR-4777-3p	AUACCUCAUCUAGAAUGCUGUA	new record
-	-	-	MIMAT0019936	hsa-miR-4778-5p	AAUUCUGUAAAGGAAGAAGAGG	new record
-	-	-	MIMAT0019937	hsa-miR-4778-3p	UCUUCUUCCUUUGCAGAGUUGA	new record
-	-	-	MIMAT0019938	hsa-miR-4779	UAGGAGGGAAUAGUAAAAGCAG	new record
-	-	-	MIMAT0019939	hsa-miR-4780	ACCCUUGAGCCUGAUCCCUAGC	new record
-	-	-	MIMAT0019940	hsa-miR-4436b-5p	GUCCACUUCUGCCUGCCCUGCC	new record
-	-	-	MIMAT0019941	hsa-miR-4436b-3p	CAGGGCAGGAAGAAGUGGACAA	new record
-	-	-	MIMAT0019942	hsa-miR-4781-5p	UAGCGGGGAUUCCAAUAUUGG	new record
-	-	-	MIMAT0019943	hsa-miR-4781-3p	AAUGUUGGAAUCCUCGCUAGAG	new record
-	-	-	MIMAT0019944	hsa-miR-4782-5p	UUCUGGAUAUGAAGACAAUCAA	new record
-	-	-	MIMAT0019945	hsa-miR-4782-3p	UGAUUGUCUUCAUAUCUAGAAC	new record
-	-	-	MIMAT0019946	hsa-miR-4783-5p	GGCGCGCCCAGCUCCCGGGCU	new record
-	-	-	MIMAT0019947	hsa-miR-4783-3p	CCCCGGUGUUGGGGCGCGUCUGC	new record
-	-	-	MIMAT0019948	hsa-miR-4784	UGAGGAGAUGCUGGGACUGA	new record
-	-	-	MIMAT0019949	hsa-miR-4785	AGAGUCGGCGACGCCGCCAGC	new record
-	-	-	MIMAT0019950	hsa-miR-1245b-5p	UAGGCCUUUAGAUCACUUAAA	new record
-	-	-	MIMAT0019951	hsa-miR-1245b-3p	UCAGAUGAUCUAAAGGCCUAUA	new record
-	-	-	MIMAT0019952	hsa-miR-2467-5p	UGAGGCUCUGUUAGCCUUGGCUC	new record
-	-	-	MIMAT0019953	hsa-miR-2467-3p	AGCAGAGGCAGAGAGGCUCAGG	new record
-	-	-	MIMAT0019954	hsa-miR-4786-5p	UGAGACCAGGACUGGAUGCACC	new record
-	-	-	MIMAT0019955	hsa-miR-4786-3p	UGAAGCCAGCUCUGGUCUGGGC	new record
-	-	-	MIMAT0019956	hsa-miR-4787-5p	GCGGGGGUGGCGGCGGCAUCCC	new record
-	-	-	MIMAT0019957	hsa-miR-4787-3p	GAUGCGCCGCCCACUGCCCCGCGC	new record
-	-	-	MIMAT0019958	hsa-miR-4788	UUACGGACCAGCUAAGGGAGGC	new record
-	-	-	MIMAT0019959	hsa-miR-4789-5p	GUAUACACCUGAUAUGUGUAUG	new record
-	-	-	MIMAT0019960	hsa-miR-4789-3p	CACACAUAGCAGGUGUAUAUA	new record
-	-	-	MIMAT0019961	hsa-miR-4790-5p	AUCGCUUUACCAUUCAUGUU	new record
-	-	-	MIMAT0019962	hsa-miR-4790-3p	UGAAUGGUAAAGCGAUGUCACA	new record
-	-	-	MIMAT0019963	hsa-miR-4791	UGGAUAUGAUGACUGAAA	new record
-	-	-	MIMAT0019964	hsa-miR-4792	CGGUGAGCGCUCGCUGGC	new record
-	-	-	MIMAT0019965	hsa-miR-4793-5p	ACAUCCUGCUCCACAGGGCAGAGG	new record
-	-	-	MIMAT0019966	hsa-miR-4793-3p	UCUGCACUGUGAGUUGGCUGGCU	new record
-	-	-	MIMAT0019967	hsa-miR-4794	UCUGGCUAUCUCACGAGACUGU	new record
-	-	-	MIMAT0019968	hsa-miR-4795-5p	AGAAGUGGCUAAUAAUAUUGA	new record
-	-	-	MIMAT0019969	hsa-miR-4795-3p	AUAUUAUUAGCCACUUCUGGAU	new record
-	-	-	MIMAT0019970	hsa-miR-4796-5p	UGUCUAUACUCUGUCACUUUAC	new record
-	-	-	MIMAT0019971	hsa-miR-4796-3p	UAAAGUGGCAGAGUAUAGACAC	new record
-	-	-	MIMAT0019972	hsa-miR-4797-5p	GACAGAGUGCCACUUACUGAA	new record
-	-	-	MIMAT0019973	hsa-miR-4797-3p	UCUCAGUAAGUGGCACUCUGU	new record
-	-	-	MIMAT0019974	hsa-miR-4798-5p	UUCGGUAUACUUUGUGAAUUGG	new record
-	-	-	MIMAT0019975	hsa-miR-4798-3p	AACUCACGAAGUAUACCGAAGU	new record
-	-	-	MIMAT0019976	hsa-miR-4799-5p	AUCUAAAUGCAGCAUGCCAGUC	new record
-	-	-	MIMAT0019977	hsa-miR-4799-3p	ACUGGCAUGCUGCAUUUAUAUA	new record
-	-	-	MIMAT0019978	hsa-miR-4800-5p	AGUGGACCGAGGAAGGAAGGA	new record
-	-	-	MIMAT0019979	hsa-miR-4800-3p	CAUCCGUCCGUCUGUCCAC	new record
-	-	-	MIMAT0019980	hsa-miR-4801	UACACAAGAAAACCAAGGCUCA	new record
-	-	-	MIMAT0019981	hsa-miR-4802-5p	UAUGGAGGUUCUAGACCAUGUU	new record
-	-	-	MIMAT0019982	hsa-miR-4802-3p	UACAUGGAUGGAAACCUUCAAGC	new record
-	-	-	MIMAT0019983	hsa-miR-4803	UAACAUAAUAGUGUGGAUUGA	new record
-	-	-	MIMAT0019984	hsa-miR-4804-5p	UUGGACGGUAAGGUUAAGCAA	new record
-	-	-	MIMAT0019985	hsa-miR-4804-3p	UGCUUAACCUUGCCCUCGAAA	new record
-	-	-	MIMAT0020300	hsa-miR-4520-2-3p	UUUGGACAGAAAACACGCAGGU	new record
-	-	-	MIMAT0020541	hsa-miR-5047	UUGCAGCUGCGGUUGUAAGGU	new record
-	-	-	MIMAT0020600	hsa-miR-5095	UUACAGGCGUGAACCACCGCG	new record
-	-	-	MIMAT0020601	hsa-miR-1273f	GGAGAUGGAGGUUGCAGUG	new record
-	-	-	MIMAT0020602	hsa-miR-1273g-5p	GGUGGUUGAGGCUGCAGUAAGU	new record
-	-	-	MIMAT0020603	hsa-miR-5096	GUUUCACCAUGUUGGUCAGGC	new record
-	-	-	MIMAT0020924	hsa-miR-642a-3p	AGACACAUUUGGAGAGGGAACC	new record
-	-	-	MIMAT0020925	hsa-miR-550a-3-5p	AGUGCCUGAGGGAGUAAGAG	new record
-	-	-	MIMAT0020956	hsa-miR-4433a-5p	CGUCCCACCCCCCACUCCUGU	new record
-	-	-	MIMAT0020957	hsa-miR-548ah-3p	CAAAAACUGCAGUUACUUUUGC	new record
-	-	-	MIMAT0020958	hsa-miR-4482-3p	UUUCUAUUUCUCAGUGGGGCUC	new record
-	-	-	MIMAT0020959	hsa-miR-4536-3p	UCGUGCAUAUAUCUACCACAU	new record
-	-	-	MIMAT0021017	hsa-miR-4999-5p	UGCUGUAUUGUCAGGUAGUGA	new record
-	-	-	MIMAT0021018	hsa-miR-4999-3p	UCACUACCUGACAAUACAGU	new record
-	-	-	MIMAT0021019	hsa-miR-5000-5p	CAGUUCAGAAGUGUUCCUGAGU	new record
-	-	-	MIMAT0021020	hsa-miR-5000-3p	UCAGGACACUUCUGAACUUGGA	new record
-	-	-	MIMAT0021021	hsa-miR-5001-5p	AGGGCUGGACUCAGCGGCGGAGCU	new record
-	-	-	MIMAT0021022	hsa-miR-5001-3p	UUCUGCCUCUGUCCAGGUCCUU	new record
-	-	-	MIMAT0021023	hsa-miR-5002-5p	AAUUUGGUUUCUGAGGCACUUAGU	new record
-	-	-	MIMAT0021024	hsa-miR-5002-3p	UGACUGCCUCACUGACCACUU	new record
-	-	-	MIMAT0021025	hsa-miR-5003-5p	UCACAACAACCUUGCAGGGUAGA	new record
-	-	-	MIMAT0021026	hsa-miR-5003-3p	UACUUUUCUAGGUUGUUGGGG	new record
-	-	-	MIMAT0021027	hsa-miR-5004-5p	UGAGGACAGGGCAAAUUCACGA	new record
-	-	-	MIMAT0021028	hsa-miR-5004-3p	CUUGGAUUUUCCUGGGCCUCAG	new record
-	-	-	MIMAT0021029	hsa-miR-548ao-5p	AGAAGUAACUACGGUUUUUGCA	new record
-	-	-	MIMAT0021030	hsa-miR-548ao-3p	AAAGACCGUGACUACUUUUGCA	new record
-	-	-	MIMAT0021033	hsa-miR-5006-5p	UUGCCAGGGCAGGAGGUGGAA	new record
-	-	-	MIMAT0021034	hsa-miR-5006-3p	UUUCCCUUUCCAUCCUGGCAG	new record
-	-	-	MIMAT0021035	hsa-miR-5007-5p	UAGAGUCUGGCUGAUAUGGUUU	new record
-	-	-	MIMAT0021036	hsa-miR-5007-3p	AUCAUAUGAACCAAACUCUAAU	new record
-	-	-	MIMAT0021037	hsa-miR-548ap-5p	AAAAGUAAUUGCGGUCUUU	new record
-	-	-	MIMAT0021038	hsa-miR-548ap-3p	AAAAACCACAAUUACUUUU	new record
-	-	-	MIMAT0021039	hsa-miR-5008-5p	UGAGGCCCUUGGGGCACAGUGG	new record
-	-	-	MIMAT0021040	hsa-miR-5008-3p	CCUGUGCUCCCAGGGCCUCGC	new record
-	-	-	MIMAT0021041	hsa-miR-5009-5p	UUGGACUUUUUCAGAUUUGGGGAU	new record
-	-	-	MIMAT0021042	hsa-miR-5009-3p	UCCUAAAUCUGAAAGUCCAAAA	new record
-	-	-	MIMAT0021043	hsa-miR-5010-5p	AGGGGGAUGGCAGAGCAAAAUU	new record
-	-	-	MIMAT0021044	hsa-miR-5010-3p	UUUUGUGUCUCCCAUUCCCCAG	new record
-	-	-	MIMAT0021045	hsa-miR-5011-5p	UAUAUAUACAGCCAUGCACUC	new record
-	-	-	MIMAT0021046	hsa-miR-5011-3p	GUGCAUGGCUGUAUAUAUAACA	new record
-	-	-	MIMAT0021079	hsa-miR-5087	GGGUUUGUAGCUUUGCUGGCAUG	new record
-	-	-	MIMAT0021080	hsa-miR-5088-5p	CAGGGCUCAGGGAUUGGAUGGAGG	new record
-	-	-	MIMAT0021081	hsa-miR-5089-5p	GUGGGAUUUCUGAGUAGCAUC	new record
-	-	-	MIMAT0021082	hsa-miR-5090	CCGGGGCAGAUUGGUGUAGGGUG	new record
-	-	-	MIMAT0021083	hsa-miR-5091	ACGGAGACGACAAGACUGUGCUG	new record
-	-	-	MIMAT0021084	hsa-miR-5092	AAUCCACGCUGAGCUUGGCAUC	new record
-	-	-	MIMAT0021085	hsa-miR-5093	AGGAAAUGAGGCUGGCUAGGAGC	new record
-	-	-	MIMAT0021086	hsa-miR-5094	AAUCAGUGAAUGCCUUGAACCU	new record
-	-	-	MIMAT0021116	hsa-miR-5186	AGAGAUUGGUAGAAAUCAGGU	new record
-	-	-	MIMAT0021117	hsa-miR-5187-5p	UGGGAUGAGGGAUUGAAGUGGA	new record
-	-	-	MIMAT0021118	hsa-miR-5187-3p	ACUGAAUCCUCUUUUCCUCAG	new record
-	-	-	MIMAT0021119	hsa-miR-5188	AAUCGGACCCAUUUAAACCGGAG	new record
-	-	-	MIMAT0021120	hsa-miR-5189-5p	UCUGGGCACAGGCGGAUGGACAGG	new record
-	-	-	MIMAT0021121	hsa-miR-5190	CCAGUGACUGAGCUGGAGCCA	new record
-	-	-	MIMAT0021122	hsa-miR-5191	AGGAUAGGAAGAAUGAAGUGCU	new record
-	-	-	MIMAT0021123	hsa-miR-5192	AGGAGAGUGGAUUCCAGGUGGU	new record
-	-	-	MIMAT0021124	hsa-miR-5193	UCCUCCUCUACCUCAUCCCAGU	new record
-	-	-	MIMAT0021125	hsa-miR-5194	UGAGGGGUUUGGAAUGGGAUGG	new record
-	-	-	MIMAT0021126	hsa-miR-5195-5p	AACCCCUAAGGCAACUGGAUGG	new record
-	-	-	MIMAT0021127	hsa-miR-5195-3p	AUCCAGUUCUCUGAGGGGGCU	new record
-	-	-	MIMAT0021128	hsa-miR-5196-5p	AGGGAAGGGGACGAGGGUUGGG	new record
-	-	-	MIMAT0021129	hsa-miR-5196-3p	UCAUCCUCGUCUCCCUCCCAG	new record
-	-	-	MIMAT0021130	hsa-miR-5197-5p	CAAUGGCACAAACUCAUUCUUGA	new record
-	-	-	MIMAT0021131	hsa-miR-5197-3p	AAGAAGAGACUGAGUCAUCGAAU	new record
-	-	-	MIMAT0022255	hsa-miR-4524b-5p	AUAGCAGCAUAAGCCUGUCUC	new record
-	-	-	MIMAT0022256	hsa-miR-4524b-3p	GAGACAGGUUCAUGCUGCUA	new record
-	-	-	MIMAT0022257	hsa-miR-5571-5p	CAAUUCUCAAAGGAGCCUCCC	new record
-	-	-	MIMAT0022258	hsa-miR-5571-3p	GUCCUAGGAGGCUCCUCUG	new record
-	-	-	MIMAT0022259	hsa-miR-5100	UUCAGAUCCCAGCGGUGCCUCU	new record
-	-	-	MIMAT0022260	hsa-miR-5572	GUUGGGGUGCAGGGGUCUGCU	new record
-	-	-	MIMAT0022263	hsa-miR-548aq-5p	GAAAGUAAUUGCUGUUUUUGCC	new record
-	-	-	MIMAT0022264	hsa-miR-548aq-3p	CAAAAACUGCAAUUACUUUUGC	new record
-	-	-	MIMAT0022265	hsa-miR-548ar-5p	AAAAGUAAUUGCAGUUUUUGC	new record
-	-	-	MIMAT0022266	hsa-miR-548ar-3p	UAAAACUGCAGUUAUUUUUGC	new record
-	-	-	MIMAT0022267	hsa-miR-548as-5p	AAAAGUAAUUGCGGGUUUUGCC	new record
-	-	-	MIMAT0022268	hsa-miR-548as-3p	UAAAACCCACAAUUAUGUUUGU	new record
-	-	-	MIMAT0022269	hsa-miR-5579-5p	UAUGGUACUCCUUAAGCUAAC	new record
-	-	-	MIMAT0022270	hsa-miR-5579-3p	UUAGCUUAAGGAGUACCAGAUC	new record
-	-	-	MIMAT0022271	hsa-miR-664b-5p	UGGGCUAAGGGAGAUGAUUGGGUA	new record
-	-	-	MIMAT0022272	hsa-miR-664b-3p	UUCAUUUGCCUCCCAGCCUACA	new record
-	-	-	MIMAT0022273	hsa-miR-5580-5p	UGCUGGCUCAUUUCAUAUGUGU	new record
-	-	-	MIMAT0022274	hsa-miR-5580-3p	CACAUAUGAAGUGAGCCAGCAC	new record
-	-	-	MIMAT0022275	hsa-miR-5581-5p	AGCCUUCCAGGAGAAAUGGAGA	new record
-	-	-	MIMAT0022276	hsa-miR-5581-3p	UUCCAUGCCUCCUAGAAGUUCC	new record
-	-	-	MIMAT0022277	hsa-miR-548at-5p	AAAAGUUAUUGCGGUUUUGGCU	new record
-	-	-	MIMAT0022278	hsa-miR-548at-3p	CAAAACCGCAGUAACUUUUGU	new record
-	-	-	MIMAT0022279	hsa-miR-5582-5p	UAGGCACACUUAAAGUUAUAGC	new record
-	-	-	MIMAT0022280	hsa-miR-5582-3p	UAAAACUUUAAGUGUGCCUAGG	new record
-	-	-	MIMAT0022281	hsa-miR-5583-5p	AAACUAAUAUACCCAUAUUCUG	new record
-	-	-	MIMAT0022282	hsa-miR-5583-3p	GAAUAUGGGUAUAUUAGUUUGG	new record
-	-	-	MIMAT0022283	hsa-miR-5584-5p	CAGGGAAAUGGGAAGAACUAGA	new record
-	-	-	MIMAT0022284	hsa-miR-5584-3p	UAGUUCUUCCCUUUGCCCAAUU	new record
-	-	-	MIMAT0022285	hsa-miR-5585-5p	UGAAGUACCAGCUACUCGAGAG	new record
-	-	-	MIMAT0022286	hsa-miR-5585-3p	CUGAAUAGCUGGGACUACAGGU	new record
-	-	-	MIMAT0022287	hsa-miR-5586-5p	UAUCCAGCUUGUUACUAUAUGC	new record
-	-	-	MIMAT0022288	hsa-miR-5586-3p	CAGAGUGACAAGCUGGUUAAAG	new record
-	-	-	MIMAT0022289	hsa-miR-5587-5p	AUGGUCACCUCCGGGACU	new record
-	-	-	MIMAT0022290	hsa-miR-5587-3p	GCCCCGGGCAGUGUGAUCAUC	new record
-	-	-	MIMAT0022291	hsa-miR-548au-5p	AAAAGUAAUUGCGGUUUUUGC	new record
-	-	-	MIMAT0022292	hsa-miR-548au-3p	UGGCAGUUACUUUUGCACCAG	new record
-	-	-	MIMAT0022293	hsa-miR-1295b-5p	CACCCAGAUCUGCGGCCUAAU	new record
-	-	-	MIMAT0022294	hsa-miR-1295b-3p	AAUAGGCCACGGAUCUGGGCAA	new record
-	-	-	MIMAT0022295	hsa-miR-5588-5p	ACUGGCAUUAGUGGGACUUUU	new record
-	-	-	MIMAT0022296	hsa-miR-5588-3p	AAGUCCCACUAAUGCCAGC	new record
-	-	-	MIMAT0022297	hsa-miR-5589-5p	GGCUGGGUGCUCUUGUGCAGU	new record
-	-	-	MIMAT0022298	hsa-miR-5589-3p	UGCACAUGGCAACCUAGCUCCCA	new record
-	-	-	MIMAT0022299	hsa-miR-5590-5p	UUGCCAUACAUAGACUUUAUU	new record
-	-	-	MIMAT0022300	hsa-miR-5590-3p	AAUAAAGUUCAUGUAUGGCAA	new record
-	-	-	MIMAT0022301	hsa-miR-5591-5p	UGGGAGCUAAGCUAUGGGUAU	new record
-	-	-	MIMAT0022302	hsa-miR-5591-3p	AUACCCAUAGCUUAGCUCCCA	new record
-	-	-	MIMAT0022303	hsa-miR-548av-5p	AAAAGUACUUGCGGAUUU	new record
-	-	-	MIMAT0022304	hsa-miR-548av-3p	AAAACUGCAGUUACUUUUGC	new record
-	-	-	MIMAT0022468	hsa-miR-5680	GAGAAAUGCUGGACUAAUCUGC	new record
-	-	-	MIMAT0022469	hsa-miR-5681a	AGAAAGGGUGGCAAUACCUCUU	new record
-	-	-	MIMAT0022470	hsa-miR-5682	GUAGCACCUUGCAGGAUAAGGU	new record
-	-	-	MIMAT0022471	hsa-miR-548aw	GUGCAAAAGUCAUCACGGUU	new record
-	-	-	MIMAT0022472	hsa-miR-5683	UACAGAUGCAGAUUCUCUGACUUC	new record
-	-	-	MIMAT0022473	hsa-miR-5684	AACUCUAGCCUGAGCAACAG	new record
-	-	-	MIMAT0022474	hsa-miR-548ax	AGAAGUAAUUGCGGUUUUGCCA	new record
-	-	-	MIMAT0022475	hsa-miR-5685	ACAGCCCAGCAGUUAUCACGGG	new record
-	-	-	MIMAT0022476	hsa-miR-5692c	AAUAAUAUCACAGUAGGUGUAC	new record
-	-	-	MIMAT0022478	hsa-miR-5687	UUAGAACGUUUUAGGGUCAAAU	new record
-	-	-	MIMAT0022479	hsa-miR-5688	UAACAAACACCUGUAAAACAGC	new record
-	-	-	MIMAT0022480	hsa-miR-5681b	AGGUAUUGCCACCCUUUCUAGU	new record
-	-	-	MIMAT0022481	hsa-miR-5689	AGCAUACACCUGUAGUCCUAGA	new record
-	-	-	MIMAT0022482	hsa-miR-5690	UCAGCUACUACCUCUAUUAGG	new record
-	-	-	MIMAT0022483	hsa-miR-5691	UUGCUCUGAGCUCCGAGAAAGC	new record
-	-	-	MIMAT0022484	hsa-miR-5692a	CAAAUAAUACCACAGUGGGUGU	new record
-	-	-	MIMAT0022485	hsa-miR-4666b	UUGCAUGUCAGAUUGUAAUUCCC	new record
-	-	-	MIMAT0022486	hsa-miR-5693	GCAGUGGCUCUGAAAUGAACUC	new record
-	-	-	MIMAT0022487	hsa-miR-5694	CAGAUCAUGGGACUGUCUCAG	new record
-	-	-	MIMAT0022488	hsa-miR-5695	ACUCCAAGAAGAAUCUAGACAG	new record
-	-	-	MIMAT0022489	hsa-miR-5696	CUCAUUUAAGUAGUCUGAUGCC	new record
-	-	-	MIMAT0022490	hsa-miR-5697	UCAAGUAGUUUCAUGAUAAAGG	new record
-	-	-	MIMAT0022491	hsa-miR-5698	UGGGGGAGUGCAGUGAUUGUGG	new record
-	-	-	MIMAT0022492	hsa-miR-5699-3p	UCCUGUCUUUCCUUGUUGGAGC	new record
-	-	-	MIMAT0022493	hsa-miR-5700	UAAUGCAUUAAAUUAUUGAAGG	new record
-	-	-	MIMAT0022494	hsa-miR-5701	UUAUUGUCACGUUCUGAUU	new record
-	-	-	MIMAT0022495	hsa-miR-5702	UGAGUCAGCAACAUAUCCCAUG	new record
-	-	-	MIMAT0022496	hsa-miR-5703	AGGAGAAGUCGGGAAGGU	new record
-	-	-	MIMAT0022497	hsa-miR-5692b	AAUAAUAUCACAGUAGGUGU	new record
-	-	-	MIMAT0022498	hsa-miR-5704	UUAGGCCAUCAUCCCAUUAUGC	new record
-	-	-	MIMAT0022499	hsa-miR-5705	UGUUUCGGGGCUCAUGGCCUGUG	new record
-	-	-	MIMAT0022500	hsa-miR-5706	UUCUGGAUAACAUGCUGAAGCU	new record
-	-	-	MIMAT0022501	hsa-miR-5707	ACGUUUGAAUGCUGUACAAGGC	new record
-	-	-	MIMAT0022502	hsa-miR-5708	AUGAGCGACUGUGCCUGACC	new record
-	-	-	MIMAT0022691	hsa-miR-197-5p	CGGGUAGAGAGGGCAGUGGGAGG	new record
-	-	-	MIMAT0022692	hsa-miR-181b-3p	CUCACUGAACAAUGAAUGCAA	new record
-	-	-	MIMAT0022693	hsa-miR-204-3p	GCUGGGAAGGCAAAGGGACGU	new record
-	-	-	MIMAT0022694	hsa-miR-211-3p	GCAGGGACAGCAAAGGGGUGC	new record
-	-	-	MIMAT0022695	hsa-miR-212-5p	ACCUUGGCUCUAGACUGCUUACU	new record
-	-	-	MIMAT0022696	hsa-miR-301a-5p	GCUCUGACUUUAUUGCACUACU	new record
-	-	-	MIMAT0022697	hsa-miR-382-3p	AAUCAUUCACGGACAACACUU	new record
-	-	-	MIMAT0022698	hsa-miR-345-3p	GCCCUGAACGAGGGGUCUGGAG	new record
-	-	-	MIMAT0022700	hsa-miR-450a-1-3p	AUUGGGAACAUUUUGCAUGUAU	new record
-	-	-	MIMAT0022701	hsa-miR-506-5p	UAUUCAGGAAGGUGUUACUUAA	new record
-	-	-	MIMAT0022702	hsa-miR-514a-5p	UACUCUGGAGAGUGACAAUCAUG	new record
-	-	-	MIMAT0022705	hsa-miR-539-3p	AUCAUACAAGGACAAUUUCUUU	new record
-	-	-	MIMAT0022706	hsa-miR-561-5p	AUCAAGGAUCUUAAACUUUGCC	new record
-	-	-	MIMAT0022707	hsa-miR-570-5p	AAAGGUAAUUGCAGUUUUUCCC	new record
-	-	-	MIMAT0022708	hsa-miR-584-3p	UCAGUUCCAGGCCAACCAGGCU	new record
-	-	-	MIMAT0022709	hsa-miR-652-5p	CAACCCUAGGAGAGGGUGCCAUUCA	new record
-	-	-	MIMAT0022710	hsa-miR-659-5p	AGGACCUUCCCUGAACCAAGGA	new record
-	-	-	MIMAT0022711	hsa-miR-660-3p	ACCUCCUGUGUGCAUGGAUUA	new record
-	-	-	MIMAT0022712	hsa-miR-1271-3p	AGUGCCUGCUAUGUGCCAGGCA	new record
-	-	-	MIMAT0022713	hsa-miR-1185-2-3p	AUAUACAGGGGGAGACUCUCAU	new record
-	-	-	MIMAT0022714	hsa-miR-766-5p	AGGAGGAAUUGGUGCUGGUCUU	new record
-	-	-	MIMAT0022717	hsa-miR-873-3p	GGAGACUGAUGAGUUCCCGGGA	new record
-	-	-	MIMAT0022719	hsa-miR-1285-5p	GAUCUCACUUUGUUGCCCAGG	new record
-	-	-	MIMAT0022720	hsa-miR-1304-3p	UCUCACUGUAGCCUCGAACCCC	new record
-	-	-	MIMAT0022721	hsa-miR-1247-3p	CCCCGGGAACGUCGAGACUGGAGC	new record
-	-	-	MIMAT0022722	hsa-miR-548g-5p	UGCAAAAGUAAUUGCAGUUUUUG	new record
-	-	-	MIMAT0022723	hsa-miR-548h-3p	CAAAAACCGCAAUUACUUUUGCA	new record
-	-	-	MIMAT0022724	hsa-miR-1277-5p	AAAUAUAUAUAUAUAUGUACGUAU	new record
-	-	-	MIMAT0022725	hsa-miR-1255b-2-3p	AACCACUUUCUUUGCUCAUCCA	new record
-	-	-	MIMAT0022726	hsa-miR-1306-5p	CCACCUCCCCUGCAAACGUCCA	new record
-	-	-	MIMAT0022727	hsa-miR-1307-5p	UCGACCGGACCUCGACCGGCU	new record
-	-	-	MIMAT0022728	hsa-miR-513c-3p	UAAAUUUCACCUUUCUGAGAAGA	new record
-	-	-	MIMAT0022730	hsa-miR-548t-3p	AAAAACCACAAUUACUUUUGCACCA	new record
-	-	-	MIMAT0022731	hsa-miR-3184-3p	AAAGUCUCGCUCUCUGCCCCUCA	new record
-	-	-	MIMAT0022732	hsa-miR-3191-5p	CUCUCUGGCCGUCUACCUUCCA	new record
-	-	-	MIMAT0022733	hsa-miR-548x-5p	UGCAAAAGUAAUUGCAGUUUUUG	new record
-	-	-	MIMAT0022735	hsa-miR-374c-3p	CACUUAGCAGGUUGUAUUAUAU	new record
-	-	-	MIMAT0022736	hsa-miR-642b-5p	GGUUCCCUCUCCAAAUGUGUCU	new record
-	-	-	MIMAT0022737	hsa-miR-550b-2-5p	AUGUGCCUGAGGGAGUAAGACA	new record
-	-	-	MIMAT0022738	hsa-miR-548o-5p	AAAAGUAAUUGCGGUUUUUGCC	new record
-	-	-	MIMAT0022739	hsa-miR-548aj-5p	UGCAAAAGUAAUUGCAGUUUUUG	new record
-	-	-	MIMAT0022740	hsa-miR-548am-5p	AAAAGUAAUUGCGGUUUUUGCC	new record
-	-	-	MIMAT0022741	hsa-miR-3529-3p	AACAACAAAAUCACUAGUCUUCCA	new record
-	-	-	MIMAT0022742	hsa-miR-1273g-3p	ACCACUGCACUCCAGCCUGAG	new record
-	-	-	MIMAT0022833	hsa-miR-365b-5p	AGGGACUUUCAGGGGCAGCUGU	new record
-	-	-	MIMAT0022834	hsa-miR-365b-3p	UAAUGCCCCUAAAAAUCCUUAU	new record
-	-	-	MIMAT0022838	hsa-miR-1185-1-3p	AUAUACAGGGGGAGACUCUUAU	new record
-	-	-	MIMAT0022839	hsa-miR-3190-3p	UGUGGAAGGUAGACGGCCAGAGA	new record
-	-	-	MIMAT0022842	hsa-miR-98-3p	CUAUACAACUUACUACUUUCCC	new record
-	-	-	MIMAT0022844	hsa-miR-216a-3p	UCACAGUGGUCUCUGGGAUUAU	new record
-	-	-	MIMAT0022861	hsa-miR-376c-5p	GGUGGAUAUUCCUUCUAUGUU	new record
-	-	-	MIMAT0022862	hsa-miR-381-5p	AGCGAGGUUGCCCUUUGUAUAU	new record
-	-	-	MIMAT0022923	hsa-miR-376b-5p	CGUGGAUAUUCCUUCUAUGUUU	new record
-	-	-	MIMAT0022924	hsa-miR-495-5p	GAAGUUGCCCAUGUUAUUUUCG	new record
-	-	-	MIMAT0022925	hsa-miR-503-3p	GGGGUAUUGUUUCCGCUGCCAGG	new record
-	-	-	MIMAT0022928	hsa-miR-376a-2-5p	GGUAGAUUUUCCUUCUAUGGU	new record
-	-	-	MIMAT0022929	hsa-miR-758-5p	GAUGGUUGACCAGAGAGCACAC	new record
-	-	-	MIMAT0022938	hsa-miR-937-5p	GUGAGUCAGGGUGGGGCUGG	new record
-	-	-	MIMAT0022939	hsa-miR-939-3p	CCCUGGGCCUCUGCUCCCCAG	new record
-	-	-	MIMAT0022940	hsa-miR-1178-5p	CAGGGUCAGCUGAGCAUG	new record
-	-	-	MIMAT0022941	hsa-miR-1227-5p	GUGGGGCCAGGCGGUGG	new record
-	-	-	MIMAT0022942	hsa-miR-1229-5p	GUGGGUAGGGUUUGGGGGAGAGCG	new record
-	-	-	MIMAT0022943	hsa-miR-1233-5p	AGUGGGAGGCCAGGGCACGGCA	new record
-	-	-	MIMAT0022945	hsa-miR-1236-5p	UGAGUGACAGGGGAAAUGGGGA	new record
-	-	-	MIMAT0022946	hsa-miR-1237-5p	CGGGGGCGGGGCCGAAGCGCG	new record
-	-	-	MIMAT0022947	hsa-miR-1238-5p	GUGAGUGGGAGCCCCAGUGUGUG	new record
-	-	-	MIMAT0022948	hsa-miR-1292-3p	UCGCGCCCCGGCUCCCGUUC	new record
-	-	-	MIMAT0022965	hsa-miR-3606-3p	AAAAUUUCUUUCACUACUUAG	new record
-	-	-	MIMAT0022966	hsa-miR-3617-3p	CAUCAGCACCCUAUGUCCUUUCU	new record
-	-	-	MIMAT0022967	hsa-miR-3620-5p	GUGGGCUGGGCUGGGCUGGGCC	new record
-	-	-	MIMAT0022970	hsa-miR-3927-5p	GCCUAUCACAUAUCUGCCUGU	new record
-	-	-	MIMAT0022975	hsa-miR-3934-3p	UGCUCAGGUUGCACAGCUGGGA	new record
-	-	-	MIMAT0022977	hsa-miR-4632-5p	GAGGGCAGCGUGGGUGUGGCGGA	new record
-	-	-	MIMAT0022978	hsa-miR-4743-3p	UUUCUGUCUUUUCUGGUCCAG	new record
-	-	-	MIMAT0022979	hsa-miR-4750-3p	CCUGACCCACCCCCUCCCGCAG	new record
-	-	-	MIMAT0022984	hsa-miR-5089-3p	AUGCUACUCGGAAAUCCCACUGA	new record
-	-	-	MIMAT0023116	hsa-miR-5739	GCGGAGAGAGAAUGGGGAGC	new record
-	-	-	MIMAT0023252	hsa-miR-5787	GGGCUGGGGCGCGGGGAGGU	new record
-	-	-	MIMAT0023693	hsa-miR-6068	CCUGCGAGUCUCCGGCGGUGG	new record
-	-	-	MIMAT0023694	hsa-miR-6069	GGGCUAGGGCCUGCUGCCCCC	new record
-	-	-	MIMAT0023695	hsa-miR-6070	CCGGUUCCAGUCCCUGGAG	new record
-	-	-	MIMAT0023696	hsa-miR-6071	UUCUGCUGCCGGCCAAGGC	new record
-	-	-	MIMAT0023697	hsa-miR-6072	UCCUCAUCACACUGCACCUUAG	new record
-	-	-	MIMAT0023698	hsa-miR-6073	GGUAGUGAGUUAUCAGCUAC	new record
-	-	-	MIMAT0023699	hsa-miR-6074	GAUAUUCAGAGGCUAGGUGG	new record
-	-	-	MIMAT0023700	hsa-miR-6075	ACGGCCCAGGCGGCAUUGGUG	new record
-	-	-	MIMAT0023701	hsa-miR-6076	AGCAUGACAGAGGAGAGGUGG	new record
-	-	-	MIMAT0023702	hsa-miR-6077	GGGAAGAGCUGUACGGCCUUC	new record
-	-	-	MIMAT0023703	hsa-miR-6078	CCGCCUGAGCUAGCUGUGG	new record
-	-	-	MIMAT0023704	hsa-miR-6079	UUGGAAGCUUGGACCAACUAGCUG	new record
-	-	-	MIMAT0023705	hsa-miR-6080	UCUAGUGCGGGCGUUCCCG	new record
-	-	-	MIMAT0023706	hsa-miR-6081	AGGAGCAGUGCCGGCCAAGGCGCC	new record
-	-	-	MIMAT0023707	hsa-miR-6082	GAAUACGUCUGGUUGAUCC	new record
-	-	-	MIMAT0023708	hsa-miR-6083	CUUAUAUCAGAGGCUGUGGG	new record
-	-	-	MIMAT0023709	hsa-miR-6084	UUCCGCCAGUCGGUGGCCGG	new record
-	-	-	MIMAT0023710	hsa-miR-6085	AAGGGGCUGGGGGAGCACA	new record
-	-	-	MIMAT0023711	hsa-miR-6086	GGAGGUUGGGAAGGGCAGAG	new record
-	-	-	MIMAT0023712	hsa-miR-6087	UGAGGCGGGGGGGCGAGC	new record
-	-	-	MIMAT0023713	hsa-miR-6088	AGAGAUGAAGCGGGGGGGCG	new record
-	-	-	MIMAT0023714	hsa-miR-6089	GGAGGCCGGGGUGGGGCGGGGCGG	new record
-	-	-	MIMAT0023715	hsa-miR-6090	GGGGAGCGAGGGGCGGGGC	new record
-	-	-	MIMAT0024597	hsa-miR-6124	GGGAAAAGGAAGGGGGAGGA	new record
-	-	-	MIMAT0024598	hsa-miR-6125	GCGGAAGGCGGAGCGGCGGA	new record
-	-	-	MIMAT0024599	hsa-miR-6126	GUGAAGGCCCGGCGGAGA	new record
-	-	-	MIMAT0024610	hsa-miR-6127	UGAGGGAGUGGGUGGGAGG	new record
-	-	-	MIMAT0024611	hsa-miR-6128	ACUGGAAUUGGAGUCAAAA	new record
-	-	-	MIMAT0024612	hsa-miR-378j	ACUGGAUUUGGAGCCAGAA	new record
-	-	-	MIMAT0024613	hsa-miR-6129	UGAGGGAGUUGGGUGUAUA	new record
-	-	-	MIMAT0024614	hsa-miR-6130	UGAGGGAGUGGAUUGUAUG	new record
-	-	-	MIMAT0024615	hsa-miR-6131	GGCUGGUCAGAUGGGAGUG	new record
-	-	-	MIMAT0024616	hsa-miR-6132	AGCAGGGCUGGGGAUUGCA	new record
-	-	-	MIMAT0024617	hsa-miR-6133	UGAGGGAGGAGGUUGGGUA	new record
-	-	-	MIMAT0024618	hsa-miR-6134	UGAGGUGGUAGGAUGUAGA	new record
-	-	-	MIMAT0024782	hsa-miR-6165	CAGCAGGAGGUGAGGGGAG	new record
-	-	-	MIMAT0025450	hsa-miR-6499-5p	UCGGGCGCAAGAGCACUGCAGU	new record
-	-	-	MIMAT0025451	hsa-miR-6499-3p	AGCAGUGUUUGUUUUGCCCACA	new record
-	-	-	MIMAT0025452	hsa-miR-548ay-5p	AAAAGUAAUUGUGGUUUUUGC	new record
-	-	-	MIMAT0025453	hsa-miR-548ay-3p	CAAAACCGCGAUUACUCUUGCA	new record
-	-	-	MIMAT0025454	hsa-miR-6500-5p	AGGAGCUAUCCACUCCAGGUGUCC	new record
-	-	-	MIMAT0025455	hsa-miR-6500-3p	ACACUUGUUGGGAUGACCUGC	new record
-	-	-	MIMAT0025456	hsa-miR-548az-5p	CAAAAGUGAUUGUGGUUUUUGC	new record
-	-	-	MIMAT0025457	hsa-miR-548az-3p	AAAAACUGCAAUCACUUUUGC	new record
-	-	-	MIMAT0025458	hsa-miR-6501-5p	AGUUGCCAGGGCUGCCUUUGGU	new record
-	-	-	MIMAT0025459	hsa-miR-6501-3p	CCAGAGCAGCCUGCGGUAACAGU	new record
-	-	-	MIMAT0025460	hsa-miR-6502-5p	AGCUCUAGAAAGAUUGUUGACC	new record
-	-	-	MIMAT0025461	hsa-miR-6502-3p	UAGACCAUCUUUCUAGAGUAU	new record
[truncated: 597 more rows]
