# Supplementary material for: A high-throughput 3’ UTR reporter screening identifies microRNA interactomes of cancer genes
Source: PLoS One. 2018 Mar 9;13(3):e0194017. doi: 10.1371/journal.pone.0194017 (PMC5844555; doi:10.1371/journal.pone.0194017)
Supplement: S1 File — FASTA file containing miRNA sequences annotated in miRBase 9.2 (except for hsa-miR-122a). Sequence identifiers contain the mature miRNA accession number and name. (TXT) [file pone.0194017.s011.txt]

>MIMAT0000062_hsa-let-7a
UGAGGUAGUAGGUUGUAUAGUU
>MIMAT0000063_hsa-let-7b
UGAGGUAGUAGGUUGUGUGGUU
>MIMAT0000064_hsa-let-7c
UGAGGUAGUAGGUUGUAUGGUU
>MIMAT0000065_hsa-let-7d
AGAGGUAGUAGGUUGCAUAGU
>MIMAT0000066_hsa-let-7e
UGAGGUAGGAGGUUGUAUAGU
>MIMAT0000067_hsa-let-7f
UGAGGUAGUAGAUUGUAUAGUU
>MIMAT0000068_hsa-miR-15a
UAGCAGCACAUAAUGGUUUGUG
>MIMAT0000069_hsa-miR-16
UAGCAGCACGUAAAUAUUGGCG
>MIMAT0000070_hsa-miR-17-5p
CAAAGUGCUUACAGUGCAGGUAGU
>MIMAT0000071_hsa-miR-17-3p
ACUGCAGUGAAGGCACUUGU
>MIMAT0000072_hsa-miR-18a
UAAGGUGCAUCUAGUGCAGAUA
>MIMAT0000073_hsa-miR-19a
UGUGCAAAUCUAUGCAAAACUGA
>MIMAT0000074_hsa-miR-19b
UGUGCAAAUCCAUGCAAAACUGA
>MIMAT0000075_hsa-miR-20a
UAAAGUGCUUAUAGUGCAGGUAG
>MIMAT0000076_hsa-miR-21
UAGCUUAUCAGACUGAUGUUGA
>MIMAT0000077_hsa-miR-22
AAGCUGCCAGUUGAAGAACUGU
>MIMAT0000078_hsa-miR-23a
AUCACAUUGCCAGGGAUUUCC
>MIMAT0000079_hsa-miR-189
GUGCCUACUGAGCUGAUAUCAGU
>MIMAT0000080_hsa-miR-24
UGGCUCAGUUCAGCAGGAACAG
>MIMAT0000081_hsa-miR-25
CAUUGCACUUGUCUCGGUCUGA
>MIMAT0000082_hsa-miR-26a
UUCAAGUAAUCCAGGAUAGGC
>MIMAT0000083_hsa-miR-26b
UUCAAGUAAUUCAGGAUAGGUU
>MIMAT0000084_hsa-miR-27a
UUCACAGUGGCUAAGUUCCGC
>MIMAT0000085_hsa-miR-28
AAGGAGCUCACAGUCUAUUGAG
>MIMAT0000086_hsa-miR-29a
UAGCACCAUCUGAAAUCGGUU
>MIMAT0000087_hsa-miR-30a-5p
UGUAAACAUCCUCGACUGGAAG
>MIMAT0000088_hsa-miR-30a-3p
CUUUCAGUCGGAUGUUUGCAGC
>MIMAT0000089_hsa-miR-31
GGCAAGAUGCUGGCAUAGCUG
>MIMAT0000090_hsa-miR-32
UAUUGCACAUUACUAAGUUGC
>MIMAT0000091_hsa-miR-33
GUGCAUUGUAGUUGCAUUG
>MIMAT0000092_hsa-miR-92
UAUUGCACUUGUCCCGGCCUG
>MIMAT0000093_hsa-miR-93
AAAGUGCUGUUCGUGCAGGUAG
>MIMAT0000094_hsa-miR-95
UUCAACGGGUAUUUAUUGAGCA
>MIMAT0000095_hsa-miR-96
UUUGGCACUAGCACAUUUUUGC
>MIMAT0000096_hsa-miR-98
UGAGGUAGUAAGUUGUAUUGUU
>MIMAT0000097_hsa-miR-99a
AACCCGUAGAUCCGAUCUUGUG
>MIMAT0000098_hsa-miR-100
AACCCGUAGAUCCGAACUUGUG
>MIMAT0000099_hsa-miR-101
UACAGUACUGUGAUAACUGAAG
>MIMAT0000100_hsa-miR-29b
UAGCACCAUUUGAAAUCAGUGUU
>MIMAT0000101_hsa-miR-103
AGCAGCAUUGUACAGGGCUAUGA
>MIMAT0000102_hsa-miR-105
UCAAAUGCUCAGACUCCUGU
>MIMAT0000103_hsa-miR-106a
AAAAGUGCUUACAGUGCAGGUAGC
>MIMAT0000104_hsa-miR-107
AGCAGCAUUGUACAGGGCUAUCA
>MIMAT0000222_hsa-miR-192
CUGACCUAUGAAUUGACAGCC
>MIMAT0000226_hsa-miR-196a
UAGGUAGUUUCAUGUUGUUGG
>MIMAT0000227_hsa-miR-197
UUCACCACCUUCUCCACCCAGC
>MIMAT0000228_hsa-miR-198
GGUCCAGAGGGGAGAUAGG
>MIMAT0000231_hsa-miR-199a
CCCAGUGUUCAGACUACCUGUUC
>MIMAT0000232_hsa-miR-199a*
UACAGUAGUCUGCACAUUGGUU
>MIMAT0000241_hsa-miR-208
AUAAGACGAGCAAAAAGCUUGU
>MIMAT0000242_hsa-miR-129
CUUUUUGCGGUCUGGGCUUGC
>MIMAT0000243_hsa-miR-148a
UCAGUGCACUACAGAACUUUGU
>MIMAT0000244_hsa-miR-30c
UGUAAACAUCCUACACUCUCAGC
>MIMAT0000245_hsa-miR-30d
UGUAAACAUCCCCGACUGGAAG
>MIMAT0000250_hsa-miR-139
UCUACAGUGCACGUGUCU
>MIMAT0000251_hsa-miR-147
GUGUGUGGAAAUGCUUCUGC
>MIMAT0000252_hsa-miR-7
UGGAAGACUAGUGAUUUUGUUG
>MIMAT0000253_hsa-miR-10a
UACCCUGUAGAUCCGAAUUUGUG
>MIMAT0000254_hsa-miR-10b
UACCCUGUAGAACCGAAUUUGU
>MIMAT0000255_hsa-miR-34a
UGGCAGUGUCUUAGCUGGUUGUU
>MIMAT0000256_hsa-miR-181a
AACAUUCAACGCUGUCGGUGAGU
>MIMAT0000257_hsa-miR-181b
AACAUUCAUUGCUGUCGGUGGG
>MIMAT0000258_hsa-miR-181c
AACAUUCAACCUGUCGGUGAGU
>MIMAT0000259_hsa-miR-182
UUUGGCAAUGGUAGAACUCACA
>MIMAT0000260_hsa-miR-182*
UGGUUCUAGACUUGCCAACUA
>MIMAT0000261_hsa-miR-183
UAUGGCACUGGUAGAAUUCACUG
>MIMAT0000262_hsa-miR-187
UCGUGUCUUGUGUUGCAGCCG
>MIMAT0000263_hsa-miR-199b
CCCAGUGUUUAGACUAUCUGUUC
>MIMAT0000264_hsa-miR-203
GUGAAAUGUUUAGGACCACUAG
>MIMAT0000265_hsa-miR-204
UUCCCUUUGUCAUCCUAUGCCU
>MIMAT0000266_hsa-miR-205
UCCUUCAUUCCACCGGAGUCUG
>MIMAT0000267_hsa-miR-210
CUGUGCGUGUGACAGCGGCUGA
>MIMAT0000268_hsa-miR-211
UUCCCUUUGUCAUCCUUCGCCU
>MIMAT0000269_hsa-miR-212
UAACAGUCUCCAGUCACGGCC
>MIMAT0000270_hsa-miR-181a*
ACCAUCGACCGUUGAUUGUACC
>MIMAT0000271_hsa-miR-214
ACAGCAGGCACAGACAGGCAG
>MIMAT0000272_hsa-miR-215
AUGACCUAUGAAUUGACAGAC
>MIMAT0000273_hsa-miR-216
UAAUCUCAGCUGGCAACUGUG
>MIMAT0000274_hsa-miR-217
UACUGCAUCAGGAACUGAUUGGAU
>MIMAT0000275_hsa-miR-218
UUGUGCUUGAUCUAACCAUGU
>MIMAT0000276_hsa-miR-219
UGAUUGUCCAAACGCAAUUCU
>MIMAT0000277_hsa-miR-220
CCACACCGUAUCUGACACUUU
>MIMAT0000278_hsa-miR-221
AGCUACAUUGUCUGCUGGGUUUC
>MIMAT0000279_hsa-miR-222
AGCUACAUCUGGCUACUGGGUCUC
>MIMAT0000280_hsa-miR-223
UGUCAGUUUGUCAAAUACCCC
>MIMAT0000281_hsa-miR-224
CAAGUCACUAGUGGUUCCGUUUA
>MIMAT0000318_hsa-miR-200b
UAAUACUGCCUGGUAAUGAUGAC
>MIMAT0000414_hsa-let-7g
UGAGGUAGUAGUUUGUACAGU
>MIMAT0000415_hsa-let-7i
UGAGGUAGUAGUUUGUGCUGU
>MIMAT0000416_hsa-miR-1
UGGAAUGUAAAGAAGUAUGUA
>MIMAT0000417_hsa-miR-15b
UAGCAGCACAUCAUGGUUUACA
>MIMAT0000418_hsa-miR-23b
AUCACAUUGCCAGGGAUUACC
>MIMAT0000419_hsa-miR-27b
UUCACAGUGGCUAAGUUCUGC
>MIMAT0000420_hsa-miR-30b
UGUAAACAUCCUACACUCAGCU
>MIMAT0000422_hsa-miR-124a
UUAAGGCACGCGGUGAAUGCCA
>MIMAT0000423_hsa-miR-125b
UCCCUGAGACCCUAACUUGUGA
>MIMAT0000424_hsa-miR-128a
UCACAGUGAACCGGUCUCUUUU
>MIMAT0000425_hsa-miR-130a
CAGUGCAAUGUUAAAAGGGCAU
>MIMAT0000426_hsa-miR-132
UAACAGUCUACAGCCAUGGUCG
>MIMAT0000427_hsa-miR-133a
UUGGUCCCCUUCAACCAGCUGU
>MIMAT0000428_hsa-miR-135a
UAUGGCUUUUUAUUCCUAUGUGA
>MIMAT0000429_hsa-miR-137
UAUUGCUUAAGAAUACGCGUAG
>MIMAT0000430_hsa-miR-138
AGCUGGUGUUGUGAAUC
>MIMAT0000431_hsa-miR-140
AGUGGUUUUACCCUAUGGUAG
>MIMAT0000432_hsa-miR-141
UAACACUGUCUGGUAAAGAUGG
>MIMAT0000433_hsa-miR-142-5p
CAUAAAGUAGAAAGCACUAC
>MIMAT0000434_hsa-miR-142-3p
UGUAGUGUUUCCUACUUUAUGGA
>MIMAT0000435_hsa-miR-143
UGAGAUGAAGCACUGUAGCUCA
>MIMAT0000436_hsa-miR-144
UACAGUAUAGAUGAUGUACUAG
>MIMAT0000437_hsa-miR-145
GUCCAGUUUUCCCAGGAAUCCCUU
>MIMAT0000438_hsa-miR-152
UCAGUGCAUGACAGAACUUGGG
>MIMAT0000439_hsa-miR-153
UUGCAUAGUCACAAAAGUGA
>MIMAT0000440_hsa-miR-191
CAACGGAAUCCCAAAAGCAGCU
>MIMAT0000441_hsa-miR-9
UCUUUGGUUAUCUAGCUGUAUGA
>MIMAT0000442_hsa-miR-9*
UAAAGCUAGAUAACCGAAAGU
>MIMAT0000443_hsa-miR-125a
UCCCUGAGACCCUUUAACCUGUG
>MIMAT0000444_hsa-miR-126*
CAUUAUUACUUUUGGUACGCG
>MIMAT0000445_hsa-miR-126
UCGUACCGUGAGUAAUAAUGC
>MIMAT0000446_hsa-miR-127
UCGGAUCCGUCUGAGCUUGGCU
>MIMAT0000447_hsa-miR-134
UGUGACUGGUUGACCAGAGGG
>MIMAT0000448_hsa-miR-136
ACUCCAUUUGUUUUGAUGAUGGA
>MIMAT0000449_hsa-miR-146a
UGAGAACUGAAUUCCAUGGGUU
>MIMAT0000450_hsa-miR-149
UCUGGCUCCGUGUCUUCACUCC
>MIMAT0000451_hsa-miR-150
UCUCCCAACCCUUGUACCAGUG
>MIMAT0000452_hsa-miR-154
UAGGUUAUCCGUGUUGCCUUCG
>MIMAT0000453_hsa-miR-154*
AAUCAUACACGGUUGACCUAUU
>MIMAT0000454_hsa-miR-184
UGGACGGAGAACUGAUAAGGGU
>MIMAT0000455_hsa-miR-185
UGGAGAGAAAGGCAGUUC
>MIMAT0000456_hsa-miR-186
CAAAGAAUUCUCCUUUUGGGCUU
>MIMAT0000457_hsa-miR-188
CAUCCCUUGCAUGGUGGAGGGU
>MIMAT0000458_hsa-miR-190
UGAUAUGUUUGAUAUAUUAGGU
>MIMAT0000459_hsa-miR-193a
AACUGGCCUACAAAGUCCCAG
>MIMAT0000460_hsa-miR-194
UGUAACAGCAACUCCAUGUGGA
>MIMAT0000461_hsa-miR-195
UAGCAGCACAGAAAUAUUGGC
>MIMAT0000462_hsa-miR-206
UGGAAUGUAAGGAAGUGUGUGG
>MIMAT0000510_hsa-miR-320
AAAAGCUGGGUUGAGAGGGCGAA
>MIMAT0000617_hsa-miR-200c
UAAUACUGCCGGGUAAUGAUGG
>MIMAT0000646_hsa-miR-155
UUAAUGCUAAUCGUGAUAGGGG
>MIMAT0000676_hsa-miR-128b
UCACAGUGAACCGGUCUCUUUC
>MIMAT0000680_hsa-miR-106b
UAAAGUGCUGACAGUGCAGAU
>MIMAT0000681_hsa-miR-29c
UAGCACCAUUUGAAAUCGGU
>MIMAT0000682_hsa-miR-200a
UAACACUGUCUGGUAACGAUGU
>MIMAT0000683_hsa-miR-302a*
UAAACGUGGAUGUACUUGCUUU
>MIMAT0000684_hsa-miR-302a
UAAGUGCUUCCAUGUUUUGGUGA
>MIMAT0000685_hsa-miR-34b
UAGGCAGUGUCAUUAGCUGAUUG
>MIMAT0000686_hsa-miR-34c
AGGCAGUGUAGUUAGCUGAUUGC
>MIMAT0000687_hsa-miR-299-3p
UAUGUGGGAUGGUAAACCGCUU
>MIMAT0000688_hsa-miR-301
CAGUGCAAUAGUAUUGUCAAAGC
>MIMAT0000689_hsa-miR-99b
CACCCGUAGAACCGACCUUGCG
>MIMAT0000690_hsa-miR-296
AGGGCCCCCCCUCAAUCCUGU
>MIMAT0000691_hsa-miR-130b
CAGUGCAAUGAUGAAAGGGCAU
>MIMAT0000692_hsa-miR-30e-5p
UGUAAACAUCCUUGACUGGA
>MIMAT0000693_hsa-miR-30e-3p
CUUUCAGUCGGAUGUUUACAGC
>MIMAT0000703_hsa-miR-361
UUAUCAGAAUCUCCAGGGGUAC
>MIMAT0000705_hsa-miR-362
AAUCCUUGGAACCUAGGUGUGAGU
>MIMAT0000707_hsa-miR-363
AAUUGCACGGUAUCCAUCUGUA
>MIMAT0000710_hsa-miR-365
UAAUGCCCCUAAAAAUCCUUAU
>MIMAT0000714_hsa-miR-302b*
ACUUUAACAUGGAAGUGCUUUCU
>MIMAT0000715_hsa-miR-302b
UAAGUGCUUCCAUGUUUUAGUAG
>MIMAT0000716_hsa-miR-302c*
UUUAACAUGGGGGUACCUGCUG
>MIMAT0000717_hsa-miR-302c
UAAGUGCUUCCAUGUUUCAGUGG
>MIMAT0000718_hsa-miR-302d
UAAGUGCUUCCAUGUUUGAGUGU
>MIMAT0000719_hsa-miR-367
AAUUGCACUUUAGCAAUGGUGA
>MIMAT0000720_hsa-miR-368
ACAUAGAGGAAAUUCCACGUUU
>MIMAT0000721_hsa-miR-369-3p
AAUAAUACAUGGUUGAUCUUU
>MIMAT0000722_hsa-miR-370
GCCUGCUGGGGUGGAACCUGG
>MIMAT0000723_hsa-miR-371
GUGCCGCCAUCUUUUGAGUGU
>MIMAT0000724_hsa-miR-372
AAAGUGCUGCGACAUUUGAGCGU
>MIMAT0000725_hsa-miR-373*
ACUCAAAAUGGGGGCGCUUUCC
>MIMAT0000726_hsa-miR-373
GAAGUGCUUCGAUUUUGGGGUGU
>MIMAT0000727_hsa-miR-374
UUAUAAUACAACCUGAUAAGUG
>MIMAT0000728_hsa-miR-375
UUUGUUCGUUCGGCUCGCGUGA
>MIMAT0000729_hsa-miR-376a
AUCAUAGAGGAAAAUCCACGU
>MIMAT0000730_hsa-miR-377
AUCACACAAAGGCAACUUUUGU
>MIMAT0000731_hsa-miR-378
CUCCUGACUCCAGGUCCUGUGU
>MIMAT0000732_hsa-miR-422b
CUGGACUUGGAGUCAGAAGGCC
>MIMAT0000733_hsa-miR-379
UGGUAGACUAUGGAACGUA
>MIMAT0000734_hsa-miR-380-5p
UGGUUGACCAUAGAACAUGCGC
>MIMAT0000735_hsa-miR-380-3p
UAUGUAAUAUGGUCCACAUCUU
>MIMAT0000736_hsa-miR-381
UAUACAAGGGCAAGCUCUCUGU
>MIMAT0000737_hsa-miR-382
GAAGUUGUUCGUGGUGGAUUCG
>MIMAT0000738_hsa-miR-383
AGAUCAGAAGGUGAUUGUGGCU
>MIMAT0000750_hsa-miR-340
UCCGUCUCAGUUACUUUAUAGCC
>MIMAT0000751_hsa-miR-330
GCAAAGCACACGGCCUGCAGAGA
>MIMAT0000752_hsa-miR-328
CUGGCCCUCUCUGCCCUUCCGU
>MIMAT0000753_hsa-miR-342
UCUCACACAGAAAUCGCACCCGUC
>MIMAT0000754_hsa-miR-337
UCCAGCUCCUAUAUGAUGCCUUU
>MIMAT0000755_hsa-miR-323
GCACAUUACACGGUCGACCUCU
>MIMAT0000756_hsa-miR-326
CCUCUGGGCCCUUCCUCCAG
>MIMAT0000757_hsa-miR-151
ACUAGACUGAAGCUCCUUGAGG
>MIMAT0000758_hsa-miR-135b
UAUGGCUUUUCAUUCCUAUGUG
>MIMAT0000759_hsa-miR-148b
UCAGUGCAUCACAGAACUUUGU
>MIMAT0000760_hsa-miR-331
GCCCCUGGGCCUAUCCUAGAA
>MIMAT0000761_hsa-miR-324-5p
CGCAUCCCCUAGGGCAUUGGUGU
>MIMAT0000762_hsa-miR-324-3p
CCACUGCCCCAGGUGCUGCUGG
>MIMAT0000763_hsa-miR-338
UCCAGCAUCAGUGAUUUUGUUGA
>MIMAT0000764_hsa-miR-339
UCCCUGUCCUCCAGGAGCUCA
>MIMAT0000765_hsa-miR-335
UCAAGAGCAAUAACGAAAAAUGU
>MIMAT0000770_hsa-miR-133b
UUGGUCCCCUUCAACCAGCUA
>MIMAT0000771_hsa-miR-325
CCUAGUAGGUGUCCAGUAAGUGU
>MIMAT0000772_hsa-miR-345
UGCUGACUCCUAGUCCAGGGC
>MIMAT0000773_hsa-miR-346
UGUCUGCCCGCAUGCCUGCCUCU
>MIMAT0001075_hsa-miR-384
AUUCCUAGAAAUUGUUCAUA
>MIMAT0001080_hsa-miR-196b
UAGGUAGUUUCCUGUUGUUGG
>MIMAT0001339_hsa-miR-422a
CUGGACUUAGGGUCAGAAGGCC
>MIMAT0001340_hsa-miR-423
AGCUCGGUCUGAGGCCCCUCAG
>MIMAT0001341_hsa-miR-424
CAGCAGCAAUUCAUGUUUUGAA
>MIMAT0001343_hsa-miR-425-3p
AUCGGGAAUGUCGUGUCCGCC
>MIMAT0001412_hsa-miR-18b
UAAGGUGCAUCUAGUGCAGUUA
>MIMAT0001413_hsa-miR-20b
CAAAGUGCUCAUAGUGCAGGUAG
>MIMAT0001532_hsa-miR-448
UUGCAUAUGUAGGAUGUCCCAU
>MIMAT0001536_hsa-miR-429
UAAUACUGUCUGGUAAAACCGU
>MIMAT0001541_hsa-miR-449
UGGCAGUGUAUUGUUAGCUGGU
>MIMAT0001545_hsa-miR-450
UUUUUGCGAUGUGUUCCUAAUA
>MIMAT0001618_hsa-miR-191*
GCUGCGCUUGGAUUUCGUCCCC
>MIMAT0001620_hsa-miR-200a*
CAUCUUACCGGACAGUGCUGGA
>MIMAT0001621_hsa-miR-369-5p
AGAUCGACCGUGUUAUAUUCGC
>MIMAT0001625_hsa-miR-431
UGUCUUGCAGGCCGUCAUGCA
>MIMAT0001627_hsa-miR-433
AUCAUGAUGGGCUCCUCGGUGU
>MIMAT0001629_hsa-miR-329
AACACACCUGGUUAACCUCUUU
>MIMAT0001630_hsa-miR-453
GAGGUUGUCCGUGGUGAGUUCG
>MIMAT0001631_hsa-miR-451
AAACCGUUACCAUUACUGAGUUU
>MIMAT0001635_hsa-miR-452
UGUUUGCAGAGGAAACUGAGAC
>MIMAT0001636_hsa-miR-452*
UCAGUCUCAUCUGCAAAGAAG
>MIMAT0001638_hsa-miR-409-5p
AGGUUACCCGAGCAACUUUGCA
>MIMAT0001639_hsa-miR-409-3p
CGAAUGUUGCUCGGUGAACCCCU
>MIMAT0002170_hsa-miR-412
ACUUCACCUGGUCCACUAGCCGU
>MIMAT0002171_hsa-miR-410
AAUAUAACACAGAUGGCCUGU
>MIMAT0002172_hsa-miR-376b
AUCAUAGAGGAAAAUCCAUGUU
>MIMAT0002173_hsa-miR-483
UCACUCCUCUCCUCCCGUCUUCU
>MIMAT0002174_hsa-miR-484
UCAGGCUCAGUCCCCUCCCGAU
>MIMAT0002175_hsa-miR-485-5p
AGAGGCUGGCCGUGAUGAAUUC
>MIMAT0002176_hsa-miR-485-3p
GUCAUACACGGCUCUCCUCUCU
>MIMAT0002177_hsa-miR-486
UCCUGUACUGAGCUGCCCCGAG
>MIMAT0002178_hsa-miR-487a
AAUCAUACAGGGACAUCCAGUU
>MIMAT0002804_hsa-miR-488
CCCAGAUAAUGGCACUCUCAA
>MIMAT0002805_hsa-miR-489
AGUGACAUCACAUAUACGGCAGC
>MIMAT0002806_hsa-miR-490
CAACCUGGAGGACUCCAUGCUG
>MIMAT0002807_hsa-miR-491
AGUGGGGAACCCUUCCAUGAGGA
>MIMAT0002808_hsa-miR-511
GUGUCUUUUGCUCUGCAGUCA
>MIMAT0002809_hsa-miR-146b
UGAGAACUGAAUUCCAUAGGCU
>MIMAT0002810_hsa-miR-202*
UUUCCUAUGCAUAUACUUCUUU
>MIMAT0002811_hsa-miR-202
AGAGGUAUAGGGCAUGGGAAAA
>MIMAT0002812_hsa-miR-492
AGGACCUGCGGGACAAGAUUCUU
>MIMAT0002813_hsa-miR-493-5p
UUGUACAUGGUAGGCUUUCAUU
>MIMAT0002814_hsa-miR-432
UCUUGGAGUAGGUCAUUGGGUGG
>MIMAT0002815_hsa-miR-432*
CUGGAUGGCUCCUCCAUGUCU
>MIMAT0002816_hsa-miR-494
UGAAACAUACACGGGAAACCUCUU
>MIMAT0002817_hsa-miR-495
AAACAAACAUGGUGCACUUCUUU
>MIMAT0002818_hsa-miR-496
AUUACAUGGCCAAUCUC
>MIMAT0002819_hsa-miR-193b
AACUGGCCCUCAAAGUCCCGCUUU
>MIMAT0002820_hsa-miR-497
CAGCAGCACACUGUGGUUUGU
>MIMAT0002821_hsa-miR-181d
AACAUUCAUUGUUGUCGGUGGGUU
>MIMAT0002822_hsa-miR-512-5p
CACUCAGCCUUGAGGGCACUUUC
>MIMAT0002823_hsa-miR-512-3p
AAGUGCUGUCAUAGCUGAGGUC
>MIMAT0002824_hsa-miR-498
UUUCAAGCCAGGGGGCGUUUUUC
>MIMAT0002825_hsa-miR-520e
AAAGUGCUUCCUUUUUGAGGG
>MIMAT0002826_hsa-miR-515-5p
UUCUCCAAAAGAAAGCACUUUCUG
>MIMAT0002827_hsa-miR-515-3p
GAGUGCCUUCUUUUGGAGCGU
>MIMAT0002828_hsa-miR-519e*
UUCUCCAAAAGGGAGCACUUUC
>MIMAT0002829_hsa-miR-519e
AAAGUGCCUCCUUUUAGAGUGU
>MIMAT0002830_hsa-miR-520f
AAGUGCUUCCUUUUAGAGGGUU
>MIMAT0002831_hsa-miR-526c
CUCUAGAGGGAAGCGCUUUCUGUU
>MIMAT0002832_hsa-miR-519c
AAAGUGCAUCUUUUUAGAGGAU
>MIMAT0002833_hsa-miR-520a*
CUCCAGAGGGAAGUACUUUCU
>MIMAT0002834_hsa-miR-520a
AAAGUGCUUCCCUUUGGACUGU
>MIMAT0002835_hsa-miR-526b
CUCUUGAGGGAAGCACUUUCUGUU
>MIMAT0002836_hsa-miR-526b*
AAAGUGCUUCCUUUUAGAGGC
>MIMAT0002837_hsa-miR-519b
AAAGUGCAUCCUUUUAGAGGUUU
>MIMAT0002838_hsa-miR-525
CUCCAGAGGGAUGCACUUUCU
>MIMAT0002839_hsa-miR-525*
GAAGGCGCUUCCCUUUAGAGC
>MIMAT0002840_hsa-miR-523
AACGCGCUUCCCUAUAGAGGG
>MIMAT0002841_hsa-miR-518f*
CUCUAGAGGGAAGCACUUUCUCU
>MIMAT0002842_hsa-miR-518f
AAAGCGCUUCUCUUUAGAGGA
>MIMAT0002843_hsa-miR-520b
AAAGUGCUUCCUUUUAGAGGG
>MIMAT0002844_hsa-miR-518b
CAAAGCGCUCCCCUUUAGAGGU
>MIMAT0002845_hsa-miR-526a
CUCUAGAGGGAAGCACUUUCU
>MIMAT0002846_hsa-miR-520c
AAAGUGCUUCCUUUUAGAGGGUU
>MIMAT0002847_hsa-miR-518c*
UCUCUGGAGGGAAGCACUUUCUG
>MIMAT0002848_hsa-miR-518c
CAAAGCGCUUCUCUUUAGAGUG
>MIMAT0002849_hsa-miR-524*
CUACAAAGGGAAGCACUUUCUC
>MIMAT0002850_hsa-miR-524
GAAGGCGCUUCCCUUUGGAGU
>MIMAT0002851_hsa-miR-517*
CCUCUAGAUGGAAGCACUGUCU
>MIMAT0002852_hsa-miR-517a
AUCGUGCAUCCCUUUAGAGUGUU
>MIMAT0002853_hsa-miR-519d
CAAAGUGCCUCCCUUUAGAGUGU
>MIMAT0002854_hsa-miR-521
AACGCACUUCCCUUUAGAGUGU
>MIMAT0002855_hsa-miR-520d*
UCUACAAAGGGAAGCCCUUUCUG
>MIMAT0002856_hsa-miR-520d
AAAGUGCUUCUCUUUGGUGGGUU
>MIMAT0002857_hsa-miR-517b
UCGUGCAUCCCUUUAGAGUGUU
>MIMAT0002858_hsa-miR-520g
ACAAAGUGCUUCCCUUUAGAGUGU
>MIMAT0002859_hsa-miR-516-5p
CAUCUGGAGGUAAGAAGCACUUU
>MIMAT0002860_hsa-miR-516-3p
UGCUUCCUUUCAGAGGGU
>MIMAT0002861_hsa-miR-518e
AAAGCGCUUCCCUUCAGAGUGU
>MIMAT0002862_hsa-miR-527
CUGCAAAGGGAAGCCCUUUCU
>MIMAT0002863_hsa-miR-518a
AAAGCGCUUCCCUUUGCUGGA
>MIMAT0002864_hsa-miR-518d
CAAAGCGCUUCCCUUUGGAGC
>MIMAT0002866_hsa-miR-517c
AUCGUGCAUCCUUUUAGAGUGU
>MIMAT0002867_hsa-miR-520h
ACAAAGUGCUUCCCUUUAGAGU
>MIMAT0002868_hsa-miR-522
AAAAUGGUUCCCUUUAGAGUGUU
>MIMAT0002869_hsa-miR-519a
AAAGUGCAUCCUUUUAGAGUGUUAC
>MIMAT0002870_hsa-miR-499
UUAAGACUUGCAGUGAUGUUUAA
>MIMAT0002871_hsa-miR-500
AUGCACCUGGGCAAGGAUUCUG
>MIMAT0002872_hsa-miR-501
AAUCCUUUGUCCCUGGGUGAGA
>MIMAT0002873_hsa-miR-502
AUCCUUGCUAUCUGGGUGCUA
>MIMAT0002874_hsa-miR-503
UAGCAGCGGGAACAGUUCUGCAG
>MIMAT0002875_hsa-miR-504
AGACCCUGGUCUGCACUCUAU
>MIMAT0002876_hsa-miR-505
GUCAACACUUGCUGGUUUCCUC
>MIMAT0002877_hsa-miR-513
UUCACAGGGAGGUGUCAUUUAU
>MIMAT0002878_hsa-miR-506
UAAGGCACCCUUCUGAGUAGA
>MIMAT0002879_hsa-miR-507
UUUUGCACCUUUUGGAGUGAA
>MIMAT0002880_hsa-miR-508
UGAUUGUAGCCUUUUGGAGUAGA
>MIMAT0002881_hsa-miR-509
UGAUUGGUACGUCUGUGGGUAGA
>MIMAT0002882_hsa-miR-510
UACUCAGGAGAGUGGCAAUCACA
>MIMAT0002883_hsa-miR-514
AUUGACACUUCUGUGAGUAG
>MIMAT0002888_hsa-miR-532
CAUGCCUUGAGUGUAGGACCGU
>MIMAT0002890_hsa-miR-299-5p
UGGUUUACCGUCCCACAUACAU
>MIMAT0002891_hsa-miR-18a*
ACUGCCCUAAGUGCUCCUUCU
>MIMAT0003150_hsa-miR-455
UAUGUGCCUUUGGACUACAUCG
>MIMAT0003161_hsa-miR-493-3p
UGAAGGUCUACUGUGUGCCAG
>MIMAT0003163_hsa-miR-539
GGAGAAAUUAUCCUUGGUGUGU
>MIMAT0003164_hsa-miR-544
AUUCUGCAUUUUUAGCAAGU
>MIMAT0003165_hsa-miR-545
AUCAGCAAACAUUUAUUGUGUG
>MIMAT0003180_hsa-miR-487b
AAUCGUACAGGGUCAUCCACUU
>MIMAT0003214_hsa-miR-551a
GCGACCCACUCUUGGUUUCCA
>MIMAT0003215_hsa-miR-552
AACAGGUGACUGGUUAGACAA
>MIMAT0003216_hsa-miR-553
AAAACGGUGAGAUUUUGUUUU
>MIMAT0003217_hsa-miR-554
GCUAGUCCUGACUCAGCCAGU
>MIMAT0003218_hsa-miR-92b
UAUUGCACUCGUCCCGGCCUC
>MIMAT0003219_hsa-miR-555
AGGGUAAGCUGAACCUCUGAU
>MIMAT0003220_hsa-miR-556
GAUGAGCUCAUUGUAAUAUG
>MIMAT0003221_hsa-miR-557
GUUUGCACGGGUGGGCCUUGUCU
>MIMAT0003222_hsa-miR-558
UGAGCUGCUGUACCAAAAU
>MIMAT0003223_hsa-miR-559
UAAAGUAAAUAUGCACCAAAA
>MIMAT0003224_hsa-miR-560
GCGUGCGCCGGCCGGCCGCC
>MIMAT0003225_hsa-miR-561
CAAAGUUUAAGAUCCUUGAAGU
>MIMAT0003226_hsa-miR-562
AAAGUAGCUGUACCAUUUGC
>MIMAT0003227_hsa-miR-563
AGGUUGACAUACGUUUCCC
>MIMAT0003228_hsa-miR-564
AGGCACGGUGUCAGCAGGC
>MIMAT0003229_hsa-miR-565
GGCUGGCUCGCGAUGUCUGUUU
>MIMAT0003230_hsa-miR-566
GGGCGCCUGUGAUCCCAAC
>MIMAT0003231_hsa-miR-567
AGUAUGUUCUUCCAGGACAGAAC
>MIMAT0003232_hsa-miR-568
AUGUAUAAAUGUAUACACAC
>MIMAT0003233_hsa-miR-551b
GCGACCCAUACUUGGUUUCAG
>MIMAT0003234_hsa-miR-569
AGUUAAUGAAUCCUGGAAAGU
>MIMAT0003235_hsa-miR-570
GAAAACAGCAAUUACCUUUGCA
>MIMAT0003236_hsa-miR-571
UGAGUUGGCCAUCUGAGUGAG
>MIMAT0003237_hsa-miR-572
GUCCGCUCGGCGGUGGCCCA
>MIMAT0003238_hsa-miR-573
CUGAAGUGAUGUGUAACUGAUCAG
>MIMAT0003239_hsa-miR-574
CACGCUCAUGCACACACCCAC
>MIMAT0003240_hsa-miR-575
GAGCCAGUUGGACAGGAGC
>MIMAT0003241_hsa-miR-576
AUUCUAAUUUCUCCACGUCUUUG
>MIMAT0003242_hsa-miR-577
UAGAUAAAAUAUUGGUACCUG
>MIMAT0003243_hsa-miR-578
CUUCUUGUGCUCUAGGAUUGU
>MIMAT0003244_hsa-miR-579
AUUCAUUUGGUAUAAACCGCGAU
>MIMAT0003245_hsa-miR-580
UUGAGAAUGAUGAAUCAUUAGG
>MIMAT0003246_hsa-miR-581
UCUUGUGUUCUCUAGAUCAGU
>MIMAT0003247_hsa-miR-582
UUACAGUUGUUCAACCAGUUACU
>MIMAT0003248_hsa-miR-583
CAAAGAGGAAGGUCCCAUUAC
>MIMAT0003249_hsa-miR-584
UUAUGGUUUGCCUGGGACUGAG
>MIMAT0003250_hsa-miR-585
UGGGCGUAUCUGUAUGCUA
>MIMAT0003251_hsa-miR-548a
CAAAACUGGCAAUUACUUUUGC
>MIMAT0003252_hsa-miR-586
UAUGCAUUGUAUUUUUAGGUCC
>MIMAT0003253_hsa-miR-587
UUUCCAUAGGUGAUGAGUCAC
>MIMAT0003254_hsa-miR-548b
CAAGAACCUCAGUUGCUUUUGU
>MIMAT0003255_hsa-miR-588
UUGGCCACAAUGGGUUAGAAC
>MIMAT0003256_hsa-miR-589
UCAGAACAAAUGCCGGUUCCCAGA
>MIMAT0003257_hsa-miR-550
UGUCUUACUCCCUCAGGCACAU
>MIMAT0003258_hsa-miR-590
GAGCUUAUUCAUAAAAGUGCAG
>MIMAT0003259_hsa-miR-591
AGACCAUGGGUUCUCAUUGU
>MIMAT0003260_hsa-miR-592
UUGUGUCAAUAUGCGAUGAUGU
>MIMAT0003261_hsa-miR-593
AGGCACCAGCCAGGCAUUGCUCAGC
>MIMAT0003263_hsa-miR-595
GAAGUGUGCCGUGGUGUGUCU
>MIMAT0003264_hsa-miR-596
AAGCCUGCCCGGCUCCUCGGG
>MIMAT0003265_hsa-miR-597
UGUGUCACUCGAUGACCACUGU
>MIMAT0003266_hsa-miR-598
UACGUCAUCGUUGUCAUCGUCA
>MIMAT0003267_hsa-miR-599
GUUGUGUCAGUUUAUCAAAC
>MIMAT0003268_hsa-miR-600
ACUUACAGACAAGAGCCUUGCUC
>MIMAT0003269_hsa-miR-601
UGGUCUAGGAUUGUUGGAGGAG
>MIMAT0003270_hsa-miR-602
GACACGGGCGACAGCUGCGGCCC
>MIMAT0003271_hsa-miR-603
CACACACUGCAAUUACUUUUGC
>MIMAT0003272_hsa-miR-604
AGGCUGCGGAAUUCAGGAC
>MIMAT0003273_hsa-miR-605
UAAAUCCCAUGGUGCCUUCUCCU
>MIMAT0003274_hsa-miR-606
AAACUACUGAAAAUCAAAGAU
>MIMAT0003275_hsa-miR-607
GUUCAAAUCCAGAUCUAUAAC
>MIMAT0003276_hsa-miR-608
AGGGGUGGUGUUGGGACAGCUCCGU
>MIMAT0003277_hsa-miR-609
AGGGUGUUUCUCUCAUCUCU
>MIMAT0003278_hsa-miR-610
UGAGCUAAAUGUGUGCUGGGA
>MIMAT0003279_hsa-miR-611
GCGAGGACCCCUCGGGGUCUGAC
>MIMAT0003280_hsa-miR-612
GCUGGGCAGGGCUUCUGAGCUCCUU
>MIMAT0003281_hsa-miR-613
AGGAAUGUUCCUUCUUUGCC
>MIMAT0003282_hsa-miR-614
GAACGCCUGUUCUUGCCAGGUGG
>MIMAT0003283_hsa-miR-615
UCCGAGCCUGGGUCUCCCUCU
>MIMAT0003284_hsa-miR-616
ACUCAAAACCCUUCAGUGACUU
>MIMAT0003285_hsa-miR-548c
CAAAAAUCUCAAUUACUUUUGC
>MIMAT0003286_hsa-miR-617
AGACUUCCCAUUUGAAGGUGGC
>MIMAT0003287_hsa-miR-618
AAACUCUACUUGUCCUUCUGAGU
>MIMAT0003288_hsa-miR-619
GACCUGGACAUGUUUGUGCCCAGU
>MIMAT0003289_hsa-miR-620
AUGGAGAUAGAUAUAGAAAU
>MIMAT0003290_hsa-miR-621
GGCUAGCAACAGCGCUUACCU
>MIMAT0003291_hsa-miR-622
ACAGUCUGCUGAGGUUGGAGC
>MIMAT0003292_hsa-miR-623
AUCCCUUGCAGGGGCUGUUGGGU
>MIMAT0003293_hsa-miR-624
UAGUACCAGUACCUUGUGUUCA
>MIMAT0003294_hsa-miR-625
AGGGGGAAAGUUCUAUAGUCCU
>MIMAT0003295_hsa-miR-626
AGCUGUCUGAAAAUGUCUU
>MIMAT0003296_hsa-miR-627
GUGAGUCUCUAAGAAAAGAGGA
>MIMAT0003297_hsa-miR-628
UCUAGUAAGAGUGGCAGUCG
>MIMAT0003298_hsa-miR-629
GUUCUCCCAACGUAAGCCCAGC
>MIMAT0003299_hsa-miR-630
AGUAUUCUGUACCAGGGAAGGU
>MIMAT0003300_hsa-miR-631
AGACCUGGCCCAGACCUCAGC
>MIMAT0003301_hsa-miR-33b
GUGCAUUGCUGUUGCAUUGCA
>MIMAT0003302_hsa-miR-632
GUGUCUGCUUCCUGUGGGA
>MIMAT0003303_hsa-miR-633
CUAAUAGUAUCUACCACAAUAAA
>MIMAT0003304_hsa-miR-634
AACCAGCACCCCAACUUUGGAC
>MIMAT0003305_hsa-miR-635
ACUUGGGCACUGAAACAAUGUCC
>MIMAT0003306_hsa-miR-636
UGUGCUUGCUCGUCCCGCCCGCAG
>MIMAT0003307_hsa-miR-637
ACUGGGGGCUUUCGGGCUCUGCGU
>MIMAT0003308_hsa-miR-638
AGGGAUCGCGGGCGGGUGGCGGCCU
>MIMAT0003309_hsa-miR-639
AUCGCUGCGGUUGCGAGCGCUGU
>MIMAT0003310_hsa-miR-640
AUGAUCCAGGAACCUGCCUCU
>MIMAT0003311_hsa-miR-641
AAAGACAUAGGAUAGAGUCACCUC
>MIMAT0003312_hsa-miR-642
GUCCCUCUCCAAAUGUGUCUUG
>MIMAT0003313_hsa-miR-643
ACUUGUAUGCUAGCUCAGGUAG
>MIMAT0003314_hsa-miR-644
AGUGUGGCUUUCUUAGAGC
>MIMAT0003315_hsa-miR-645
UCUAGGCUGGUACUGCUGA
>MIMAT0003316_hsa-miR-646
AAGCAGCUGCCUCUGAGGC
>MIMAT0003317_hsa-miR-647
GUGGCUGCACUCACUUCCUUC
>MIMAT0003318_hsa-miR-648
AAGUGUGCAGGGCACUGGU
>MIMAT0003319_hsa-miR-649
AAACCUGUGUUGUUCAAGAGUC
>MIMAT0003320_hsa-miR-650
AGGAGGCAGCGCUCUCAGGAC
>MIMAT0003321_hsa-miR-651
UUUAGGAUAAGCUUGACUUUUG
>MIMAT0003322_hsa-miR-652
AAUGGCGCCACUAGGGUUGUGCA
>MIMAT0003323_hsa-miR-548d
CAAAAACCACAGUUUCUUUUGC
>MIMAT0003324_hsa-miR-661
UGCCUGGGUCUCUGGCCUGCGCGU
>MIMAT0003325_hsa-miR-662
UCCCACGUUGUGGCCCAGCAG
>MIMAT0003326_hsa-miR-663
AGGCGGGGCGCCGCGGGACCGC
>MIMAT0003327_hsa-miR-449b
AGGCAGUGUAUUGUUAGCUGGC
>MIMAT0003328_hsa-miR-653
UUGAAACAAUCUCUACUGAAC
>MIMAT0003329_hsa-miR-411
UAGUAGACCGUAUAGCGUACG
>MIMAT0003330_hsa-miR-654
UGGUGGGCCGCAGAACAUGUGC
>MIMAT0003331_hsa-miR-655
AUAAUACAUGGUUAACCUCUUU
>MIMAT0003332_hsa-miR-656
AAUAUUAUACAGUCAACCUCU
>MIMAT0003333_hsa-miR-549
UGACAACUAUGGAUGAGCUCU
>MIMAT0003335_hsa-miR-657
GGCAGGUUCUCACCCUCUCUAGG
>MIMAT0003336_hsa-miR-658
GGCGGAGGGAAGUAGGUCCGUUGGU
>MIMAT0003337_hsa-miR-659
CUUGGUUCAGGGAGGGUCCCCA
>MIMAT0003338_hsa-miR-660
UACCCAUUGCAUAUCGGAGUUG
>MIMAT0003339_hsa-miR-421
AUCAACAGACAUUAAUUGGGCGC
>MIMAT0003340_hsa-miR-542-5p
UCGGGGAUCAUCAUGUCACGAG
>MIMAT0003385_hsa-miR-363*
CGGGUGGAUCACGAUGCAAUUU
>MIMAT0003386_hsa-miR-376a*
GGUAGAUUCUCCUUCUAUGAG
>MIMAT0003389_hsa-miR-542-3p
UGUGACAGAUUGAUAACUGAAA
>MIMAT0003393_hsa-miR-425-5p
AAUGACACGAUCACUCCCGUUGA
>MIMAT0003879_hsa-miR-758
UUUGUGACCUGGUCCACUAACC
>MIMAT0003880_hsa-miR-671
AGGAAGCCCUGGAGGGGCUGGAGGU
>MIMAT0003881_hsa-miR-668
UGUCACUCGGCUCGGCCCACUAC
>MIMAT0003882_hsa-miR-767-5p
UGCACCAUGGUUGUCUGAGCAUG
>MIMAT0003883_hsa-miR-767-3p
UCUGCUCAUACCCCAUGGUUUCU
>MIMAT0003884_hsa-miR-454-5p
ACCCUAUCAAUAUUGUCUCUGC
>MIMAT0003885_hsa-miR-454-3p
UAGUGCAAUAUUGCUUAUAGGGUUU
>MIMAT0003886_hsa-miR-769-5p
UGAGACCUCUGGGUUCUGAGCU
>MIMAT0003887_hsa-miR-769-3p
CUGGGAUCUCCGGGGUCUUGGUU
>MIMAT0003888_hsa-miR-766
ACUCCAGCCCCACAGCCUCAGC
>MIMAT0003945_hsa-miR-765
UGGAGGAGAAGGAAGGUGAUG
>MIMAT0003946_hsa-miR-768-5p
GUUGGAGGAUGAAAGUACGGAGUGAU
>MIMAT0003947_hsa-miR-768-3p
UCACAAUGCUGACACUCAAACUGCUGAC
>MIMAT0003948_hsa-miR-770-5p
UCCAGUACCACGUGUCAGGGCCA
>MIMAT0004185_hsa-miR-802
CAGUAACAAAGAUUCAUCCUUGU
>MIMAT0004209_hsa-miR-801
GAUUGCUCUGCGUGCGGAAUCGAC
>MIMAT0004284_hsa-miR-675
UGGUGCGGAGAGGGCCCACAGUG
>MIMAT0004450_hsa-miR-297
AUGUAUGUGUGCAUGUGCAUG
