# Supplementary material for: A high-throughput 3’ UTR reporter screening identifies microRNA interactomes of cancer genes
Source: PLoS One. 2018 Mar 9;13(3):e0194017. doi: 10.1371/journal.pone.0194017 (PMC5844555; doi:10.1371/journal.pone.0194017)
Supplement: S3 File — FASTA file with 3’ UTR sequences for the cancer genes under study, cloned in the modified pGL4.11[luc2P] reporter vector. (TXT) [file pone.0194017.s013.txt]

>ALK
CAAGAATAGCATGAACCAGCCTGGGCCCTGAGCTCGGTCGCACACTCACTTCTCTTCCTTGGGATCCCTAAGACCGTGGAGGAGAGAGAGGCAATGGCTCCTTCACAAACCAGAGACCAAATGTCACGTTTTGTTTTGTGCCAACCTATTTTGAAGTACCACCAAAAAAGCTGTATTTTGAAAATGCTTTAGAAAGGTTTTGAGCATGGGTTCATCCTATTCTTTCGAAAGAAGAAAATATCATAAAAATGAGTGATAAATACAAGGCCCAGATGTGGTTGCATAAGGTTTTTATGCATGTTTGTTGTATACTTCCTTATGCTTCTTTCAAATTGTGTGTGCTCTGCTTCAATGTAGTCAGAATTAGCTGCTTCTATGTTTCATAGTTGGGGTCATAGATGTTTCCTTGCCTTGTTGATGTGGACATGAGCCATTTGAGGGGAGAGGGAACGGAAATAAAGGAGTTATTTGTAATGACTAAGCATGGGGAAAGACATTCT
>FBXW7
ACCTAGTCACATTGGAGAGTGGGGGGAGTGGGGGAGTTGTGTGGCGGATCAGAGCCTCAAACACAAAGCTGGTGTGTGCAGTTGGGAGTCGGAATGGGACTGAAGAAACCAAGCTGCTGGTGCTGGACTTTGATGTGGACATGAAGTGAAGAGCAGAAAAGATGAATTTGTCCAATTGTGTAGACGATATACTCCCTGCCCTTCCCCCTGCAAAAAGAAAAAAAGAAAAGAAAAAGAAAAAAATCCCTTGTTCTCAGTGGTGCAGGATGTTGGCTTGGGGCAACAGATTGAAAAGACCTACAGACTAAGAAGGAAAAGAAGAAGAGATGACAAACCATAACTGACAAGAGAGGCGTCTGCTGTCTCATCACATAAAAGGCTTCACTTTTGACTGAGGGCAGCTTTGCAAAATGAGACTTTCTAAATCAAACCAGGTGCAATTATTTCTTTATTTTCTTCTCCAGTGGTCATTGGGCAGTGTTAATGCTGAAACATCATTACAGATTCTGCTAGCCTGTTCTTTTACCACTGACAGCTAGACACCTAGAAAGGAACTGCAATAATATCAAAACAAGTACTGGTTGACTTTCTAATTAGAGAGCATCTGCAACAAAAAGTCATTTTTCTGGAGTGGAAAAGCTTAAAAAAATTACTGTGAATTGTTTTTGTACAGTTATCATGAAAAGCTTTTTTTTTTTTTTTTTTGCCAACCATTGCCAATGTCAATCAATCACAGTATTAGCCTCTGTTAATCTATTTACTGTTGCTTCCATATACATTCTTCAATGCATATGTTGCTCAAAGGTGGCAAGTTGTCCTGGGTTCTGTGAGTCCTGAGATGGATTTAATTCTTGATGCTGGTGCTAGAAGTAGGTCTTCAAATATGGGATTGTTGTCCCAACCCTGTACTGTACTCCCAGTGGCCAAACTTATTTATGCTGCTAAATGAAAGAAAGAAAAAAGCAAATTATTTTTTTTTATTTTTTTTCTGCTGTGACGTTTTAGTCCCAGACTGAATTCCAAATTTGCTCTAGTTTGGTTATGGAAAAAAGACTTTTTGCCACTGAAACTTGAGCCATCTGTGCCTCTAAGAGGCTGAGAATGGAAGAGTTTCAGATAATAAAGAGTGAAGTTTGCCTGCAAGTAAAGAATTGAGAGTGTGTGCAAAGCTTATTTTCTTTTATCTGGGCAAAAATTAAAACACATTCCTTGGAACAGAGCTATTACTTGCCTGTTCTGTGGAGAAACTTTTCTTTTTGAGGGCTGTGGTGAATGGATGAACGTACATCGTAAAACTGACAAAATATTTTAAAAATATATAAAACACAAAATTAAAATAAAGTTGCTGGTCAGTCTTAGTGTTTTACAGTATTTGGGAAAACAACTGTTACAGTTTTATTGCTCTGAGTAACTGACAAAGCAGAAACTATTCAGTTTTTGTAGTAAAGGCGTCACATGCAAACAAACAAAATGAATGAAACAGTCAAATGGTTTGCCTCATTCTCCAAGAGCCACAACTCAAGCTGAACTGTGAAAGTGGTTTAACACTGTATCCTAGGCGATCTTTTTTCCTCCTTCTGTTTATTTTTTTGTTTGTTTTATTTATAGTCTGATTTAAAACAATCAGATTCAAGTTGGTTAATTTTAGTTATGTAACAACCTGACATGATGGAGGAAAACAACCTTTAAAGGGATTGTGTCTATGGTTTGATTCACTTAGAAATTTTATTTTCTTATAACTTAAGTGCAATAAAATGTGTTTTTTCATGTTAGTATGCCTGTTTCTTCCACTGAAGT
>MYB
CCATCAGCCTTGTAGCAGTACCTGGGAACCTGCATCCTGTGGAAAGATGGAGGAGCAGATGACATCTTCCAGTCAAGCTCGTAAATACGTGAATGCATTCTCAGCCCGGACGCTGGTCATGTGAGACATTTCCAGAAAAGCATTATGGTTTTCAGAACACTTCAAGTTGACTTGGGATATATCATTCCTCAACATGAAACTTTTCATGAATGGGAGAAGAACCTATTTTTGTTGTGGTACAACAGTTGAGAGCAGCACCAAGTGCATTTAGTTGAATGAAGTCTTCTTGGATTTCACCCAACTAAAAGGATTTTTAAAAATAAATAACAGTCTTACCTAAATTATTAGGTAATGAATTGTAGCCAGTTGTTAATATCTTAATGCAGATTTTTTTAAAAAAAACATAAAATGATTTATCTGTATTTTAAAGGATCCAACAGATCAGTATTTTTTCCTGTGATGGGTTTTTTGAAATTTGACACATTAAAAGGTACTCCAGTATTTCACTTTTCTCGATCACTAAACATATGCATATATTTTTAAAAATCAGTAAAAGCATTACTCTAAGTGTAGACTTAATACCATGTGACATTTAATCCAGATTGTAAATGCTCATTTATGGTTAATGACATTGAAGGTACATTTATTGTACCAAACCATTTTATGAGTTTTCTGTTAGCTTGCTTTAAAAATTATTACTGTAAGAAATAGTTTTATAAAAAATTATATTTTTATTCAGTAATTTAATTTTGTAAATGCCAAATGAAAAACGTTTTTTGCTGCTATGGTCTTAGCCTGTAGACATGCTGCTAGTATCAGAGGGGCAGTAGAGCTTGGACAGAAAGAAAAGAAACTTGGTGTTAGGTAATTGACTATGCACTAGTATTTCAGACTTTTTAATTTTATATATATATACATTTTTTTTCCTTCTGCAATACATTTGAAAACTTGTTTGGGAGACTCTGCATTTTTTATTGTGGTTTTTTTGTTATTGTTGGTTTATACAAGCATGCGTTGCACTTCTTTTTTGGGAGATGTGTGTTGTTGATGTTCTATGTTTTGTTTTGAGTGTAGCCTGACTGTTTTATAATTTGGGAGTTCTGCATTTGATCCGCATCCCCTGTGGTTTCTAAGTGTATGGTCTCAGAACTGTTGCATGGATCCTGTGTTTGCAACTGGGGAGACAGAAACTGTGGTTGATAGCCAGTCACTGCCTTAAGAACATTTGATGCAAGATGGCCAGCACTGAACTTTTGAGATATGACGGTGTACTTACTGCCTTGTAGCAAAATAAAGATGTGCCCTTATTTTACCTACTTTTGTTTTCTCTCTTATTTGTCACTATGGACAACAGTTACACTTTAAAGAAAATGGAGCAGACTCAAGG
>MYC
ATTTCTGAAGAGGACTTGTTGCGGAAACGACGAGAACAGTTGAAACACAAACTTGAACAGCTACGGAACTCTTGTGCGTAAGGAAAAGTAAGGAAAACGATTCCTTCTAACAGAAATGTCCTGAGCAATCACCTATGAACTTGTTTCAAATGCATGATCAAATGCAACCTCACAACCTTGGCTGAGTCTTGAGACTGAAAGATTTAGCCATAATGTAAACTGCCTCAAATTGGACTTTGGGCATAAAAGAACTTTTTTATGCTTACCATCTTTTTTTTTTCTTTAACAGATTTGTATTTAAGAATTGTTTTTAAAAAATTTTAAGATTTACACAATGTTTCTCTGTAAATATTGCCATTAAATGTAAATAACTTTAATAAAACGTTTATAGCAGTTACACAGAATTTCAATCCTAGTATATAGTACCTAGTATTATAGGTACTATAAACCCTAATTTTTTTTATTTAAGTACATTTTGCTTTTTAAAGTTGATTTTTTTCTATTGTTTTTAGAAAAAATAAAATAACTGGCAAATATATCATTGAGCCAAATCTTAAGTTGTGAATGTTTTGTTTCGTTTCTTCCCCCTCCCAACCACCACCATCCCTGTTTGTTTTCATCAATTGCCCCTTCAGAGGGTGGTCTTAAGAAAGGCAAGAGTTTTCCTCTGTTGAA
>MYCN
TAAAGAAAATTGAACACGCTCGGACTTGCTAGACGCTTCTCAAAACTGGACAGTCACTGCCACTTTGCACATTTTGATTTTTTTTTTAAACAAACATTGTGTTGACATTAAGAATGTTGGTTTACTTTCAAATCGGTCCCCTGTCGAGTTCGGCTCTGGGTGGGCAGTAGGACCACCAGTGTGGGGTTCTGCTGGGACCTTGGAGAGCCTGCATCCCAGGATGCTGGGTGGCCCTGCAGCCTCCTCCACCTCACCTCCATGACAGCGCTAAACGTTGGTGACGGTTGGGAGCCTCTGGGGCTGTTGAAGTCACCTTGTGTGTTCCAAGTTTCCAAACAACAGAAAGTCATTCCTTCTTTTTAAAATGGTGCTTAAGTTCCAGCAGATGCCACATAAGGGGTTTGCCATTTGATACCCCTGGGGAACATTTCTGTAAATACCATTGACACATCCGCCTTTTGTATACATCCTGGGTAATGAGAGGTGGCTTTTGCGGCCAGTATTAGACTGGAAGTTCATACCTAAGTACTGTAATAATACCTCAATGTTTGAGGAGCATGTTTTGTATACAAATATATTGTTAATCTCTGTTATGTACTGTACTAATTCTTACACTGCCTGTATACTTTAGTATGACGCTGATACATAACTAAATTTGATACTTATATTTTCGTATGAAAATGAGTTGTGAAAGTTTTGAGTAGATATTACTTTATCACTTTTTGAACTAAGAAACTTTTGTAAAGAAATTTACTATATATATATGCCTTTTTCCTAGCCTGTTTCTTCCTGTTAATGTATTTGTTCATGTTTGGTGCATAGAACTGGGTAAATGCAAAGTTCTGTGTTTAATTTCTTCAAAATGTATATATTTAGTGCTGCATCTTATAGCACTTTGAAATACCTCATGTTTATGAAAATAAATAGCTTAAAATTAAATGATGCAACTCAACCTTTTCCTTAATGGCATTACACTCTGTCCCTTAAGGAGCAACC
>MYT1L
GGCTGTGAGAGGAATTCAGGTCTGAACAGCTGCTGTAGTGATGAAACTCTTGCTTAAAAAGGATGCCTCTTGTTTTTTGCTGCTGTAACTTACCAGAAAGTGTTCTATATTTATTTCTGTTTGAATTTGAAACAGTGTTATGCTTACAAGACTTCATAATGATTTTATGTCTTGCTTTAAAGATAGTACCTGCAGAATAGTTTTTGAATACACCCACATTTTGTACGTTTCCATGTAAGCTGACATAGTGTTCTGCCATGTAATGTTTATAGCTGCTGATGTATGCACATTTGGGGGTATATCTATTTCTGAAGAGGTAAGCTGATCAAAATAAATAGAGTGTAAATTCTTTTTAATGCTTTAGTGATTAAATGTTTTAGTATTTTGAACTGAAATGGACACACAAACACACACACGCACACACAGACCCACAGCTTTGAATGATCATGTTGTGGCTGAGCAGCCGCTTTTTAGACGTTATCATTTTGCCTCATGTTGGAGGACTTTATGGAATTTAAGAAATACATTTTGTGTGCATATTGTTTCATAGCAAGAATTCGTTGCAAAAATGCTTTATTTTTGAACAATGCTTGGAAATATTATGTGACTTTTTTGTTTGTTTGTTTTAGGAGGATGGTGTATGGTGGGGGCAATAAATGAGGTTTTTTGCATTCCAAGGAAATGGCATATGGATTAACTGTAAGAAATGAAATAAGTAATTTATTGTAAGACAACATCAAGCCATGGAAACTTGGCAGAAGATTCAAAGCAGCTTAAACAGCACTTTTAAATTAACTCCTAAGCGTTACATGGTTGTGACTATGGAAACTCCAGTTAAGACAGGATCTTATCAGAGGTGGACAACGTGAAGATTTCCTTTTCCATTTTCAATAAACTTTGGAACAACCTTCTCGTATCTCCCCTAGAGTTTCGTGCCCCTCTGAACTGTCTGTTATTGCAATGTAGTTTATCAACAGAATTTGTGTGTTTTCGATTTAAGCTAAAAGATAATTTAAGAACATTTATTTCCCCTTTTCACTTTAAAAAATTATGATTATTCCTATTATTGTTATGAACCTTCTTATTTTACATTTGAGGGATAAAGGCAAATGATTTGTGAGTCTTCTAGTTACTGGACCGAGTTTTCTGCTGGATCTGGTGGGAAGGCAGCTCGGTAAAGTTTCCCTCCTGCTCCCCCCGCCCGACTTTGACTCTGAATCAGCATTTGGTCCTATTCAGAGGACTCTTACCACGACGTTTCTGTTCTACACTTGGGTGGAGACCAGTTGACCATAGAGCATTTGCAGAGCCTCATTGTTTGATTTCTTGTGACTATTCTAAGAATGAATGCAATCAGATTTTAAAAGTAACTAAATATACTTCAGCACTTTTTTGCTTTAAACTAGATCATCTTAGACTTGTTTATACCTTCCAGATTTGATTGTTTTACTCCCAATGACTGCACTATATGTATGCATAAGACCACTTTTGAGCGCTGTGTTCCCCCTTCTGAGTAGTCCTTTGACGACGTGTTGTGTTTTCTGATGTTGACTTGAGTTCCATTTAGTAGCATCTCTTCCTTCCATGTCTTGATGTTATGCAGGAAGTACAGACGTACTTTAAATTTTTGTTATGAAATAAAAAAAAGATGGGTTTTGTAAAAATAAAAAAAAAATATTTTTAGCAGAACAGGACTTACAGGGTCATTGTCCCCACAATGTGCCAGTCGACTATTTGCACTTACCTTGTCCTATATATCCGTACGGAGGTGTGCAATTCCTCGTGTCAGTAGCCTTGTGACACTGAACCTGGATGGATTATAGAGGAGCCCTCACGGCTGATCAATAATGTTGCAAAGGGAGACTACAGGGATCTCACGACGAATATTCTGATACAATACTCAACCTCGGTATATATATATGTGTATAAATATATGTATATCCCAGCGGCACTTTATACTGTTCACTGTACAAAAGCTTACAGTTTTCCACAAGGACTTTAATAACTAGCTGGGAAAAGACGATGTAATTATTTCGGGGCTCTGCGGAACCTTCTCTGTACAGCGCCCCCTTTCTGTTGTGCTATTGGTTGCAGCTGCCATGCTCAGAATGCGTTTTGAGAGCTGAAGCAAGGTGCTTGCAGTCACCTGAGGCCGTCCGTGTGGCCCAGGGCCCCAGCTGCCTTTAGGGCCCCCATTGTTCATAACAGCATATGCATTTCCCCACCGCGTTGTGTCTGCAGCTTCTTTGCCAATATAGTAATGCTTTTAGTAGAGTACTAGATAGTATCAGTTTTGGATTCTTATTGTTATCACCTATGTACAATGGAAAGGGATTTTAAGCACAAACCTGCTGCTCATCTAACGTTGGTACATAATCTCAAATCAAAAGTTATCTGTGACTATTATATAGGGATCACAAAAGTGTCACATATTAGAATGCTGACCTTTCATATGGATTATTGTGAGTCATCAGAGTTTATTATAACTTATTGTTCATATTCATTTCTAAGTTAATTTAAGTAATCATTTATTAAGACAGAATTTTGTATAAACTATTTATTGTGCTCTCTGTGGAACTGAAGTTTGATTTATTTTTGTACTACACGGCATGGGTTTGTTGACACTTTAATTTTGCTATAAATGTGTGGAATCACAAGTTGCTGTGATACTTCATTTTTAAATTGTGAACTTTGTACAAATTTTGTCATGCTGGATGTTAACACATCTTACTCTAAATAAACAAGGTGTTGCCACATTTGTAGCACGAAGGATCTCTAACCCGGGTCTGCGTCTTCACTT
>NOTCH1
ATTCCGGAGGCCTTCAAGTAAACGGCGCGCCCCACGAGACCCCGGCTTCCTTTCCCAAGCCTTCGGGCGTCTGTGTGCGCTCTGTGGATGCCAGGGCCGACCAGAGGAGCCTTTTTAAAACACATGTTTTTATACAAAATAAGAACGAGGATTTTAATTTTTTTTAGTATTTATTTATGTACTTTTATTTTACACAGAAACACTGCCTTTTTATTTATATGTACTGTTTTATCTGGCCCCAGGTAGAAACTTTTATCTATTCTGAGAAAACAAGCAAGTTCTGAGAGCCAGGGTTTTCCTACGTAGGATGAAAAGATTCTTCTGTGTTTATAAAATATAAACAAAGATTCATGATTTATAAATGCCATTTATTTATTGATTCCTTTTTTCAAAATCCAAAAAGAAATGATGTTGGAGAAGGGAAGTTGAACGAGCATAGTCCAAAAAGCTCCTGGGGCGTCCAGGCCGCGCCCTTTCCCCGACGCCCACCCAACCCCAAGCCAGCCCGGCCGCTCCACCAGCATCACCTGCCTGTTAGGAGAAGCTGCATCCAGAGGCAAACGGAGGCAAAGCTGGCTCACCTTCCGCACGCGGATTAATTTGCATCTGAAATAGGAAACAAGTGAAAGCATATGGGTTAGATGTTGCCATGTGTTTTAGATGGTTTCTTGCAAGCATGCTTGTGAAAATGTGTTCTCGGAGTGTGTATGCCAAGAGTGCACCCATGGTACCAATCATGAATCTTTGTTTCAGGTTCAGTATTATGTAGTTGTTCGTTGGTTATACAAGTTCTTGGTCCCTCCAGAACCACCCCGGCCCCCTGCCCGTTCTTGAAATGTAGGCATCATGCATGTCAAACATGAGATGTGTGGACTGTGGCACTTGCCTGGGTCACACACGGAGGCATCCTACCCTTTTCTGGGGAAAGACACTGCCTGGGCTGACCCCGGTGGCGGCCCCAGCACCTCAGCCTGCACAGTGTCCCCCAGGTTCCGAAGAAGATGCTCCAGCAACACAGCCTGGGCCCCAGCTCGCGGGACCCGACCCCCCGTGGGCTCCCGTGTTTTGTAGGAGACTTGCCAGAGCCGGGCACATTGAGCTGTGCAACGCCGTGGGCTGCGTCCTTTGGTCCTGTCCCCGCAGCCCTGGCAGGGGGCATGCGGTCGGGCAGGGGCTGGAGGGAGGCGGGGGCTGCCCTTGGGCCACCCCTCCTAGTTTGGGAGGAGCAGATTTTTGCAATACCAAGTATAGCCTATGGCAGAAAAAATGTCTGTAAATATGTTTTTAAAGGTGGATTTTGTTTAAAAAATCTTAATGAATGAGTCTGTTGTGTGTCATGCCAGTGAGGGACGTCAGACTTGGCTCAGCTCGGGGAGCCTTAGCCGCCCATGCACTGGGGACGCTCCGCTGCCGTGCCGCCTGCACTCCTCAGGGCAGCCTCCCCCGGCTCTACGGGGGCCGCGTGGTGCCATCCCCAGGGGGCATGACCAGATGCGTCCCAAGATGTTGATTTTTACTGTGTTTTATAAAATAGAGTGTAGTTTACAGAAAAAGACTTTAAAAGTGATCTACATGAGGAACTGTAGATGATGTATTTTTTTCATCTTTTTTGTTAACTGATTTGCAATAAAAATGATACTGATGGTGATCTGGCTTCCACTCCCCTCTGCTCTGGCCTTTGGCTCCCTTTCTGGGAGGGAGGCAGGGCTGCTATGCTCTGAGG
>PHF6
AGCAACAACTAACTCAGCAGCAACTTAATGGAAACTAGGTATGAAAGTTAATTATATGGGATCTGTTGTCAGGATACAATACACACTGATATATACATGTTGAAGTAATGGTATGCAGTAAGATTTTTTTTAATCCTATTATGTTTAGTTAAGAGCATGTTACTAAAATGCTGAGGATTTTGTAGGCTTGCATAGTAGTTGTTTTTTAACTAGCTGATTTTGTAACCATAAAAACAAGCTATCTGCTTTATCAATAAGTGTAGTTGTAATGTCAAATCAATAAGATATTCACACTCCTCAATAACATTATATTGATTGTGTTCCCCTCAAGCATCATATTTTACATTTTTTTATCATCTTTTAAACAGGTTCATGGGACAGAGTTAGAAAACTGGGAATGAATAAGACATCCATAACTACTATTCTTTTTTCACTGTTTTCTAAAATCAAAAAGGGTTTGTAACTTTTTACTGCCCAACTCTTAGATCCTTCATTGAACTGCCTAAAAATGTCTTGTTTGTTTTATGAGCCCTCACTAGAAGGCTGAGTTTGACATGTTGATATTACGTAGCTATAGTTTGCAGTTTCTGGGAAGCAATTGAAACACTATTAACCCTGTGTATAGTGTCAACAGTTAAAGCAGACGAAACGAAGTAAGCTATATTTCTGGACTGAACAAAGCTCTGCTGTTTAGAGCATTTAAGTTTGTTTAGTGGATCCATACTCAAAGGAAAGCATAAGCAAATTTTCCTTTACAATGCAAACATGCCACTGGTGGCAGCACATGGTAATTTGTGGATTTTTTTTTCATACTCAAGTAATGGAGGCTAGAAATGAAGAGAACCTTCTTTTTCTCTTGACTTTGACAGCACATGCTAAAAATCTCTTCCAAGAAGTATGCTAAAGCTTTTCATTTGGTTCCTGTTAAAGTTGTTCTCACTGACCAGCATGGACTCAGGCAACTGGTAATGATAAGCTATGAGCTCCAGTGCTTTTGCCAAAATTCTCTTGACAGCACACCTCCTCTCTTTCCATGTTATACAAAGGACTTCTGGCAAAATGATTGAGTCCTTCAAGTTTAAACTAACATTTGGCAACAGCAAATTAAACGTTTTTAAGATGTAAAGAAAGGGTTACCGCTTGCTAAGGACTTCAGACACCATGTCCGAAACCTGTTCCTCTCAAGTGCCCTGTTGTGTGGAACACTTCACATATTGGCGCACAGTACGTAAGGAGGTCTCATGTGCTGTAGGAGTAAAAAAGTCTTTGCATAAAACAGTATTTATTTTTACTTTTGTGACCACTATTTTAGAAACTTTATTTAATATTTTAATGTTTTCAGTCATTGCTTTGGTTATCTATAAAATAGGCTTTTGTGCCCTACTTTTCTTCTTGTAGGGCTTGGTGGTGTTTTATCGATTGTCAGAATTGTTTTTGAAAGCCTAAGAACCCAGCTTTTTAGAAAGGATTTTCACACTGGCATTTCTAGGTAGTGATATTTTCTTCCACTTACCTGCTGAAGCACATTTATGCATTTCTTTATGGCAAAACCAAATAACTTTAGTTGTGGTCTGCCTGATACTACCATAGCACCTCAGTACCAAGGGGAGGGATTTTGACTAGTTGAATTATTAAGCCACCACAATAAAGCAGATTTTTAAATAAGAAATAATAATGTTAACTTGACTGTACATTGAGATATTCTGCAGCTGATAGAGCAGCATTTTAAAAATGTAACAGGTGGAAAATTACACTGTGCTTAATGACTGATTTTTTTTTAAACTGCGAGTCCCTTAAGATCACGTTTGTCAAGTGTGTATTCACACATTTACTTAAATCAAGGGACTCAATGCTTGCTTTTATTTTAACCATCTTTTACTATTTTTAGAAGGAAACTAGCTTTAGTAGTGGGTTGCCCTGTATGTTTTCTCTTTTTGCTCTTAATATGCCATTGGGTTTTTGTGTGTATGTGATTTTCAAAATTCATGACTTGAAGTGCAAGGACAGATCTAGATGTTTGTTTACCAAGCTATGTGACTTCTCCCAAAGGATCTGTACTTTCTTTCCTTACAACAGCTTGAAAATCATTATTTTAAAATCCTTAAATCACTGTGTCTAGATCATTTTTTACATTGTGTGCCATAGACTTACCCATGGGACAACAGAGCTCCTTCATTTTTGGACAACTACTGTAATCATTTTTTTTTTAGGAAAAATGGAAGGTGCCGGGGGTAATCATGGCCAGTCAATAATTATATAAAGGAGTTCAAATACTATAGCTGTCAGTTGATGAATTTGTTATGTAGTAAAATGTATGACTTTGTATGGGTTTCTTCAGCCCTTTTTCTGCCACTAGCAACCAGAATAGCACTTTACCTTTTGGTTGGCTAGATAAGTGGCTGACTACCTGTTTTTCTCACTGTGGTGTGATTGGCTAAACAATCTCGCATTAAAAATTCAAATGTAAATTGAATTCACATGAAAAATCATGTTTGGTTGTAAACCTCCAATGTTTTGATTCTCTAATCATGTTTTCGTCACATGCTGAGTAAAAGTGCCTTACAATGTAAAAATTGTACAGTACTTATGTTCCCAAGTAGCATCATCATCTTCTGGGTAGTAATTACATTGTGGTATTAATATTTAGAAAAATGGACCTCAGCAGTGTATTTACTGTACATCTCTTAAGTCCTTAACTGTAGTTTTAATAAGCATGACATTATTTGATAAGTATATAACATTTACATCATTTCAAAAAATACTGCCGTTACTGTCTTTTATGCATATTTTAGCCTGAAATTTTGAAGCGTCTTTTTTCTTTCTTTTTTCTTTTTTTGTTTTGTTTTTTGTTATTGATATTAAACAGTGTAATCTTTGCAAGCGTATATTGAAGATTATTCTGGAGCATTTATTGCCTTACCAGAAATGTTAGTAGGAAATGTTCTTTAGAGTAGAAAGATAGACTTGAGTTTCTATACTTTTAAGAAGAGCTCTTTGTTCCTGGGGGAGGGGGGCAGGGGGTGAATTTTACTTTCATCTCAAGTTATTAAAAACCCACAACTGAAGTAAATTTTATTTCAAGAATCAGCAGTTTTAGAATTTCAGATAGTACTTGCTCAGAAGTACATGCTACTCAAGATATTAAGAGATAACAAGATCTGTAGATCTGCTATTGAATCAGAATCTGTGTACTTGAACAAATGTGTGAATCTCAAATATCTCAAAGCAAAAGAAAAAGTGTTCTAGAGTGTTGTTGCTTTTTTAAAAAAAGCGCTGAAGTTAGACCAAGGTATACAGTTTTGTTCTAACAGACATTTAGGTTAATTGTAAAGATAAGGAATGCATTATGGGTCAAAAATCAAACATTCCTCTCATGTTATGTATATTTTGTTCCTGTTATATTGGCTTTATTTTCAAAATTGTAGTTTGTAGTATTAGTTTCCTTTTATTGGTATTCTTGCATATACTATTCATTCAATAAATGACTTATGACTTTCATATTTGTTTGTCTTTTTTGTGAAAGTGTATACTGAAGCTTATTTGATAACAGCAATAGTATTGTGTTCCTTTTAGTCTTGCTTTATTTCAGAGTAAAATGCC
>PHOX2B
CCGCCTTAGTGAAGAGCAGTATGTTCTGATCTGGAATCCTGCGGCGGCGGCGGCGGCGGCGACAGCGGGCGAGCCAGGGCCCGGGCGGGCGAGTGGGCGAGCGGGTAGGCCCAAGGCTATTGTCGTCGCTGCTGCCATGGCTTTTTCATTGAGGGCCTAAAGTAATCGCGCTAAGAATAAAGGGAAAACGGCGTCGCCCTCATTTCAACCCCACTCCTACCCCCTTCCTCAACCCCCAAACAAAACAAACAAACTTCCCTGGCTTCGCACCTGCCTGGGGCCTCGCAGCGGGGCCAGGGCTCCGCCTGCTGATCGGGGGTTGTGAGCAGCGCGGCCTGGACGCGGGGCACTCTCAGGGGGCTGTGTCTGCGTGTCAGTTTGTGTCTGTCTCGGGGAATGTGTGTCTGTGGCCCAAGCAGGTGACAGGAAGAGATGGGGGGCCTCAACCAACTTAGTGACTTGTTTAGAAAAAAAAGACAAAAAAGTAAAAATAAAAACAAAAAAGTTGGAAGGCAGAAACCATTAAAAAACAAAAAGCCAACAACCCAGAAAGGTTTAAAAAACATAAGGAAAAAAAAGACAAATTAAAGGAGGGGCTAGGGGAGAAGCTGCAGCTGGAGCTGAAGGCTCGATCTTGTGAACCCCTAAATCCGCTCCCTCCTAACAGCACGGATTCTCTTGGGGCTCTTCTTCAGGGAAGAGTAGGGACGCCGTTCCAGCCCCCCTTCCTATCGTGTCCTTGGGTTCGGGTCACTGCGGCGACGACTTGCTCAGACTGTCCCGGCGGCCGGAGTGACTTTCTCGCACCCCCTTGCCTGTCCCACCTCGCTGAACACCATCCCGCCATTAGCGCATCGGAACCCCACACAGTTGCAACTCCCAACCCCGAATCTTTGCAGCCGTTCGGCCCTGAAAGATGCCCTATCCATGAGATGCCTTTTCATCTGCAAACTCTGCAAAATGTGTCTCATGTTTCGCAACTCTTTTTTTCCCCCTCGCTCCCGCCTACCCCGTCGGCATTTTCTTCTTCCACCAGCTTTTACTGAACTTTTTGGCACTGCTTTGGATTGGGGTCAATTGCAGTCCACGTAACTGGCTGCAGAGAAATCTACCGAGCAAGGAAAAGGCACACACACACGTTTGCAGGGGTGTCTCGGTTTGCATTTCTGTTGGAATGATCCGAACTGGACTCACATCCTGTATGGTGGATGGACTGTATATTGAGGGTTCCATTCTTCGCGCAGTTTAGACATCTCTGTTTTGATTCTTTGTTGTTGTTTTTATTTTAAAAGGCACAAACTCTAGATATTAGTTGAATGTTGAGGCTTTAACTTTTTCGGTGTCTTTCTACAACTGTGTTCTGTGACTCAATTGTATCGTGTTAATATCAGTGCAGACTGTCTCCTCTACGTGACCGTATAATGTTTTTCTCTTCTTGTAGTCTCTATGGCGTGTCTTTATGGTGTAATAAGGTTCTCACGGGTTCAATCTTTTGTGTTTAGAGAGGCCACGGTTCAGACAATGGTATATATTTTTGTTATCAGGTGCATGTCTGTCTGATTTCTTTTTTTTTCCTGTTGGACTATGTTTGTGAACATAATTGTCATAAGTTATGTTTCAGATTTTTGAATTTATTTATATGTGTTATAATGAATGCTTCTATTTAAAAGGGAAATATTTCTACATGTGCATATAGTTTTCCAAGAGTGTACCATTAACTTGATTGTTGATAATAAAAACAAAAAGCAAGTCTAGCAATTGAACTCTTCTTTTTCTTGATTCTTTTTTTTTTTTTTTTTTTTTGGTTGGTCATTGTTTTTTTTTTTTTAAGTTTTTTTTTAAAAGGATAAGGGAAGATAAAGGAAATTGTGCTAAAAAATAGCAAGAACCTCACTGGGCTCTGGAAATCCAGGTGGGTTGGGACATCTAAACCCATGCAGCCAAATTCAGCCAAATATA
>TP53
ACTCATGTTCAAGACAGAAGGGCCTGACTCAGACTGACATTCTCCACTTCTTGTTCCCCACTGACAGCCTCCCACCCCCATCTCTCCCTCCCCTGCCATTTTGGGTTTTGGGTCTTTGAACCCTTGCTTGCAATAGGTGTGCGTCAGAAGCACCCAGGACTTCCATTTGCTTTGTCCCGGGGCTCCACTGAACAAGTTGGCCTGCACTGGTGTTTTGTTGTGGGGAGGAGGATGGGGAGTAGGACATACCAGCTTAGATTTTAAGGTTTTTACTGTGAGGGATGTTTGGGAGATGTAAGAAATGTTCTTGCAGTTAAGGGTTAGTTTACAATCAGCCACATTCTAGGTAGGGGCCCACTTCACCGTACTAACCAGGGAAGCTGTCCCTCACTGTTGAATTTTCTCTAACTTCAAGGCCCATATCTGTGAAATGCTGGCATTTGCACCTACCTCACAGAGTGCATTGTGAGGGTTAATGAAATAATGTACATCTGGCCTTGAAACCACCTTTTATTACATGGGGTCTAGAACTTGACCCCCTTGAGGGTGCTTGTTCCCTCTCCCTGTTGGTCGGTGGGTTGGTAGTTTCTACAGTTGGGCAGCTGGTTAGGTAGAGGGAGTTGTCAAGTCTCTGCTGGCCCAGCCAAACCCTGTCTGACAACCTCTTGGTGAACCTTAGTACCTAAAAGGAAATCTCACCCCATCCCACACCCTGGAGGATTTCATCTCTTGTATATGATGATCTGGATCCACCAAGACTTGTTTTATGCTCAGGGTCAATTTCTTTTTTCTTTTTTTTTTTTTTTTTTCTTTTTCTTTGAGACTGGGTCTCGCTTTGTTGCCCAGGCTGGAGTGGAGTGGCGTGATCTTGGCTTACTGCAGCCTTTGCCTCCCCGGCTCGAGCAGTCCTGCCTCAGCCTCCGGAGTAGCTGGGACCACAGGTTCATGCCACCATGGCCAGCCAACTTTTGCATGTTTTGTAGAGATGGGGTCTCACAGTGTTGCCCAGGCTGGTCTCAAACTCCTGGGCTCAGGCGATCCACCTGTCTCAGCCTCCCAGAGTGCTGGGATTACAATTGTGAGCCACCACGTCCAGCTGGAAGGGTCAACATCTTTTACATTCTGCAAGCACATCTGCATTTTCACCCCACCCTTCCCCTCCTTCTCCCTTTTTATATCCCATTTTTATATCGATCTCTTATTTTACAATAAAACTTTGCTGCCACCTGTGTGTCTGAGGGGTGAACGCCAGTGCAGGCTACTGGGGTCAGCAGGTGCAGGGGTGAGTGAGGAGGTGCTGGGAAGCAGCCACCTGAGTCTGCAATGAGTGT
>ZEB2
CCACGAGGAAGACAATATGGAAGATGGCATGTAATAAACTACTGCATTTTAAGCTTCCTATTTTTTTTTCCAGTAGTATTGTTACCTGCTTGAAAACACTGCTGTGTTAAGCTGTTCATGCACGTGCCTGACGCTTCCAGGAAGCTGTAGAGAGGGACAGAAGGGGCGGTTCAGCCAAGACAGATGTAGACGGAGTTGGAGCTGGGTATTGTTAAAAACTGCATTATGCAAAAATTTTGTACAGTGTTAAGGCCTAAAAACTGTGTGGTTCAGAGACTAATTCCTGTGTTTAATAGCATTTATACTTTAAGCACAACTAGAAAATTGTAAGAATTGCACTCTACTTATGTATCACTACAAACTTTAAAAAACTATGTCTAATTTATATTAATACATTTTAAAAAGGTGCCCGCACTACCATACATCAGTATTTTTATTATTATTATTGTTATTCCTTTTTAATTTAATGTGCTCGCACTACAATGCATCAGTATTATGATTCCTCTGTACTTTCCTTTCGCTATTCATCAATTTCCCATTTTTTTTTTCAGCTTAAGTAACCACACAATTTTAGGCCTCAATTTTTTTTTTTTTCTGTGAAGGAACTTGAAGTGATGCATGTGTGAATTTAAGATACCGAAGTCTTAAAGTGACCTGGACGTGAAGGAAAAAGTAAGATGAGAAATAAAGAAAGCCTTTGTAAGGTGGTTTTAAAAGCCTTATATGCAAACCTTTTAATCTGTGTTTCTGCAAGTGCCATCCTTGTACAGTGTTAAGAGGGTAACATGGGTTACCTTTGCACCAGCTTCAGTGTTAAGCTCACCCTGTTCTTTGAAGCACCCATGTCAGTATTAGAAGAATAGGCAGCAGTTCCTTAGTTTACATATGTTTGTGCAATTATTTTCTGTACTTTTTTGTTCATTAATTTTGTCAGTATTACACCAAACTGTTTTTGCAACAAAAAAATTTTTTTTGCATTCATTTAATTTTAGGTCAAATAACATTTTATTTATGTGGCTCATTTTATATTTCCTAATTTTATTTATTTCATACTGTAGTGTACAGTATTATAGTTCTTCAATATATAGATATATTTTAGTAAAAAAGGAACATGACGTTGATCATTTGGGCAAATTTTACGTAAAGAGAAGAGCATTTATTGTGTTTTGGAACATTAATTGTGAGATGGGATTTTTCAATTTTATTATTTTATTTTTGTTTTTTTCCAATTACTGGAAATTCCAAATTTGGGAACTTTTGATACGATCTTGTGAAAACACTGTATTTTCGACTGAAAATTCCACTTTCTTCATCTTGTTTTTTAGCTAAAAAGAGGGACTGTTAAATACAATGTATGATACCATGACAAAAATCTTTCCTGAATTGTCTTTGTAAAAGTATTATTGAATTTTCAATTTGTAATTTCTTTTGAAAATGACCATGCTCGAATAAAAATGTAGCCAAACTAAGAATGTAGTTAATGAGTTCTGTACTTTTAGAGAGTTTTCCTTCAATGACCA
>BRCA1
CTTGTGTTCTCTGTCTCCAGCAATTGGGCAGATGTGTGAGGCACCTGTGGTGACCCGAGAGTGGGTGTTGGACAGTGTAGCACTCTACCAGTGCCAGGAGCTGGACACCTACCTGATACCCCAGATCCCCCACAGCCACTACTGACTGCAGCCAGCCACAGGTACAGAGCCACAGGACCCCAAGAATGAGCTTACAAAGTGGCCTTTCCAGGCCCTGGGAGCTCCTCTCACTCTTCAGTCCTTCTACTGTCCTGGCTACTAAATATTTTATGTACATCAGCCTGAAAAGGACTTCTGGCTATGCAAGGGTCCCTTAAAGATTTTCTGCTTGAAGTCTCCCTTGGAAATCTGCCATGAGCACAAAATTATGGTAATTTTTCACCTGAGAAGATTTTAAAACCATTTAAACGCCACCAATTGAGCAAGATGCTGATTCATTATTTATCAGCCCTATTCTTTCTATTCAGGCTGTTGTTGGCTTAGGGCTGGAAGCACAGAGTGGCTTGGCCTCAAGAGAATAGCTGGTTTCCCTAAGTTTACTTCTCTAAAACCCTGTGTTCACAAAGGCAGAGAGTCAGACCCTTCAATGGAAGGAGAGTGCTTGGGATCGATTATGTGACTTAAAGTCAGAATAGTCCTTGGGCAGTTCTCAAATGTTGGAGTGGAACATTGGGGAGGAAATTCTGAGGCAGGTATTAGAAATGAAAAGGAAACTTGAAACCTGGGCATGGTGGCTCACGCCTGTAATCCCAGCACTTTGGGAGGCCAAGGTGGGCAGATCACTGGAGGTCAGGAGTTCGAAACCAGCCTGGCCAACATGGTGAAACCCCATCTCTACTAAAAATACAGAAATTAGCCGGTCATGGTGGTGGACACCTGTAATCCCAGCTACTCAGGTGGCTAAGGCAGGAGAATCACTTCAGCCCGGGAGGTGGAGGTTGCAGTGAGCCAAGATCATACCACGGCACTCCAGCCTGGGTGACAGTGAGACTGTGGCTCAAAAAAAAAAAAAAAAAAAGGAAAATGAAACTAGAAGAGATTTCTAAAAGTCTGAGATATATTTGCTAGATTTCTAAAGAATGTGTTCTAAAACAGCAGAAGATTTTCAAGAACCGGTTTCCAAAGACAGTCTTCTAATTCCTCATTAGTAATAAGTAAAATGTTTATTGTTGTAGCTCTGGTATATAATCCATTCCTCTTAAAATATAAGACCTCTGGCATGAATATTTCATATCTATAAAATGACAGATCCCACCAGGAAGGAAGCTGTTGCTTTCTTTGAGGTGATTTTTTTCCTTTGCTCCCTGTTGCTGAAACCATACAGCTTCATAAATAATTTTGCTTGCTGAAGGAAGAAAAAGTGTTTTTCATAAACCCATTATCCAGGACTGTTTATAGCTGTTGGAAGGACTAGGTCTTCCCTAGCCCCCCCAGTGTGCAAGGGCAGTGAAGACTTGATTGTACAAAATACGTTTTGTAAATGTTGTGCTGTTAACACTGCAAATAAACTTGGTAGCAAACACTTCCACCATGAATGACTGTTCTTGAGACTTAGGCCAGCCGACTTTCTCAGAGCCTTTTCACTGTGCTTCAGT
>BRCA2
GCCAGTACGGAAGAATGTGAGAAAAATAAGCAGGACACAATTACAACTAAAAAATATATCTAAGCATTTGCAAAGGCGACAATAAATTATTGACGCTTAACCTTTCCAGTTTATAAGACTGGAATATAATTTCAAACCACACATTAGTACTTATGTTGCACAATGAGAAAAGAAATTAGTTTCAAATTTACCTCAGCGTTTGTGTATCGGGCAAAAATCGTTTTGCCCGATTCCGTATTGGTATACTTTTGCTTCAGTTGCATATCTTAAAACTAAATGTAATTTATTAACTAATCAAGAAAAACATCTTTGGCTGAGCTCGGTGGCTCATGCCTGTAATCCCAACACTTTGAGAAGCTGAGGTGGGAGGAGTGCTTGAGGCCAGGAGTTCAAGACCAGCCTGGGCAACATAGGGAGACCCCCATCTTTACAAAGAAAAAAAAAAGGGGAAAAGAAAATCTTTTAAATCTTTGGATTTGATCACTACAAGTATTATTTTACAAGTGAAATAAACATACCATTTTCTTTTAGATTGTGTCATTAAATGGAATGAGGTCTCTTAGTACAGTTATTTTGATGCAGATAATTCCTTTTAGTTTAGCTACTATTTTAGGGGATTTTTTTTAGAGGTAACTCACTATGAAATAGTTCTCCTTAATGCAAATATGTTGGTTCTGCTATAGTTCCATCCTGTTCAAAAGTCAGGATGAATATGAAGAGTGGTGTTTCCTTTTGAGCAATTCTTCATCCTTAAGTCAGCATGATTATAAGAAAAATAGAACCCTCAGTGTAACTCTAATTCCTTTTTACTATTCCAGTGTGATCTCTGAAATTAAATTACTTCAACTAAAAATTCAAATACTTTAAATCAGAAGATTTCATAGTTAATTTATTTTTTTTTTCAACAAAATGGTCATCCAAACTCAAACTTGAGAAAATATCTTGCTTTCAAATTGGCACTGATTCTGCCTGCTTTATTTTTAGCGCTA
>HRAS
GTCAGCAGCCTCCCTTGTGCCCCGCCCAGCACAAGCTCAGGACATGGAGGTGCCGGATGCAGGAAGGAGGTGCAGACGGAAGGAGGAGGAAGGAAGGACGGAAGCAAGGAAGGAAGGAAGGGCTGCTGGAGCCCAGTCACCCCGGGACCGTGGGCCGAGGTGACTGCAGACCCTCCCAGGGAGGCTGTGCACAGACTGTCTTGAACATCCCAAATGCCACCGGAACCCCAGCCCTTAGCTCCCCTCCCAGGCCTCTGTGGGCCCTTGTCGGGCACAGATGGGATCACAGTAAATTATTGGATGGTCTTGATCTTGGTTTTCGGCTGAGGGTGGGACACGGTGCGCGTGTGGCCTGGCATGAGGTATGTCGGAACCTC
>RB1
AGCATGGATACCTCAAACAAGGAAGAGAAATGAGGATCTCAGGACCTTGGTGGACACTGTGTACACCTCTGGATTCATTGTCTCTCACAGATGTGACTGTATAACTTTCCCAGGTTCTGTTTATGGCCACATTTAATATCTTCAGCTCTTTTTGTGGATATAAAATGTGCAGATGCAATTGTTTGGGTGATTCCTAAGCCACTTGAAATGTTAGTCATTGTTATTTATACAAGATTGAAAATCTTGTGTAAATCCTGCCATTTAAAAAGTTGTAGCAGATTGTTTCCTCTTCCAAAGTAAAATTGCTGTGCTTTATGGATAGTAAGAATGGCCCTAGAGTGGGAGTCCTGATAACCCAGGCCTGTCTGACTACTTTGCCTTCTTTTGTAGCATATAGGTGATGTTTGCTCTTGTTTTTATTAATTTATATGTATATTTTTTTAATTTAACATGAACACCCTTAGAAAATGTGTCCTATCTATCTTCCAAATGCAATTTGATTGACTGCCCATTCACCAAAATTATCCTGAACTCTTCTGCAAAAATGGATATTATTAGAAATTAGAAAAAAATTACTAATTTTACACATTAGATTTTATTTTACTATTGGAATCTGATATACTGTGTGCTTGTTTTATAAAATTTTGCTTTTAATTAAATAAAAGCTGGAAGCAAAGTATAACCATATGATACTATCATACTACTGAAACAGATTTCATACCTCAGAATGTAAAAGAACTTACTGATTATTTTCTTCATCCAACTTATGTTTTTAAATGAGGATTATTGATAGTACTCTTGGTTTTTATACCATTCAGATCACTGAATTTATAAAGTACCCATCTAGTACTTGAAAAAGTAAAGTGTTCTGCCAGATCTTAGGTATAGAGGACCCTAACACAGTATATCCCAAGTGCACTTTCTAATGTTTCTGGGTCCTGAAGAATTAAGATACAAATTAATTTTACTCCATAAACAGACTGTTAATTATAGGAGCCTTAATTTTTTTTTCATAGAGATTTGTCTAATTGCATCTCAAAATTATTCTGCCCTCCTTAATTTGGGAAGGTTTGTGTTTTCTCTGGAATGGTACATGTCTTCCATGTATCTTTTGAACTGGCAATTGTCTATTTATCTTTTATTTTTTTAAGTCAGTATGGTCTAACACTGGCATGTTCAAAGCCACATTATTTCTAGTCCAAAATTACAAGTAATCAAGGGTCATTATGGGTTAGGCATTAATGTTTCTATCTGATTTTGTGCAAAAGCTTCAAATTAAAACAGCTGCATTAGAAAAAGAGGCGCTTCTCCCCTCCCCTACACCTAAAGGTGTATTTAAACTATCTTGTGTGATTAACTTATTTAGAGATGCTGTAACTTAAAATAGGGGATATTTAAGGTAGCTTCAGCTAGCTTTTAGGAAAATCACTTTGTCTAACTCAGAATTATTTTTAAAAAGAAATCTGGTCTTGTTAGAAAACAAAATTTTATTTTGTGCTCATTTAAGTTTCAAACTTACTATTTTGACAGTTATTTTGATAACAATGACACTAGAAAACTTGACTCCATTTCATCATTGTTTCTGCATGAATATCATACAAATCAGTTAGTTTTTAGGTCAAGGGCTTACTATTTCTGGGTCTTTTGCTACTAAGTTCACATTAGAATTAGTGCCAGAATTTTAGGAACTTCAGAGATCGTGTATTGAGATTTCTTAAATAATGCTTCAGATATTATTGCTTTATTGCTTTTTTGTATTGGTTAAAACTGTACATTTAAAATTGCTATGTTACTATTTTCTACAATTAATAGTTTGTCTATTTTAAAATAAATTAGTTGTTAAGAGTCTTAATGGTCTGATGTTGTGTTCTTTGTATTAAGTACACTAATGTTCTCTTTTCTGTCTAGGAGAAGATAGATAGAAGATAACTCTCCTAGTATCTCATCCATTCCTAGCCTTTAAGGGGCTCT
>EZH2
TATGTCGGCATCGAAAGAGAAATGGAAATCCCTTGACATCTGCTACCTCCTCCCCCCTCCTCTGAAACAGCTGCCTTAGCTTCAGGAACCTCGAGTACTGTGGGCAATTTAGAAAAAGAACATGCAGTTTGAAATTCTGAATTTGCAAAGTACTGTAAGAATAATTTATAGTAATGAGTTTAAAAATCAACTTTTTATTGCCTTCTCACCAGCTGCAAAGTGTTTTGTACCAGTGAATTTTTGCAATAATGCAGTATGGTACATTTTTCAACTTTGAATAAAGAATACTTGAACTTGTCCTTGTTGAATCATCTCTCATAACGTGTCAATAACTGCTTTCAGGACTGCTCAAC
>PALB2
GTGAAATGGTCGGGTACAGACTCTCATTTGCTGGCTGGACAAAAAGATGGAAATATATTTGTATACCACTATTCATAAGTTAGGGTAAAGTGAAAACACAATTTTCTGGATATATTGGGCCTCTTAGTATTTTTTGGAGTTTTAAATATAAAGGAGAATATCTGAATGACACTTAAAATGATTGCTTGTTTATGTCCAGACAGACTTATTTTTTATTCTAATGATGGTAGCACCACTGATCTTGGATGTACATTTATGTATACTTTGAGAAAAAGGGTTTTAGGTTGATTTTTGTAATTTCCCACATTTGTACATGTGCTTTTAAAGGTGTACATAAAGCTTCAAATGGCAATAAATATTTATTTTTATACATTCTGCTTGGCATGTTATTGTTTCCCAT
